# Supplementary material for: Overlapping Patterns of Rapid Evolution in the Nucleic Acid Sensors cGAS and OAS1 Suggest a Common Mechanism of Pathogen Antagonism and Escape
Source: PLoS Genet. 2015 May 5;11(5):e1005203. doi: 10.1371/journal.pgen.1005203 (PMC4420275; doi:10.1371/journal.pgen.1005203)
Supplement: S7 Table — (XLSX) [file pgen.1005203.s018.xlsx]

## Sheet: Sheet1
Table S7: Rapidly evolving sites identified by evolutionary analysis
Gene		cGAS			OAS1			OAS1			OAS2			OAS2		OAS3			OASL			OASL
Species		22			22			11			11			20		11			11			21
Analysis		Fubar	PAML	MEME	Fubar	PAML	MEME	Fubar	PAML	MEME	Fubar	PAML	MEME	Fubar	PAML	Fubar	PAML	MEME	Fubar	PAML	MEME	Fubar	PAML
sites	1	16	139	16	11	11	6	25	25	11	36	36	108	18	18	157	None	324	53	None	115	343	None
	2	38	155	38	25	25	11	28	28	25	106	49	109	32	27	324		347	60
	3	97	163	45	28	28	25	32	32	54	107		124	36	32	398		446
	4	139	177	85	32	32	32	69	54	127	108		347	83	36	514		718
	5	163	181	195	47	47	47	100	69	140	109		374	95	49	596
	6	181	195	208	54	54	74	140	100	179	115		427	103	107
	7	195	303	210	94	94	100	162	140	242	124		445	107	108
	8	303	339	241	100	100	127	166	162	284	347		456	108	109
	9	350	350	303	131	104	131	172	166	292	361		492	109	117
	10	448	479	448	140	107	162	175	172		443			117	456
	11	479	481	459	142	114	163	178	175		456			124	488
	12	499		479	162	126	166	179	178		533			212	492
	13			481	163	131	178	242	179		665			361	533
	14				166	140	179	246	242					393	583
	15				178	142	196	253	246					409	664
	16				179	162	242	274	253					437
	17				196	163	246	279	274					456
	18				203	166	247	284	279					458
	19				242	175	248	292	284					492
	20				246	178	253	314	292					529
	21				247	179	274	325	314					533
	22				253	196	279		325					620
	23				273	203	284							664
	24				279	242	292							665
	25				284	246	313
	26				292	247	314
	27				313	248
	28				314	253
	29					273
	30					279
	31					282
	32					284
	33					292
	34					313
	35					314
	36					317
Evolutionary analysis was carried out using PAML NSsites (http://abacus.gene.ucl.ac.uk/software/paml.html) and Datamonkey (http://www.datamonkey.org/)(http://test.datamonkey.org/). See Figure 2, Figure 3, and Figure 4 for more details.
