# Supplementary material for: Overlapping Patterns of Rapid Evolution in the Nucleic Acid Sensors cGAS and OAS1 Suggest a Common Mechanism of Pathogen Antagonism and Escape
Source: PLoS Genet. 2015 May 5;11(5):e1005203. doi: 10.1371/journal.pgen.1005203 (PMC4420275; doi:10.1371/journal.pgen.1005203)
Supplement: S1 Dataset — (TXT) [file pgen.1005203.s025.txt]

Supplemental Data 1 (S1_Datatset)


Genbank accession numbers (KR062003-KR062043).

Nucleotide and amino acid alignment files.
Species: Human (HUM), Chimp (CHI), Bonobo (BON), Gorilla (GOR), Orangutan (ORA),
White-cheeked gibbon (WCG), White-handed gibbon (WHG), Siamang gibbon (SIA), Red-tailed guenon (RTG),
Wolf’s guenon (WGU), Allen’s swamp monkey (ASM), African green monkey (AGM), Patas monkey (PAT),
Baboon (BAB), Black mangabey (MAN),Rhesus (RHE), Crab-eating macaque (CRA), Colobus (COL), Talapoin (TAL)
Francois’ Leaf Monkey (FLM),White-faced marmoset (MAR), Spix’s tamarin (TAM), Squirrel monkey (SQM),
Woolly monkey (WOO), White-faced saki (SAK), Dusky Titi (TIT)


cGAS 22 species nucleotide alignment

CLUSTAL 2.1 multiple sequence alignment


HUM_CGAS        ATGCAGAGAGCTTCCGAGGCCGGAGCCACTGCCCCCAAGGCTTCCGCACGGAATGCCAGG 60
CHI_CGAS        ATGCAGAGAGCTTCCGAGGCCGGAGCCACTGCCCCCAAGGCTTCCGCGCGGAATGCCAGG 60
BON_CGAS        ATGCAGAGAGCTTCCGAGGCCGGAGCCACTGCCCCCAAGGCTTCCGCGCGGAATGCCAGG 60
GOR_CGAS        ATGCAGACAGCTTCCGAGGCCGGAGCCACTGCCCCCAAGGCTTCCGCGCGGAATGCCAGG 60
ORA_CGAS        ATGCGGAGAGCTTCCGAGGCCGGAGCCACTGCCCCCGAGGCTTCCGCGCGGAGTGCCAGG 60
WCG_CGAS        ATGCGGAGAGATTCCGAGGCCGGAGCCACTGCCTCCGAGGCTTCCGCGCGGAGTGCCAGG 60
WHG_CGAS        ATGCGGAGAGATTCCGAGGCCGGAGCCACTGCCTCCGAGGCTTCCGCGCGGAGTGCCAGG 60
RTG_CGAS        ACGCGGAGAGCTTCCGAGGCCGGAGCCACTGTCCCCGAGGCTTCCGCGCGTAGTGCCAGG 60
WGU_CGAS        ACGCGGAGAGCTTCCGAGGCCGGAGCCACTGTCCCCGAGGCTTCCGCGCGTAGTGCCAGG 60
ASM_CGAS        ACGAGGAGAGCTTCCGAGGCCGGAGCCACTGTCCCCGAGGCTTCCGCGCGGAGTGCCAGG 60
AGM_CGAS        ACGCGGAGAGCTTCCGAGGCCGCAGCCACTGTCCCCGAGGCTTCCGCGCATAGTGCCAGG 60
PAT_CGAS        ACGCGGAGAGCTTCCGAGGCCGGAGCCACTGTCCCCGAGGTTTCCGCGCGTAGTGCCAGG 60
BAB_CGAS        ACGCGGAGAGCTTCCGAGGCCGGAGCCACTGTCCCCGAGGCTTCCGCGCGGAGTGCCAGG 60
MAN_CGAS        ACGCGGAGAGCTTCCGAGGCCGGAGCCACTGTCCCCGAGGCTTCCGCGCGGAGTGCCAGG 60
RHE_CGAS        ACGCGGAGAGCTTCCGAGGCCGGAGCCACTGTCCCCGAGGCTTCCGCGCGGAGTGCCAGG 60
CRA_CGAS        ACGCGGAGAGCTTCCGAGGCCGGAGCCACTGTCCCCGAGGCTTCCGCGCGGAGTGCCAGG 60
COL_CGAS        ACGCGGAGAGCTCCCGAGGCCGGAGCCACTGTCCCCGAGGCTTCCGCGCGGAGTGCCAGG 60
MAR_CGAS        ACGCGGAGAGCTTCCCAGGCCCGAGCCACCGCTCCCGAGGCTTCTGCGCCAAGCGCCAGG 60
TAM_CGAS        ACGCGGAGAGCTTCCGAGGCCCGAGCCACCGCTCCCGAGGCTTCTGCGCCAAGTGCCAGG 60
SQM_CGAS        ATGCGGAGAGCTTCTGAGGCCGGAGCCACCGCTCTCGAGGCTTCTGCGCCAAGTGCCAGG 60
WOO_CGAS        ACGCGGAGAGATTCCAAGCCCCGAGCCACCGCTCCAGAGGCTTCTGCGCCAAGTGCCAGG 60
SAK_CGAS        ACGCAGAGAGCTTCCGAAGCCGAAGCGACCGCTCCCAAGGCTTCTGCGCCAAGTTCCAGG 60
                * *  ** ** * *  *  **  *** ** *      *** *** ** *  *   *****

HUM_CGAS        GGCGCCCCGATGGATCCCACCGAGTCTCCGGCTGCCCCCGAGGCCGCCCTGCCTAAGGCG 120
CHI_CGAS        GGCGCCCCGACGGATCCCAACGAGTCTCCGGCTGCCCCCGAGGCCGCCCTGCCTAAGGCG 120
BON_CGAS        GGCGCCCCGACGGATCCCAACGAGTCTCCGGCTGCCCCCGAGGCCGCCCTGCCTAAGGCG 120
GOR_CGAS        GGCGCCCCGACGGATCCCAACGAGTCTCCGGCTGCCCCCGAGGCCGCCCTGCCTAAGGCG 120
ORA_CGAS        GGCGCCCCGACGGATCCCAACGAGTCTCCGGCTGTCCCCGAGGCCGCCCTGCCTAAGGCG 120
WCG_CGAS        GGCGCCCCGACGGATCCCAACGAGTCTCCGGCTGCCCCCGAGGCCGCCCTGCCTAAGGCG 120
WHG_CGAS        GGCGCCCCGACGGATCCCAACGAGTCTCCGGCTGCTCCAGAGGCCGCCCTGCCTAAGGCG 120
RTG_CGAS        GGGGCCCGGACGGACCGCAACGAGTCTCCGGCTGCCCCCGAAGCCGCCCTGCCCGAGGCG 120
WGU_CGAS        GGGGCCCGGACGGACCGCAACGAGTGTCCGGCTGCCCCCGAAGCCGCCCTGCCCGAGGCG 120
ASM_CGAS        GGGGCCCGGACGGACCGCAACGAGTCTCCGGCTGCCCCCGAAGCCGCCCTGCCCGAGGCG 120
AGM_CGAS        GGGGCCCGGACGGACCGCAACGAGTCTCCGGCTGCCCCCGAAGCCGCCCTGCCCGAGGCG 120
PAT_CGAS        GGGGCCCGGACGGACTGCAACGAGTCTCCGGCTGCCCCCGAAGCCGCCCTGCCCGAGGCG 120
BAB_CGAS        GGGGCCCGGACGGACCGCAACGAGTCTCTGGCTGCCCCCGAAGCCGCCCTGCCCGAGGCG 120
MAN_CGAS        GGGGCCCGGACGGACCGCAACGAGTCTCTGGCTGCCCCCGAAGCCGCCCTGCCCGAGGCG 120
RHE_CGAS        GGGGCCCGGACCGACCGCAACGAGTCTCCGGCTGCCCCCGAAGCCGCCCTGCCCGAGGCG 120
CRA_CGAS        GGGGCCCGGACGGACCGCAACGAGTCTCCGGCTGCCCCCGAAGCCGCCCTGCCCGAGGCG 120
COL_CGAS        GGCGCCCGGACGGACCCCAACGAGTCTCCGGCTGCCCCCGAAGCCGCCCTGCCCGAGGCG 120
MAR_CGAS        GGCGCCCGGACGGACCCAAACCAGTCTCTGGCTGCTCCGGAGGCCGCCCGGCCCCACGCG 120
TAM_CGAS        GGCGCCCCGACGGACCCAAACCAGTCTCTGGCTGCTCCCGAGGCCGCCGGGCCCAACGCG 120
SQM_CGAS        GGCGCCCCGACGGACCCAAACGAGTCTTCGGCTGCCCCCGAAGCCGCCCGGCCCAACGCG 120
WOO_CGAS        GACGCCCCGACGGACCCAAACGACTCTCTGGCTGCCTCCGAGGCCGCTCAGCCCAACGCG 120
SAK_CGAS        GGCGCCCCGACGGACCCCAATGTGTCTCCGGCTGCCCCCGAGGCCGCCCGGCCCAACGCG 120
                *  **** **  **    *     * *  *****   * ** *****   ***  * ***

HUM_CGAS        GGAAAGTTCGGCCCCGCCAGGAAGTCGGGATCCCGGCAGAAAAAGAGCGCCCCGGACACC 180
CHI_CGAS        GGAAAGTTCGGCCCCGCCAGGAAGTCGGGATCCCGGCAGAAAAAGAGCGCCCCGGACACC 180
BON_CGAS        GGAAAGTTCGGCCCCGCCAGGAAGTCGGGATCCCGGCAGAAAAAGAGCGCCCCGGACACC 180
GOR_CGAS        GGAAAGTTCGGCCCCGCCAGGAAGTCGGGATCCCGGCAGAAAAAGAGCGCCCCGGACACC 180
ORA_CGAS        GGAAAGTTCGGCCCCGCCAGGAAGTCAGGATCCCGGCAGAAAAAGAGCGGCCCGGACACC 180
WCG_CGAS        GGAAAGTTCGGCCCCGCCAGGAAGTCGGGATCCCGGCAGAAAAAGAGCGCCCCGGACACC 180
WHG_CGAS        GGAAAGTTCGGCCCCGCCAGGAAGTCGGGATCCCGGCAGAAAAAGAGCGCCCCGGACACC 180
RTG_CGAS        GGAAAGTTCGGCCCCGCCAGGAAGTCGGGATCCCGGCAGAAGAAGAGCCCCCCGGACACC 180
WGU_CGAS        GGAAAGTTCCGCCCCGCCAGGAAGTCGGGATCCCGGCAGAAGAAGAGCCCCCCGGACACC 180
ASM_CGAS        GGAAAGTTCGGCCCCGCCAGGAAGTCGGGATCCCGGCAGAAGAAGAGCCCCCCGGACACC 180
AGM_CGAS        GGAAAGTTCGGCCCCGCCAGGAAGTCGGGATCCCGGCAGAAGAAGAGCCCCCCGGACACC 180
PAT_CGAS        GGAAAGTTCGGCCCCGCCAGGAAGTCGGGATCCCGGCAGAAGAAGAGCCCCCCGGACACC 180
BAB_CGAS        GGAAAGTTCGGCCCCGCCAGGAAGTCGGGATCCCGGCAGAAGAAGAGCCCCCCGGACACC 180
MAN_CGAS        GGAAAGTTCGGCCCCGCCAGGAAGTCGGGATCCCGGCAGAAGAAGAGCCCCCCGGACACC 180
RHE_CGAS        GGAAAGTTCGGCCCCGCCAGGAAGCCGGGATCCGGGCAGAAGAAGAGCCCCCCGGACACC 180
CRA_CGAS        GGAAAGTTCGGCCCCGCCAGGAAGTCGGGATCCGGGCAGAAGAAGAGCCCCCCGGACACC 180
COL_CGAS        GGAAAGTTCGGCCCCGCCAGGAAGTCGGGATCCCGGCAGAAGAAGAGCCCCCCGGACACC 180
MAR_CGAS        GGAAAGTTCGGCCCCGCCAGGGGGTCGGGATCCAGGCAGAAGAAGAACGCCCAGGACACC 180
TAM_CGAS        GGAAAGTTAGGCCCCGCCAGGGAGTCGGGATCTGGGCAGAAGAAGAGCGCCCAGGACACC 180
SQM_CGAS        GGAAAGTTCGGCCCCGCCAGGGAGTCGGGATCCGGGCAGAAGAAGAGCGCCCAGGACGCC 180
WOO_CGAS        GGAAAGTTCGGCCCCGCCAGGAAGTCGGGATCCGGGCAGAAGAAGAGCGCCCAGGACATC 180
SAK_CGAS        GGAAAGTTCGGCCATGCCAGGGAGTCGGGATCCGGGCAGAGGAAGAGAGCCCAGGACACC 180
                ********  ***  ******  * * *****  ******  ****    ** ****  *

HUM_CGAS        CAGGAGAGGCCGCCCGTCCGCGCAACTGGG-GCCCGCGCCAAAAAGGCCCCTCAGCGCGC 239
CHI_CGAS        CAGGAGAGGCCGCCCGTCCGCGCAACTGGG-GCCCGCGCCAAAAAGGCCCCTCAGCGCGC 239
BON_CGAS        CAGGAGAGGCCGGCCGTCCGCGCAACTGGG-GCCCGCGCCAAAAAGGCCCCTCAGCGCGC 239
GOR_CGAS        CAGGAGAGGCCGCCCGTCCGCGCAACTGGG-GCCCGCGCCAAAAAGGCTCCTCAGCGCGC 239
ORA_CGAS        CAGGAGAGGCCGCCCGGCCGCGCAACTGGG-GCCCGCGCCAAAAAGGCCCCTCAGCGCGC 239
WCG_CGAS        CAGGAGAGGCCGCCCGTCCGCGCAACTGGG-GCTCGCGCCAAAAAGGCCCCTCAGCGCGC 239
WHG_CGAS        CAGGAGAGGCCGCCCGTCCGCGCAACTGGG-GCTCGCGCCAAAAAGGCCCCTCAGCGCGC 239
RTG_CGAS        CAGGAGCGGTCGCCAGTCCGCGCAACTGGG-GCCCGCGCTAAAAAGGCCCCTCAGCCCGC 239
WGU_CGAS        CAGGAGCGGTCGCCAGTCCGCGCAACTGGG-GCCCGCGCTAAAAAGGCCCCTCAGCCCGC 239
ASM_CGAS        CAGGAGCGGTCGCCAGTCCGCGCAACTGGG-GCCCGCGCTAAAAAGGCCCCTCAGCGCGC 239
AGM_CGAS        CAGGAGAGGTCGCCCGTCCGCGCAACTGGG-GCCCGCGCCAAAAAGGCGCCTCAGCGCGC 239
PAT_CGAS        CAGGAGAGGTCGCCCGTCCGCGCAACTGGG-GCCCGCGCCAAAAAGGCCACTCAGCGCGC 239
BAB_CGAS        CAGGAGCGGTCGCCAGTCCGCGCAACTGGG-GCCCGCGCTAAAAAGGCCCCTCAGCGCGC 239
MAN_CGAS        CAGGAGCGGTCGCCAGTCCGCGCAACTGGG-GCCCGCGCTAAAAAGGCCCTTCAGCGCGC 239
RHE_CGAS        CAGGAGCGGTCGCCCGTCCGCGCAACTGGG-GCCCGCGCTAAAAAGGCCCCTCAGCGCGC 239
CRA_CGAS        CAGGAGCGGTCGCCAGTCCGCGCAACTGGG-GCCCGCGCTAAAAAGGCCCCTCAGCGCGC 239
COL_CGAS        CAGGAGAGGTCGCCCGTCCGCGCAACTGGG-GCCCGCGCCAAAAAGGTCCCTCAGCGCGC 239
MAR_CGAS        CAGGAAAGGCCGCCAGCCCGTG-AGCTGGGGGCCCGCCCCAAGAAGGTCCCTCAGCGCGC 239
TAM_CGAS        CAGGAGAGGCCGCCAGCCCGTG-AGCTGGGGGCCCGCCCCAAGAAGGCCCCTCAGCGCGC 239
SQM_CGAS        CAGGAGAGGCCGCCAGCCCGCG-AGCTGGGTGCCCGCCCCAAGAAGGCCCCTCAGCGCGC 239
WOO_CGAS        CAGGAGAGGCCACCAGCCCGCG-AGCTGGGGGCCCGCCCGAAGAAGGCCCCTCAGCGCGC 239
SAK_CGAS        CAGGAGAGGCCGCCAGCCCGCG-AGCTAGGGGCCCGCCCCAAGAAGGCCCCTCAGCGCCC 239
                *****  ** *  * * *** * * ** ** ** *** * ** ****    ***** * *

HUM_CGAS        CCAGGACACGCAGCCGTCTGACGCCACCAGCGCCCCTGGGGCAGAGGGGCTGGAGCCTCC 299
CHI_CGAS        CCAGGACACGCAGCCGTCTGACGCCACCAGCGCCCCTGGGGCAGAGGGGCTGGAGCCTCC 299
BON_CGAS        CCAGGACACGCAGCCGTCTGACGCCACCAGCGCCCCTGGGGCAGAGGGGCTGGAGCCTCC 299
GOR_CGAS        CCAGGACACGCAGCCGTCTGACGCCACCAGCGCCCCTGGGGCAGAGGGGCTGGAGCCTCC 299
ORA_CGAS        CCAGGACACGCAGCCCTCTGACGCCACCAGCGCCCCTGGGGCAGAGGGGCTGGAGCCAAC 299
WCG_CGAS        CCAGGACGCGCAGCCCTCTGACGCCACCAGCGCCCCTGGGGCAGAGGGGCTGGAGCCTCC 299
WHG_CGAS        CCAGGACGCGCAGCCCTCTGACGCCACCAGCGCCCCTGGGGCAGAGGGGCTGGAGCCTCC 299
RTG_CGAS        CCAGGACGCGCGGCCCTCTGACTCCCCCAGCGCCGCTGGGGCGGAGGGGCTGGAACCTCC 299
WGU_CGAS        CCAGGACGCGCGGCCCTCTGACTCCACCAGCGCCGCTGGGGCGGAGGGGCTGGAACCTCC 299
ASM_CGAS        CCAGGACGCGCGGCCCTCTGACTCCACCAGCGCCGCTGGGGCGGAGGGGCTGGAGCCTCC 299
AGM_CGAS        CCAGGACGCGCGGCCCTCTGACTCCACCAGCGCCGCTGGGGCGGAGGGGCTGGAGCCTCC 299
PAT_CGAS        CCAGGACGCGCGGCCCTCTGACTCCACCAGCGCCGCTGGGGCGGAGGGGCTGGAGCCTCC 299
BAB_CGAS        CCAGGACGCGCGGCCCTCTGACTCCACCAGCGCCGCAGGGGCGGAGGGACTGGAGCCTCC 299
MAN_CGAS        CCAGGACGCGCGGCCCTCTGACTCCACCAGCGCCGCAGGGGCGGAGGGACTGGAGCCTCC 299
RHE_CGAS        CCAGGACGCGCGGCCCTCTGACTCCACCAGCGCCGCTGGGGCGGAGGGGCTGGAGCCTCC 299
CRA_CGAS        CCAGGACGCGCGGCCCTCTGACTCCACCAGCGCCGCTGGGGCGGAGGTGCTGGAGCCTCC 299
COL_CGAS        CCAGGACGCGCGGCCCTCTGACGCCACCAGCGCCGCTGGGGCGGAGGGGCTGGAGCCTCC 299
MAR_CGAS        CGAGGACGCGCGGCTCTCGGACGCCATCAGCGCCTCTGGGGCGGAGGCGGGAGAGCCTCC 299
TAM_CGAS        CAAGGACGCGCGGCTCTCGGACGCCATGAGCGCCTCTGGGGCGGAGGGACGGGAGCCTCC 299
SQM_CGAS        CGAGGACGCGCGGCTCTCGGACGCAACCAGCGCAGCTGGCGCGATGGTGCGGGAGCGTCC 299
WOO_CGAS        CGAGGACGCGCGGCTCTCGGACGCCACCAGCGCAGCTGGGGCGGACGGGCGGGAGCCTCT 299
SAK_CGAS        CGAGGACGCGCGACTCTCGGACGCCAGCAGCGCCTCTGGGGCGGAGGCGTGGGAGCCTCC 299
                * ***** ***  *  ** *** *    *****  * ** **    *     ** *    

HUM_CGAS        TGCGGCTCGGGAGCCGGCTCTTTCCAGGGCTGGTTCT----------------------- 336
CHI_CGAS        TGCGGCTCGGGATCCGGCTCTTTCCAGGGCTGGTTCT----------------------- 336
BON_CGAS        TGCGGCTCGGGATCCGGCTCTTTCCAGGGCTGGTTCT----------------------- 336
GOR_CGAS        TGCGGCTCGGGAGCCGGCTCTTTCCAGGGCTGGTTCT----------------------- 336
ORA_CGAS        TGCGGCTCGGGAGCCGGCTCTTTCCAGGGCTGGTTCT----------------------- 336
WCG_CGAS        TGCGGCTCGGGAGCCGGCTCTTTCCAGGGCTGGTTCT----------------------- 336
WHG_CGAS        TGCGGCTCGGGAGCCGGCTCTTTCCAGGGCTGGTTCTCGCGCCAAAAAGGCCCCTCAGCG 359
RTG_CGAS        TGCGGCTCGGGAACCGGCTCTTTCCAGGGCTGGTTCT----------------------- 336
WGU_CGAS        TGCGGCTCGGGAACCGGCTCTTTCCAGGGCTGGTTCT----------------------- 336
ASM_CGAS        TGCGGCTCGGGAACCGGCTCTTTCCAGGGCTGGTTCT----------------------- 336
AGM_CGAS        TGCGGCTCGGGAACCGGCTCTTTCCAGGGCTGGTTCT----------------------- 336
PAT_CGAS        TGCGGCTCGGGAACCGGCTCTTTCCAGGGCTGGTTCT----------------------- 336
BAB_CGAS        TGCGGCTCGGGAACCGGCTCTTTCCAGGGCTGGTTCT----------------------- 336
MAN_CGAS        TGCGGCTCGGGAACCGGCTCTTTCCAGGGCTGGTTCT----------------------- 336
RHE_CGAS        TGCGGCTCGGGAACCGGCTGTTTCCAGGGCTGGTTCT----------------------- 336
CRA_CGAS        TGCGGCTCGGGAACCGGCTCTTTCCAGGGCTGGTTCT----------------------- 336
COL_CGAS        TGCGGCTGGGGAGCCGGCTCTTTCCAGGGCTGGTTCT----------------------- 336
MAR_CGAS        CGAGGCTCCCGAGCCGGCTTTTTCCAGAGCTGGTTCT----------------------- 336
TAM_CGAS        CGCGGCTCCCGAGCCGGCTTTTTCCAGAGCTGGTTCT----------------------- 336
SQM_CGAS        CGCGGCTCTGGAGCCGGCTTTTTCCAGAGCTGGTTCT----------------------- 336
WOO_CGAS        CGCGGCTCCGCAGCCAGCTTTTTCTAGAGCTGGTTCT----------------------- 336
SAK_CGAS        CGCGGTTCCGGAGCCGGCTCTTTCCAGAGCTGGTTCT----------------------- 336
                 * ** *    * ** *** **** ** *********                       

HUM_CGAS        ------------------------------------------------------------
CHI_CGAS        ------------------------------------------------------------
BON_CGAS        ------------------------------------------------------------
GOR_CGAS        ------------------------------------------------------------
ORA_CGAS        ------------------------------------------------------------
WCG_CGAS        ------------------------------------------------------------
WHG_CGAS        CTCCCAGGACGCGCAGCCCTCTGACGCCACCAGCGCCCCTGGGGCAGAGGGGCTGGAGCC 419
RTG_CGAS        ------------------------------------------------------------
WGU_CGAS        ------------------------------------------------------------
ASM_CGAS        ------------------------------------------------------------
AGM_CGAS        ------------------------------------------------------------
PAT_CGAS        ------------------------------------------------------------
BAB_CGAS        ------------------------------------------------------------
MAN_CGAS        ------------------------------------------------------------
RHE_CGAS        ------------------------------------------------------------
CRA_CGAS        ------------------------------------------------------------
COL_CGAS        ------------------------------------------------------------
MAR_CGAS        ------------------------------------------------------------
TAM_CGAS        ------------------------------------------------------------
SQM_CGAS        ------------------------------------------------------------
WOO_CGAS        ------------------------------------------------------------
SAK_CGAS        ------------------------------------------------------------
                                                                            

HUM_CGAS        ----------------------------------------TGCCGCCAGAGGGGCGCGCG 356
CHI_CGAS        ----------------------------------------TGCCGCCAGAGGGGCGCGCG 356
BON_CGAS        ----------------------------------------TGCCGCCAGAGGGGCGCGCG 356
GOR_CGAS        ----------------------------------------TGCCGCCAGAGGGGCGCGCG 356
ORA_CGAS        ----------------------------------------TGCCGCCAAAGGGGCGCGCG 356
WCG_CGAS        ----------------------------------------CGCCACCAGAGAGGCGCGCG 356
WHG_CGAS        TCCTGCGGCTCGGGAGCTGGCTCTTTCCAGGGCTGGTTCCCGCCACCAGAGAGGCGCGCG 479
RTG_CGAS        ----------------------------------------CGCCGCCAGAGGGGCGCGCG 356
WGU_CGAS        ----------------------------------------CGCCGCCAGAGGGGCGCGCG 356
ASM_CGAS        ----------------------------------------CGCCGCCAGAGTGGCGCGCG 356
AGM_CGAS        ----------------------------------------CGCCGCCAGAGGGGCGCGCG 356
PAT_CGAS        ----------------------------------------CGCCGCCAGAGGGGCGCGCG 356
BAB_CGAS        ----------------------------------------CGCCGCCAGAGGGGCGCGCG 356
MAN_CGAS        ----------------------------------------CGCCGCCAGAGGGGCGCGCG 356
RHE_CGAS        ----------------------------------------CGCCGCCAGAGGGGCGCGCG 356
CRA_CGAS        ----------------------------------------CGCCGCCAGAGGGGCGCGCG 356
COL_CGAS        ----------------------------------------TGCAGCCAGAGGGGCGCGCG 356
MAR_CGAS        ----------------------------------------CGCCGCCCGACGGGTGCGCG 356
TAM_CGAS        ----------------------------------------CGCCGCCCGACGGGTGCGCG 356
SQM_CGAS        ----------------------------------------CGCCGCGCGAGGGGTGCGCG 356
WOO_CGAS        ----------------------------------------CGCCGCCAGAGGGGTGCGCG 356
SAK_CGAS        ----------------------------------------CGCCGCCAGAGGGATGCGCG 356
                                                         **  *   *  *  *****

HUM_CGAS        CTGCTCCACGAAGCCAAGACCTCCGCCCGGGCCCTGGGACGTGCCCAGCCCCGGCCTGCC 416
CHI_CGAS        CTGCTCTACGAAGCCAAGACCCCCGCCCGGGCCCTGGGACGTGCCCAGCCCCGGCCTGCC 416
BON_CGAS        CTGCTCTACGAAGCCAAGACCCCCGCCCGGGCCCTGGGACGTGCCCAGCCCCGGCCTGCC 416
GOR_CGAS        CTGCTCTACGAAGCCAAGACCCCCGCCCGGGCCCTGGGACGTGCCCAGCCCCGGCCTGCC 416
ORA_CGAS        CTGCTCTCCGAAGCCAAGACCCCCGCCCCGGCCCTGGGACGTGCCCAGCCTCGGCCTGCC 416
WCG_CGAS        CTGCTCTCCGAAGCCAAGACCCCCGCCCGGGCCCGGGGACGTGCCCAGCCCCGGCCTGCC 416
WHG_CGAS        CTGCTCTCCGAAGCCAAGACCCCCGCCCGGGCCCGGGGACGTGCCCAGCCCCGGCATGCC 539
RTG_CGAS        CTGCCCTCCGAAGCCAAGACCCCCGCCCGGGCCCCTGGACGTGCCCAGCCCCGGCCTGCC 416
WGU_CGAS        CTGCCCTCCGAAGCCAAGACCCCCGCCCGGGCCCCTGGACGTGCCCAGCCCCGGCCTGCC 416
ASM_CGAS        CTGCTCTCCGAAGCCAAGACCCCCGCCCGGGCCCGGGGACGTGCCCAGCCCCGGCCTGCC 416
AGM_CGAS        CGGCTCTCCGAAGCCAAGACCCCCGCCCGGGCCCGGGGACGTGCCCAGCCCCGGCCTGCC 416
PAT_CGAS        CTGCTCTCCGAAGCCAAGACCCCCGCCCGGGCCCGGGGACGTGCCCAGCCCCGGCCTGCC 416
BAB_CGAS        CTGCTCTCCGAAGCCAAGACCCCCGCCCGGGCCCCGGGACGTGCCCAACCCCGGCCTGCC 416
MAN_CGAS        CTGCTCTCCGAAGCCAAGACCCCCGCCCGGGCCCCGGGACGTGCCCAACCCCGGCCTGCC 416
RHE_CGAS        CGGCTCTCCGAAGCCAAGACCCCTGCCCGGGCCCCGGGACGTGCCCAACCCCGGCCTGCC 416
CRA_CGAS        CTGCTCTTCGAAGCCAAGACCCCCGCCCGGGCCCCGGGATGTGCCCAACCCCGGCCTGCC 416
COL_CGAS        CTGCTCTCCGAAGCCAAGACCCCCGCCCGGGCCCTGGGACGGGCCCAGCCCCGGCCTGCC 416
MAR_CGAS        CTGCTCTGCGGAGCCCAGACCCCCGCCCGGGCCCCGGGACTTGCCCAGCCCCGGCCTGCC 416
TAM_CGAS        GTACTCTGCGGAGCCCAGACCCCCACCCGGGCCCTGGGACTTGCCCAGCCCCGGCCTGCC 416
SQM_CGAS        CTGCTTTGCGGAACCCAGACCCCCGCCCGGGCCCTGGGACTTGCCCGGCCCCGGCCTGCC 416
WOO_CGAS        CTGCTCTGCGGAGCCCAGACCCCTGCCCGGGCCCTGGGAGTTGCCCAGCCCCGGCCTGCC 416
SAK_CGAS        CTGCTCTGCGGAGCCGAGACCCCCGCCCGGGCCCTGGGACTTGCCCAGCCCGGGCCTGCC 416
                   *    ** * ** ***** *  *** *****  ***   ****  **  *** ****

HUM_CGAS        GGTCTCGGCCCCCATTCTCGTA---CGGAGGGATGCGGCGCCTGGGGCCTCGAAGCTCCG 473
CHI_CGAS        GGTCTCGGCCCCCATTCTCGTA---AGGAGGGATGCGGCGCCTGGGGCCTCGAAGCTCCG 473
BON_CGAS        GGTCTCGGCCCCCATTCTCGTA---AGGAGGGATGCGGCGCCTGGGGCTTCGAAGCTCCG 473
GOR_CGAS        GGTCTCGGCCCCCATTCTCGTA---CGGAGAGATGCGGCGCCTGGGGCCTCGAAGCTACG 473
ORA_CGAS        GGTCTCGGCCCCCA------TA---TGGAGGGATGCGGCGCCCGGGGCCTCGAAGCTCCG 467
WCG_CGAS        GGTCTCGGACCCCATTCTCGTA---CAGGGAGATGCGGCGCCTGGGGCCAGGAAGCTCCG 473
WHG_CGAS        GGTCTCGGCCCCCATTCTCGTA---CAGGGGGATGCGGCGCCTGGGGCCAGGAAGCTCCC 596
RTG_CGAS        GGTCTCAGTCCCCATTCTCGTA---CGGAGGGATGCGGCACCTGGGGCCAGGAAGCTCCG 473
WGU_CGAS        GGTCTCAGTCCCCATTCTCGTA---CGGAGGGATGCGGCACCTGGGGCCAGGAAGCTCCG 473
ASM_CGAS        GGTCTCGGTCCCCATTCTCGCA---CAGAGGGATGCGGCGCTTGGGGCCAGGAAGCTCCG 473
AGM_CGAS        GGTCTCGGTCCCCATTCTCGAA---CAGAGGGATGCGGCGCCTGGGGCCAAGAAGCTCCG 473
PAT_CGAS        GGTCTCGGTCCCCATTCTCGAA---CAGAGGGATGCGGCGCCTGGGGCCAAGAAGCTCCG 473
BAB_CGAS        GGTCTCGGTCCCCATTCTGGTA---CAGAGGGATGCGGCGCCTGGGGCCAGGAAGCTCCG 473
MAN_CGAS        GGTCTCGGTCCCCATTCTGGTA---CAGAGGGATGCGGCGCCTGGGGCCAGGAAGCTCCG 473
RHE_CGAS        GGTCTCGGTCCCCATTCTGGTA---CAGAGGGATGCGGCGCCTGGGGCCAGGAAGCTCCG 473
CRA_CGAS        GGTCTCGGTCCCCATTCTGGTA---CATAGGGATGCGGCGCCTGGGGCCAGGAAGCTCCG 473
COL_CGAS        GGTCTCGGCCCCCATTCTCGTACCTCCGTACGATGCGGCGCCTGGGGCCCGGAAGCTGCG 476
MAR_CGAS        GGTCTCCGGCCCCATCCTCGGC---CGAAGGGAGTCGGCGCCGCGGACCAGGAAGCTCCG 473
TAM_CGAS        GGTCTTGGGCCCCATCCTCGGC---CGAAGGGAGTCGGCGCCGCGGACCTGGAAGCTCCG 473
SQM_CGAS        GGTCTCTGGCCCCATGCTCGGC---CGAAGGGAGTTGGCGCCGCGGACTTGCAAGCTCCG 473
WOO_CGAS        GGTCTCGGGTCCCATCCTCGGC---CGAAGGGAGTCGGCGCCGCGGACCTGGAAGCTCCG 473
SAK_CGAS        GGTCTCAGGCCCCATCCTCGGC---CGAAGGGAGTCGGCGCCGCGGGCCTGGAAGCTCCG 473
                *****  *  ****                 **   *** *   ** *    ***** * 

HUM_CGAS        GGCGGTTTTGGAGAAGTTGAAGCTCAGCCGCGATGATATCTCCACGGCGGCGGGGATGGT 533
CHI_CGAS        GGCGGTTTTGGAGAAGTTGAAGCTCAGCCGCGATGATATCTCCACGGCGGCGGGGATGGT 533
BON_CGAS        GGCGGTTTTGGAGAAGTTGAAGCTCAGCCGCGATGATATCTCCACGGCGGCGGGGATGGT 533
GOR_CGAS        GGCGGTTTTGGAGAAGTTGAAGCTCAGCCGCGATGATATCTCCACGGCGGCGGGGATGGT 533
ORA_CGAS        GGCGGTTTTGGAGAAGTTGAAGCTCAGCCGCCTGGAAATCTCCAAGGCGGCGGAGGTGGT 527
WCG_CGAS        GGCGGTTTTGGAGAAGTTGAAGCTCAGCCGCCAGGAAATCTCCGAGGCGGCGGAGGTGGT 533
WHG_CGAS        GGCGGTTTTGGAGAAGTTGAAGCTCAGCCGCCAGGAAATCTGCGAGGCGGCGGAGGTGGT 656
RTG_CGAS        GGCGGTTTTGGAGAAGTTAAGGCTCAGCCACCAGGACATCTCCAAGGCGGCGAAGGTGGT 533
WGU_CGAS        GGCGGTTTTGGAGAAGTTAAGGCTCAGCCACCAGGACATCTCCAAGGCGGCGAAGGTGGT 533
ASM_CGAS        GGCGGTTTTGGAGAAGTTAAGGCTCAGCCACCAGGACATCTCCAAGGCGGCGAAGGTGGT 533
AGM_CGAS        GGCGGTTTTGGAGAAGTTAAAGCTCAGCCACCAGGACATCTCCAAGGCGGCGAAGGTGGT 533
PAT_CGAS        GGCGGTTTTGGAGAAGTTAAAGCTCAGCCACCAGGACATCTCCAAGGCGGCGAAGGTGGT 533
BAB_CGAS        GGCGGTTTTGGAGAAGTTAAGGCTCAGCCACCAGGACATCTCCAAGGCGGCGAAGGTGGT 533
MAN_CGAS        GGCGGTTTTGGAGAAGTTAAGGCTCAGCCACCAGGACATCTCCAAGGCGGCGAAGGTGGT 533
RHE_CGAS        GGCGGTTTTGGAGAAGTTAAGGCTCAGCCACCAGGACATCTCCAAGGCGGCGAAGGTGGT 533
CRA_CGAS        GGCGGTTTTGGAGAAGTTAAGGCTCAGCCACCAGGACATCTCCAAGGCGGCGAAGGTGGT 533
COL_CGAS        GGCGGTTTTGGAGAAGTTGAGGCTCAGCCGCCTGGCTCTCTCCAGCGCGTCAAAGGTGGT 536
MAR_CGAS        GGCGGTTTTAGAGAAGTTAAGGCTAAGTCGCGACGATGTCTCCAACGCGGCCAAGGTGGT 533
TAM_CGAS        GGCGGTTTTAGAGAAGTTAAGGCTCAGTCGCGACGATGTCTCCAACGCGGCCCAGGTGGT 533
SQM_CGAS        GGCGGTTTTAGAGAAGTTAAGGCTCAGTCGCGAAGATGTCTCCACCGCGGCCCAAGTGGT 533
WOO_CGAS        GGCGGTTTTAGAGAAGTTAAGGCTCAGTCGCGAAGATGTCTCCACCGCGGCGAAGGTGGT 533
SAK_CGAS        GGCCGTTTTAGAGAAGTTAAGGCTCAGTCGCGAGGATGTCTCCACCGCCGCCAAGGTGGT 533
                *** ***** ******** * *** ** * *   *   *** *   **  *     ****

HUM_CGAS        GAAAGGGGTTGTGGACCACCTGCTGCTCAGACT---GAAGTGCGACTCCGCGTTCAGAGG 590
CHI_CGAS        GAAAGGGGTTGTGGACCACCTGCTGCTCAGACT---GAAGTGCGACTCCGCGTTCAGAGG 590
BON_CGAS        GAAAGGGGTTGTGGACCACCTGCTGCTCAGACT---GAAGTGCGACTCCGCGTTCAGAGG 590
GOR_CGAS        GAAAGGGGTTGTGGACCACCTGCTGCTCAGACT---GAAGTGCGACTCCGCGTTCAGAGG 590
ORA_CGAS        GAACAGGGTTGTGGACCACCTGCTGCGCAGACTGCAGAAGTACAACTCCGAGTTCAGAGG 587
WCG_CGAS        GAACGGGGTTGTGGACCACCTGCTGCGCAGACTGCAGAAGTGCGACTCCGAGTTCAGAGG 593
WHG_CGAS        GAACGGGGTTGTGGACCACCTGCTGCGCAGACTGCAGAAGTGCGACTCCGAGTTCAGAGG 716
RTG_CGAS        GAACGGGGTTGTGGGCCACCTGCTGCACAGATT---GAAGTGCGAGTCCGGGTTCGGAGG 590
WGU_CGAS        GAATGGGGTTGTGGGCCACCTGCTGCACAGATT---GAAGTGCGAGTCCGGGTTCGGAGG 590
ASM_CGAS        GAACGGGGTTGTGGGCCACCTGCTGCACAGATT---GAAGTGCGAGTCCGGGTTCGGAGG 590
AGM_CGAS        GAACGGGGTTGTGGGCCACCTGCTGCACAGACT---GAAGTGCGAGTCCGGGTTCGGAGG 590
PAT_CGAS        GAACGGGGTTGTGGGCCACCTGGTGCACAGATT---GAAATGCGAGTCCGGGTTCGGAGG 590
BAB_CGAS        GAATGGGGTTGTGGGCCACCTGCTGCACAGATT---GAAGTGTGAGTCCGAGTTCGAAGG 590
MAN_CGAS        GAATGGGGTTGTGGGCCACCTGCTGCACAGATT---GAAGTGCGAGTCCGAGTTCGAAGG 590
RHE_CGAS        GAATGGGGTTGTGGGCCACCTGCTGCGCAGATT---GAAGTGCGAGCCCGAGTTCGGAGG 590
CRA_CGAS        GAATGGGGTAGTGGGCCACCTGCTGCGCAGATT---GAAGTGCGAGCCCGAGTTCGGAGG 590
COL_CGAS        GAACGGGGTTGTGGGCCACCTGCTGCACAGATT---GAAGTGCGAGTCCGGGTTCGGAGG 593
MAR_CGAS        GAACAGCGTTGTGGACCACCTGCTGGGCAGACTGCAGCAGTGCGAGTCCGAGTTCAAAGG 593
TAM_CGAS        GAACAGCGTTGTGGACCACCTGCTGTGCAGACTGAAGCAGCGCGAGTCCGAGTTCAAAGG 593
SQM_CGAS        GAACAGCGTTGTGGACCACCTGCTGCGCAGACTGCAGCAGTGCGAGTCCGAGTTCAAAGG 593
WOO_CGAS        GAACAGCGTTGTGGACCACCTGCTGCGCAGACTGCAGCAGTGCGAGTCCGAGTTCAAAGG 593
SAK_CGAS        GAACAGCGTTGTGGACCACCTGCTGCGCAGACTGCAGCAGTGCGAGTCCGAGTTCAAAGG 593
                ***  * ** **** ******* **  **** *   * *     *  *** ****  ***

HUM_CGAS        C---------GTCGGGCTGCTGAACACCGGGAGCTACTATGAGCACGTGAAGATTTCTGC 641
CHI_CGAS        C---------GTCGGGCTGCTGAACACCGGGAGCTACTATGAGCACGTGAAGATTTCTGC 641
BON_CGAS        C---------GTCGGGCTGCTGAACACCGGGAGCTACTATGAGCACGTGAAGATTTCTGC 641
GOR_CGAS        C---------GTCGGGCTGCTGAACACCGGGAGCTACTATGAGCACGTGAAGATTTCTGC 641
ORA_CGAS        C---------GTCGGGCTGCTGCGCACCGGGAGCTACTATGAGCACGTGAAGATTTCTGC 638
WCG_CGAS        C---------GTCGGGCTGCTGCGCACCGGGAGCTACTATGAGCACGTGAAGATTTCTGC 644
WHG_CGAS        C---------GTCGGGCTGCTGCGCACCGGGAGCTACTATGAGCACGTGAAGATTTCTGC 767
RTG_CGAS        C---------GTAGAGCGGCTGCACACCGGGAGCTACTACGAGCACGTGAAGATTTCTGC 641
WGU_CGAS        C---------GTAGAGCGGCTGCACACCGGGAGCTACTACGAGCACGTGAAGATTTCTGC 641
ASM_CGAS        C---------GTGGAGCGGCTGCACACCGGGAGCTACTACGAGCACGTGAAGATTTCTGC 641
AGM_CGAS        C---------ATCGAGCGGCTGCACACCGGGAGCTACTACGAGCACGTGAAGATTTCTGC 641
PAT_CGAS        C---------ATCGAGCGGCTGCACACCGGGAGCTACTACGAGCACGTGAAGATTTCTGC 641
BAB_CGAS        C---------GTCGAGCAGCTGCACACCGGGAGCTACTACGAGCACGTGAAGATTTCTGC 641
MAN_CGAS        C---------GTCGAGCAGCTGCACACCGGGAGCTACTACGAGCACGTGAAGATTTCTGC 641
RHE_CGAS        C---------GTCGAGCAGCTGCACACCGGGAGCTACTACGAGCACGTGAAGATTTCTGC 641
CRA_CGAS        C---------GTCGAGCAGCTGCACACCGGGAGCTACTACGAGCACGTGAAGATTTCTGC 641
COL_CGAS        C---------GTCGAGAGGCTGCACACCGGGAGCTACTATGAGCACGTGAAGATTTCTGC 644
MAR_CGAS        CAAGTTCAAAGTGGAGTCGCTGCACACCGGGAGCTACTATGAGCGCGTGAAGATTTCTAC 653
TAM_CGAS        C---------GTGGAGCTGCTGCACACCGGGAGCTACTATGAGCGCGTGAAGATTTCTGC 644
SQM_CGAS        C---------GTGGAGCTGCTGCGCACCGGGAGCTACTATGAGCGCGTGAAGATTTCTGC 644
WOO_CGAS        C---------GTGGAGCTGCTGCGCACCGGAAGCTACTATGAGCGCGTGAAGATTTCTGC 644
SAK_CGAS        C---------GTGGAGCTGCTGCGCACCGGGAGCTACTATGAGCGCGTGAAGATTTCTGC 644
                *          * * *  ****  ****** ******** **** ************* *

HUM_CGAS        ACCTAATGAATTTGATGTCATGTTTAAACTGGAAGTCCCCAGAATTCAACTAGAAGAATA 701
CHI_CGAS        ACCTAATGAATTTGATGTCATGTTTAAACTGGAAGTCCCCAGAATTCAACTAGAAGAATA 701
BON_CGAS        ACCTAATGAATTTGATGTCATGTTTAAACTGGAAGTCCCCAGAATTCAACTAGAAGAATA 701
GOR_CGAS        ACCTAATGAATTTGATGTCATGTTTAAACTGGAAGTCCCCAGAATTCAACTAGAAGAATA 701
ORA_CGAS        ACCTAATGAATTTGATGTCATGTTTAAACTGGAAGTCCCCAGAATTCAACTAGAAGAATA 698
WCG_CGAS        ACCTAATGAATTTGACGTCATGTTTAAACTGGAAGTCCCCAGAATTCAACTAGAAGAATA 704
WHG_CGAS        ACCTAATGAATTTGACGTCATGTTTAAACTGGAAGTCCCCAGAATTCAACTAGAAGAATA 827
RTG_CGAS        ACCTAATGAATTCGATGTCATGTTTAAACTGGAAGTCCCCAGAATTCAACTAGAACCATA 701
WGU_CGAS        ACCTAATGAATTCGATGTCATGTTTAAACTGGAAGTCCCCAGAATTCAACTAGAAGAATA 701
ASM_CGAS        ACCTAATGAATTCGATGTCATGTTTAAACTGGAAGTCCCCAGAATTCAACTAGAAGAATA 701
AGM_CGAS        ACCTAATGAATTCGATGTCATGTTTAAACTGGAAGTCCCCAGAATTCAACTAGAAGAATA 701
PAT_CGAS        ACCTAATGAATTCGATGTCATGTTTAAACTGGAAGTCCCCAGAATTCAACTAGAAGAATA 701
BAB_CGAS        ACCTAATGAATTCGATGTCATGTTTAAACTGCAAGTCCCCAGAATTCAACTAGAAGAATA 701
MAN_CGAS        ACCTAATGAATTCGATGTCATGTTTAAACTGCAAGTCCCCAGAATTCAACTAGAAGAATA 701
RHE_CGAS        ACCTAATGAATTCGATGTCATGTTTAAACTGCAAGTCCCCAGAATTCAGCTAGAAGAATA 701
CRA_CGAS        ACCTAATGAATTCGATGTCATGTTTAAACTGCAAGTCCCCAGAATTCAGCTAGAAGAATA 701
COL_CGAS        ACCTAATGAATTCGATGTCATGTTTAAACTGGAAGTCCCCAGAATTCAACTAGAAGAATA 704
MAR_CGAS        ACCTAATGAATTTGATGTCATGTTTAAACTGGAACTCCCCAGAATTCAACTAGAAGAATA 713
TAM_CGAS        ACCTAATGAATTTGATGTCATGTTTAAACTGAAACTCCCCAGAATTCAACTAGAAGAATA 704
SQM_CGAS        ACCTAATGAATTTGATGTCATGTTTAAACTGGAAATCCCCAGAATTCAACTAGAAGAATA 704
WOO_CGAS        ACCTAATGAATTCGATGTCATGTTTAAACTGGAACTCCCCAGAATTCAACTAGAAGAATA 704
SAK_CGAS        ACCTAATGAATTTGATGTCATGTTTAAACTGGAACTCCCCAGAATTCAACTAGAAGAGTA 704
                ************ ** *************** ** ************* ******   **

HUM_CGAS        TTCCAACACTCGTGCATATTACTTTGTGAAATTTAAAAGAAATCCGAAAGAAAATCCTCT 761
CHI_CGAS        TTCCAACACTCGTGCATATTACTTTGTGAAATTTAAAAGAAATCCGAAAGAAAATCCTCT 761
BON_CGAS        TTCCAACACTCGTGCATATTACTTTGTGAAATTTAAAAGAAATCCGAAAGAAAATCCTCT 761
GOR_CGAS        TTCCAACACTCGTGCATATTACTTTGTGAAATTTAAAAGAAATCCGAAAGAAAATCCTCT 761
ORA_CGAS        TTCCAACACTGGTGCATATTACTTTGTGAAATTTAAAAGAAATCCGAAAGAAAATCCTCT 758
WCG_CGAS        TTCCAACACTGGTGCATATTACTTTGTGAAATTTAAAAGAAATCCGAAAGAAAATCCTCT 764
WHG_CGAS        TTCCAACACTGGTGCATATTACTTTGTGAAATTTAAAAGAAATCCGAAAGAAAATCCTCT 887
RTG_CGAS        TTCTGACACTGGTGCATATTACTTTGTGAAATTTAAAAGAAATCCAAAAGAAAATCCTCT 761
WGU_CGAS        TTCTGACACTGGTGCATATTACTTTGTGAAATTTAAAAGAAATCCAAAAGAAAATCCTCT 761
ASM_CGAS        TTCTGACACTGGTGCATATTACTTTGTGAAATTTAAAAGAAATCCAAAAGAAAATCCTCT 761
AGM_CGAS        TTCTGACACTGGTGCATATTACTTTGTGAAATTTAAAAGAAATCCAAAAGAAAATCCTCT 761
PAT_CGAS        TTCTGACACTGGTGCATATTACTTTGTGAAATTTAAAAGAAATCCAAAAGAAAATCCTCT 761
BAB_CGAS        TTCTGACACTGGTGCATATTACTTTGTGAAATTTAAAAGAAATCCAAAAGGAAATCCTCT 761
MAN_CGAS        TTCTGACACTGGTGCATATTACTTTGTGAAATTTAAAAGAAATCCAAAAGGAAATCCTCT 761
RHE_CGAS        TTCTGACACTGGTGCATATTACTTTGTGAAATTTAAAAGAAATCCAGAAGGAAATCCTCT 761
CRA_CGAS        TTCTGACACTGGTGCATATTACTTTGTGAAATTTAAAAGAAATCCAGAAGGAAATCCTCT 761
COL_CGAS        TTCTAACACTGGTGCATATTACTTTGTGAAATTTAAAAGAAATCCAAAAGAAAATCCTCT 764
MAR_CGAS        TTCCAACACTGGTGCATATTACTTTGTGAAATTCAAAAGAAATCTGAAAGAAAATCCTCT 773
TAM_CGAS        TTCCAACACTGGTGCATATTACTTTGTGAAATTCAAAAGGAATCTGAAAGAAAATCCTCT 764
SQM_CGAS        TGCCAACACTGGTGCATATTACTTTGTGAAATTCAAAAGAAATCCGAAAGAAAATCCTCT 764
WOO_CGAS        TTCTAACACTGGTGCATATTACTTTGTGAAATTCAAAAGAAATCCAAAAGGAAATCCTCT 764
SAK_CGAS        TTCCAACACTGGTGCATATTACTTTGTGAAATTCAAAAGAAATCCGAAAGAAAATCCTCT 764
                * *  ***** ********************** ***** ****   *** *********

HUM_CGAS        GAGTCAGTTTTTAGAAGGTGAAATATTATCAGCTTCTAAGATGCTGTCAAAGTTTAGGAA 821
CHI_CGAS        GAGTCAGTTTTTAGAAGGTGAAATATTATCAGCTTCTAAGATGCTGTCAAAGTTTAGGAA 821
BON_CGAS        GAGTCAGTTTTTAGAAGGTGAAATATTATCAGCTTCTAAGATGCTGTCAAAGTTTAGGAA 821
GOR_CGAS        GAGTCAGTTTTTAGAAGGTGAAATATTATCAGCTTCTAAGATGCTGTCAAAGTTTAGGAA 821
ORA_CGAS        GAGTCAGTTTTTAGAAGGTGAAATATTATCAGCTTCTAAGATGCTGTCAAAGTTTAGGAA 818
WCG_CGAS        GAGTCAGTTTTTAGAAGGTGAAATATTATCAGCTTCTAAGATGCTGTCAAAATTTAGGAA 824
WHG_CGAS        GTGTCAGTTTTTAGAAGGTGAAATATTATCAGCTTCTAAGATGCTGTCAAAGTTTAGGAA 947
RTG_CGAS        GAGCCAGTTTTTAGAAGATGAAATATTATCAGCTTCTAAGATGCTGTCGAAGTTTAGGAA 821
WGU_CGAS        GAGCCAGTTTTTAGAAGATGAAATATTATCAGCTTCTAAGATGCTGTCGAAATTTAGGAA 821
ASM_CGAS        GAGCCAGTTTTTAGAAGATGAAATATTATCAGCTTCTAAGATGCTGTCAAAGTTTAGGAA 821
AGM_CGAS        GAGCCAGTTTTTAGAAGATGAAATATTATCAGCTTCTAAGATGCTGTCAAAGTTTAGGAA 821
PAT_CGAS        GAGCCAGTTTTTAGAAGATGAAATATTATCAGCTTCTAAGATGCTGTCAAAGTTTAGGAA 821
BAB_CGAS        GAGCCAGTTTTTAGAAGATGAAATATTATCAGCTTCTAAGATGCTGTCACAGTTTAGGAA 821
MAN_CGAS        GAGCCAGTTTTTAGAAGATGAAATATTATCAGCTTCTAAGATGCTGTCACAGTTTAGGAA 821
RHE_CGAS        GAGCCTGTTTTTAGAAGATGAAATATTATCAGCTTCTAAGATGCTGTCAAAGTTTAGGAA 821
CRA_CGAS        GAGCCTGTTTTTAGAAGATGAAATATTATCAGCTTCTAAGATGCTGTCAAAGTTTAGGAA 821
COL_CGAS        GAGCCAGTTTTTAGAAGATGAAATATTATCAGCTTCTAAGATGCTGTCAAAGTTTAGGAA 824
MAR_CGAS        GAGACAATTTTTAGAAGATGAAATATTATCAGCTTCTAAGATGCTGTCTAAGTTTAGGAA 833
TAM_CGAS        GAGACAATTTTTAGAAGATGAAATATTATCAGCTTCTAAGATGCTGTCTAAGTTTAGGAA 824
SQM_CGAS        GAGACAATTTTTAGAAGATGAAATATTATCAGCTTCTAAGATGCTGTCTAAGTTTAGGAA 824
WOO_CGAS        GACACAATTTTTAGAAGATGAAATATTATCAGCTTCTAAGATGCTGTCAAAGTTTAGGAA 824
SAK_CGAS        GAGACAATTTTTAGAAGATGAAATATTATCAGCTTCTAAGATGCTGTCAAAGTTTAGGAA 824
                *   *  ********** ******************************  * ********

HUM_CGAS        AATCATTAAGGAAGAAATTAACGACATTAA------------AGATACAGATGTCATCAT 869
CHI_CGAS        AATCATTAAGGAAGAAATTAACAACATTAA------------AGATACAGATGTCATCAT 869
BON_CGAS        AATCATTAAGGAAGAAATTAACAACATTAA------------GGATACAGATGTCATCAT 869
GOR_CGAS        AATCATTAAGGAAGAAATTAACAACATTAA------------AGATACAGATGTCATCAT 869
ORA_CGAS        AATCATTAAGGAAGAAATTAACAACATTAA------------AGATACAGATGTCATCAT 866
WCG_CGAS        AATCATTAAGGAAGAAATTAACAACATTAA------------AGATACAGATGTCATCAT 872
WHG_CGAS        AATCATTAAGGAAGAAATTAACAACATTAA------------AGATACAGATGTCATCCT 995
RTG_CGAS        AATCATTAAGGAAGAAATTAACAACATTAA------------AGATACAGATGTCATCAT 869
WGU_CGAS        AATCATTAAGGAAGAAATTAACAACATTAA------------AGATACAGATGTCATCAT 869
ASM_CGAS        AATCATTAAGGAAGAAATTAACAACATTAA------------AGATACAGATGTCATCAT 869
AGM_CGAS        AATCATTAAGGAAGAAATTAACAACATTAA------------AGATACAGATGTCATCAT 869
PAT_CGAS        AATCATTAAGGAAGAAATTAACAACATTAA------------AGATACAGATGTCATCAT 869
BAB_CGAS        AATCATTAAGGAAGAAATTAACAACATTAA------------AGATACAGATGTCATCAT 869
MAN_CGAS        AATCATTAAGGAAGAAATTAACAACATTAA------------AGATACAGATGTCATCAT 869
RHE_CGAS        AATCATTAAGGAAGAAATTAACAACATTAAAGATGTTCAACCAGATGCAGATGTCATCAT 881
CRA_CGAS        AATCATTAAGGAAGAAATTAACAACATTAA------------AGATGCAGATGTCATCAT 869
COL_CGAS        AATCATTAAGGAAGAAATTAACAACATTAA------------AGATACAGATGTCATCAT 872
MAR_CGAS        AATCATTAAGGAAGAAATTAAAAACATGCA------------AGATACAGATGTCATCAT 881
TAM_CGAS        AATCATTAAGGAAGAAATTAAAAACATGCA------------AGATATAGATGTCATCAT 872
SQM_CGAS        AATAATTAAGGAAGAAATTAAAAACATGCA------------AGATACAGATGTCATCAT 872
WOO_CGAS        AATCATTAAGGAAGAAATTAAAAACATGCA------------AGATATAGATGTCATCAT 872
SAK_CGAS        AATCATTAAGGAAGAAATTAAAAACATGCA------------AGATACAGATGTCATCAT 872
                *** *****************  ****  *             ***  ********** *

HUM_CGAS        GAAGAGGAAAAGAGGAGGGAGCCCTGCTGTAACACTTCTTATTAGTGAAAAAATATCTGT 929
CHI_CGAS        GAAGAGGAAAAGAGGAGGGAGCCCTGCTGTAACACTTCTTATTAGTGAAAAAATATCTGT 929
BON_CGAS        GAAGAGGAAAAGAGGAGGGAGCCCTGCTGTAACACTTCTTATTAGTGAAAAAATATCTGT 929
GOR_CGAS        GAAGAGGAAAAGAGGAGGGAGCCCTGCTGTAACACTTCTTATTAGTGAAAAAATATCTGT 929
ORA_CGAS        GAAGAGGAAAAGAGGAGGGAGCCCTGCTGTAACACTTCTTATTAGTGAAGAAATATCTGT 926
WCG_CGAS        GAAGAGGAAAAGAGGAGGGAGCCCTGCTGTAACACTTCTTATTAGTGAAAAAATATCTGT 932
WHG_CGAS        GAAGAGGAAAAGAGGAGGGAGCCCTGCTGTAACACTTCTTATTAGTGAAAAAATATCTGT 1055
RTG_CGAS        GAAGAGGAAAAGACGAGGGAGCCCTGCTGTAACACTTCTTATTAATAAAGAAATATCTGT 929
WGU_CGAS        GAAGAGGAAAAGACGAGGGAGCCCTGCTGTAACACTTCTTATTAATAAAGAAATATCTGT 929
ASM_CGAS        GAAGAGGAAAAGACCAGGGAGCCCTGCTGTAACACTTCTTATTAATAAAGAAATATCTGT 929
AGM_CGAS        GAAGAGGAAAAGACGAGGGAGCCCTGCTGTAACACTTCTTATTAATAAAGAAATATCTGT 929
PAT_CGAS        GAAGAGGAAAAGACAAGGGAGCCCTGCTGTAACACTTCTTATTAATAAAGAAATATCTGT 929
BAB_CGAS        GAAGAGGAAAAGACGAGGGAGCCCTGCTGTAACACTTCTTATTAATAAAGAAATATCTGT 929
MAN_CGAS        GAAGAGGAAAAGACGAGGGAGCCCTGCTGTAACACTTCTTATTAATAAAGAAATATCTGT 929
RHE_CGAS        GAAGAGGAAAAGACCAGGGAGCCCTGCTGTAACACTTCTTATTAATAAAGAAATATCTGT 941
CRA_CGAS        GAAGAGGAAAAGACCAGGGAGCCCTGCTGTAACACTTCTTATTAATAAAGAAATATCTGT 929
COL_CGAS        GAAGAGGAAAAGACCAGGGAGCCCTGCTGTAACACTTCTTATTAATAAAGAAATATCTGT 932
MAR_CGAS        GGAGAGGAAAAGAAGAGGGAGCCCTGCTGTAACACTTCTTATTAGAAAAGAAATATCTGT 941
TAM_CGAS        GGAGAAGAAAAGAAGAGGGAGCCCTGCTGTAACACTTCTTATTAGAAAAGAAATATCTGT 932
SQM_CGAS        GGAGAGGAAAAGAAGAGGGAGCCCTGCTGTAACCCTTCTTATTAGAAAAGAAATATCTGT 932
WOO_CGAS        GGAGAAGAAAAGAAGAGGGAGCCCTGCTGTAACACTTCTTATTAGAAAAGAAATATCTGT 932
SAK_CGAS        GGAGAAGAAAAGAAGAGGGAGCCCTGCTGTAACACTTCTTATTAGAAAAGAAATATCTGT 932
                * *** *******  ****************** **********   ** **********

HUM_CGAS        GGATATAACCCTGGCTTTGGAATCAAAAAG---TAGCTGGCCTGCTAGCACCCAAGAAGG 986
CHI_CGAS        GGATATAACCCTGGCTTTGGAATCAAAAAG---TAGCTGGCCTGCTAGCACCCAAGAAGG 986
BON_CGAS        GGATATAACCCTGGCTTTGGAATCAAAAAG---TAGCTGGCCTGCTAGCACCCAAGAAGG 986
GOR_CGAS        GGATATAACCCTGGCTTTGGAATCAAAAAG---TAGCTGGCCTGCTAGCACCCAAGAAGG 986
ORA_CGAS        GGATATAACCCTGGCTTTGGAATCAAAAAG---TAGCTGGCCTGCTAGCACCCAAGAAGG 983
WCG_CGAS        GGATATAACCCTGGCTTTGGAATCAAACAGTAATAGCTGGCCTGCTAGCACCCAAGAAGG 992
WHG_CGAS        GGATATAACCCTGGCTTTGGAATCAAAGAGTAGTAGCTGGCCTGCTAGCACCCAAGAAGG 1115
RTG_CGAS        GGATATAACCCTGGCTTTGGAATTAAAAAC---TAGCTGGCCTACTAGCACCCAAGACGG 986
WGU_CGAS        GGATATAACCCTGGCTTTGGAATTAAAAAC---TAGCTGGCCTACTAGCACCCAAGACGG 986
ASM_CGAS        GGATATAACCCTGGCTTTGGAATTAAAAAC---TAGCTGGCCTACTAGCACCCAAGAAGG 986
AGM_CGAS        GGATATAACCCTGGCTTTGGAATTAAAAAC---TAGCTGGCCTACTAGCACCCAAGACGG 986
PAT_CGAS        GGATATAACCCTGGCTTTGGAATTAAAAAC---TAGCTGGCCTACTAGCACCCAAGACGG 986
BAB_CGAS        GGATATAACCCTGGCTTTGGAATTAAAAAC---TAGCTGGCCTGCCAGCACCCAAGAAGG 986
MAN_CGAS        GGATATAACCCTGGCTTTGGAATTAAAAAC---TAGCTGGCCTGCCAGCACCCAAGAAGG 986
RHE_CGAS        GGATATAACCCTGGCTTTGGAATTAAAAAC---TAGCTGGCCTGCCAGCACCCAAGAAGG 998
CRA_CGAS        GGATATAACCCTGGCTTTGGAATTAAAAAC---TAGCTGGCCTGCCAGCACCCAAGAAGG 986
COL_CGAS        GGATATAACCCTGGCTTTGGAATCAAAAAC---TAGCTGGCCTACTAGCACCCGAGAAGG 989
MAR_CGAS        GGATATAATCCTGGCTTTGGAATCAAAAAG---TAGCTGGCCTGCTAGCACCCAGAAAGG 998
TAM_CGAS        GGATGTAATCCTGGCTTTGGAATCAAAAAG---TAGCTGGCCTGCTAGCACCCAGAAAGG 989
SQM_CGAS        GGATATAATCCTGGCTTTGGAATCAAAAAG---TAGCTGGCCTGCTAGCACCCAGGAAGG 989
WOO_CGAS        GGATATAATCCTGGCTTTGGAATCAAAAAG---TAGCTGGCCTGCTAGCACCCAGGAAGG 989
SAK_CGAS        GGATATAATCCTGGCTTTGGAATCAAAAAG---TAGCTGGCCTGCTAGCACCCAGGAAGG 989
                **** *** ************** *** *    ********** * *******   * **

HUM_CGAS        CCTGCGCATTCAAAACTGGCTTTCAGCAAAAGTTAGGAAGCAACTACGACTAAAGCCATT 1046
CHI_CGAS        CCTGCCCATTAAAAACTGGCTTTCAGCAAAAGTTAGGAAGCAACTAAGACTAAAGCCATT 1046
BON_CGAS        CCTGCCCATTAAAAACTGGCTTTCAGCAAAAGTTAGGAAGCAACTAAGACTAAAGCCATT 1046
GOR_CGAS        CCTGCGCATTCAAAACTGGCTTTCAGCAAAAGTTAGGAGGCAACTAAGACTAAAGCCATT 1046
ORA_CGAS        CCTGCCCATTAAAAACTGGCTTTCAGCAAAAGTTAGGAAGCAACTAAGACTAAAGCCATT 1043
WCG_CGAS        CCTGCCCATTAAAGACTGGCTTTCAGGAAAAGTTAGGAGGCAACTAAGACTAAAGCCATT 1052
WHG_CGAS        CCTGCCCATTAAAGACTGGCTTTCAGGAAAAGTTAGGACGCAACTAAGACTAAAGCCATT 1175
RTG_CGAS        CCTGGCCGTTAAAAACTGGCTTTCAGCAAAAGTTAGGCAGCAACTAAGACTAAAGCCGTT 1046
WGU_CGAS        CCTGGCCGTTAAAAACTGGCTTTCAGCAAAAGTTAGGCAGCAACTAAGACTAAAGCCGTT 1046
ASM_CGAS        CCTGCCCGTTAAAAACTGGCTTTCAGCAAAAGTTAGGCAGCAACTAAGACTAAAGCCGTT 1046
AGM_CGAS        CCTGCCCGTTAAAAACTGGCTTTCAGCAAAAGTTAGGCAGCAACTAAGACTAAAGCCGTT 1046
PAT_CGAS        CCTGCCCGTTAAAAACTGGCTTTCAGCAAAAGTTAGGCAGCAACTAAGACTAAAGCCGTT 1046
BAB_CGAS        CCTGGCCATTAAAAACTGGCTTTCAGCAAAAGTTAGGCAGCAACTAAGACTAAAGCCGTT 1046
MAN_CGAS        CCTGGCCATTAAAAACTGGCTTTCAGCAAAAGTTAGGCAGCAACTAAGACTAAAGCCGTT 1046
RHE_CGAS        CCTGGCCATTAAAAACTGGCTTTCAGCAAAAGTTAGGCAGCAACTAAGACTAAAGCCGTT 1058
CRA_CGAS        CCTGGCCATTAAAAACTGGCTTTCAGCAAAAGTTAGGCAGCAACTAAGACTAAAGCCGTT 1046
COL_CGAS        CCTGTCCGTTAAAAACTGGCTTTCAGCAAAAGTTAGGCAGCAACTAAGACTAAAGCCGTT 1049
MAR_CGAS        CCTGCCCATCAAAAACTGGCTTTCAGCGAAAGTTAGGACGAAGCTAAGACGAGAGCCATT 1058
TAM_CGAS        CCTGCCCATCAAAAACTGGCTTTCAGCAAAAGTTAGGACGGATCTAAGACGAAAGCCATT 1049
SQM_CGAS        TCTGCCCATCAAAGACTGGCTTTCAGCAAAAGTCAGGAAGGAGCTAAGACAAAAGCCGTT 1049
WOO_CGAS        CCTGCCCATCAAAAACTGGCTTTCAGCAAAAGTTAGGACGGAACTAAGACGAAAGCCATT 1049
SAK_CGAS        CCTGCCTATCAAAAACTGGCTTTCAGCAAAAGTTAGGAGAGAACTAAGACGAAAGCCATT 1049
                 ***    *  ** ************  ***** ***    * *** *** * **** **

HUM_CGAS        TTACCTTGTACCCAAGCATGCAAAGGAAGGAAATGGTTTCCAAGAAGAAACATGGCGGCT 1106
CHI_CGAS        TTACCTTGTACCCAAGCATGCAAAGGAAGGAAATGGTTTCCAAGAAGAAACATGGCGGCT 1106
BON_CGAS        TTACCTTGTACCCAAGCATGCAAAGGAAGGAAATGGTTTCCAAGCATATACGTGGT---- 1102
GOR_CGAS        TTACCTTGTACCCAAGCATGCAAAGGAAGGAAATGGTTTCCAAGAAGAAACATGGCGGCT 1106
ORA_CGAS        TTACCTTGTACCCAAGCATGCAAAGGAAGGAAATGGTTTCCAAGAAGAAACATGGCGGCT 1103
WCG_CGAS        TTACCTTGTACCCAAGCATGCAAAGGAAGGAAATGGTTTCCAAGAAGAAACATGGCGGCT 1112
WHG_CGAS        TTACCTTGTACCCAAGCATGCAAAGGAAGGAAATGGTTTCCAAGAAGAAACATGGCGGCT 1235
RTG_CGAS        CTACCTTGTACCCAAGCATGCAAAGGAAGGAAATGGTTTCCAAGAGGAAACATGGCGGCT 1106
WGU_CGAS        CTACCTTGTACCCAAGCATGCAAAGGAAGGAAATGGTTTCCAAGAGGAAACATGGCGGCT 1106
ASM_CGAS        CTACCTTGTACCCAAGCATGCAAAGGAAGGAAATGGTTTCCAAGAGGAAACATGGCGGCT 1106
AGM_CGAS        CTACCTTGTACCCAAGCATGCAAAGGAAGGAAATGGTTTCCAAGAGGAAACATGGCGGCT 1106
PAT_CGAS        CTACCTTGTACCCAAGCATGCAAAGGAAGGAAAAGGTTTCCAAGAGGAAACATGGCGGCT 1106
BAB_CGAS        TTACCTTGTACCCAAGCATGCAAAGGAAGGAAATGGTTTCCAAGAGGAAACATGGCGGCT 1106
MAN_CGAS        TTACCTTGTACCCAAGCATGCAAAGGAAGGAAATGGTTTCCAAGAGGAAACATGGCGGCT 1106
RHE_CGAS        TTACCTTGTACCCAAGCATGCAAAGGAAGGAAATGGTTTCCAAGAGGAAACATGGCGGCT 1118
CRA_CGAS        TTACCTTGTACCCAAGCATGCAAAGGAAGGAAATGGTTTCCAAGAGGAAACATGGCGGCT 1106
COL_CGAS        TTACCTTGTACCCAAGCATGCAAAGGAAGGAAATGGTTTCCAAGAGGAAACATGGCGGCT 1109
MAR_CGAS        TTACCTTGTACCCAAGCATGCAAAGGAAGGAAATAGTTTCCAAGAAGAAACATGGCGGCT 1118
TAM_CGAS        TTACCTTGTACCCAAGCATGCAAAGGAAGGAAATCGTCTCCAAGAAGAAACATGGCGGCT 1109
SQM_CGAS        TTACCTTGTACCCAAGCATGCAAAGGAAGGAAATAGTTTCCAAGGAGAAACATGGCGGCT 1109
WOO_CGAS        TTACCTTGTACCCAAGCATGCGAAGGAAGGAAATAGTTTCCAAGGAGAAACATGGCGGCT 1109
SAK_CGAS        TTACCTTGTACCCAAGCATGCAAAGGAAGGAAATAGTTTCCAAGGAGAAACATGGCGGCT 1109
                 ******************** ***********  ** ******   * ** ***     

HUM_CGAS        ATCCTTCTCTCACATCGAAAAGGAAATTTTGAACAATCATGGAAAATCTAAAACGTGCTG 1166
CHI_CGAS        ATCCTTCTCTCACATCGAAAAGGAAATTTTGAACAATCATGGAAAATCTAAAACGTGCTG 1166
BON_CGAS        --------------TCCAAAGTCAAAGCT---------ATGGAAAA-------------- 1125
GOR_CGAS        ATCCTTCTCTCACATCGAAAAGGAAATTTTGAACAATCATGGAAAATCTAAAACGTGCTG 1166
ORA_CGAS        ATCCTTCTCTCACATCGAAAAGGAAATTTTGAACAATCATGGAAAATCTAAAACGTGCTG 1163
WCG_CGAS        ATCCTTCTCTCACATCGAAAAGGAAATTTTGAACAATCATGGAAAAACTAAAACGTGCTG 1172
WHG_CGAS        ATCCTTCTCTCACATCGAAAAGGAAATTTTGAACAATCATGGAGAAACTAAAACGTGCTG 1295
RTG_CGAS        ATCCTTCTCTCACATCGAAAAGGAAATTTTGAGCAATCACGGAAAATGTAAAACGTGCTG 1166
WGU_CGAS        ATCCTTCTCTCACATCGAAAAGGAAATTTTGAGCAATCACGGAAAATGTAAAACGTGCTG 1166
ASM_CGAS        ATCCTTCTCTCACATTGAAAAGGAAATTTTGAGCAATCATGGAAAATCTAAAACGTGCTG 1166
AGM_CGAS        ATCCTTCTCTCACATTGAAAAGGAAATTTTGAGCAATCATGGAAAATCTAAAACGTGCTG 1166
PAT_CGAS        ATCCTTCTCTCACATCGAAAAGGAAATTTTGAGCAATCACGGAAAATGTAAAACGTGCTG 1166
BAB_CGAS        ATCCTTCTCTCACATCGAAAAGGAAATTTTGAGCAATCATGGAAAATCTAAAACATGCTG 1166
MAN_CGAS        ATCCTTCTCTCACATTGAAAAGGAAATTTTGAGCAATCATGGAAAATCTAAAACGTGCTG 1166
RHE_CGAS        ATCCTTCTCTCACATCGAAAAGGAAATTTTGAGCAATCATGGAAAATCTAAAACGTGCTG 1178
CRA_CGAS        ATCCTTCTCTCACATCGAAAAGGAAATTTTGAGCAATCATGGAAAATCTAAAACGTGCTG 1166
COL_CGAS        ATCCTTCTCTCACATCGAAAAGGAAATTTTGAGCAATCATGGAAAATCTAAAACGTGCTG 1169
MAR_CGAS        ATCCTTCTCTCACATTGAAAAGGAAATTTTGAGGGATCATGGACAATCTAAAACGTGTTG 1178
TAM_CGAS        ATCCTTCTCTCACATTGAAAAGGAAATTTTGAGCAATCATGGAAAATCTAAAACGTGCTG 1169
SQM_CGAS        ATCCTTCTCTCACATTGAAAAGGAAATTTTGAGCAATCATGGAAAATCTAAAACGTGCTG 1169
WOO_CGAS        ATCCTTCTCTCACATTGAAAAGGAAATTTTGAGCAATCATGGAAAATCTAAAACATGCTG 1169
SAK_CGAS        ATCCTTCTCTCACATTGAAAAGGAAATTTTGAGCAATCATGGAAAATCTAAAACGTGCTG 1169
                              *  ***   ***  *         * *** **              

HUM_CGAS        TGAAAACAAAGAAGAGAAATGTTGCAGGAAAGATTGTTTAAAACTAATGAAATACCTTTT 1226
CHI_CGAS        TGAAATCAAAGAAGCGAAATGTTGCAGGAAAGATTGTTTAAAACTAATGAAATACCTTTT 1226
BON_CGAS        -------------------------AGGAAAGATTGTTTAAAACTAATGAAATACCTTTT 1160
GOR_CGAS        TGAAAACAAAGAAGCGAAATGTTGCAGGAAAGATTGTTTAAAACTAATGAAATACCTTTT 1226
ORA_CGAS        TGAAGACAAAGAAGTGAAATGTTGCAGGAAAGATTGTTTAAAACTAATGAAATACCTTTT 1223
WCG_CGAS        TGAAAACAAAAATGTGAAATGTTGCAGGAAAGATTGTTTAAAACTAATGAAATACCTTTT 1232
WHG_CGAS        TGAAAACAAAAAAGTGAAATGTTGCAGGAAAGATTGTTTAAAACTAATGAAATACCTTTT 1355
RTG_CGAS        TGAAAACAAAGAAACGAAATGTTGCAGGAAAGATTGTTTAAAACTAATGAAATACCTTTT 1226
WGU_CGAS        TGAAAACAAAGAAATGAAATGTTGCAGGAAAGATTGTTTAAAACTAATGAAATACCTTTT 1226
ASM_CGAS        TGAAAACAAAGAAATGAAATGTTGCAGGAAAGATTGTTTAAAACTAATGAAATACCTTTT 1226
AGM_CGAS        TGAAAACAAAGAAATGAAATGTTGCAGAAAAAATTGTTTAAAACTAATGAAATACCTTTT 1226
PAT_CGAS        TGAAAACAAAGAAACGAAATGTTGCAGAAAAAATTGTTTAAAACTAATGAAATACCTTTT 1226
BAB_CGAS        TGAAAACAAAGAAATGAAATGTTGCAGGAAAGATTGTTTAAAACTAATGAAATACCTTTT 1226
MAN_CGAS        TGAAAACAAAGAAATGAAATGTTGCAGGAAAGATTGTTTAAAACTAATGAAATACCTTTT 1226
RHE_CGAS        TGAAAACAAAGAAATGAAATGTTGCAGGAAAGATTGTTTAAAACTAATGAAATACCTTTT 1238
CRA_CGAS        TGAAAACAAAGAAATGAAATGTTGCAGGAAAGATTGTTTAAAACTAATGAAATACCTTTT 1226
COL_CGAS        TGAAAACAAAGAAATGAAATGTTGCAGGAAAGATTGTTTAAAACTAATGAAATACCTTTT 1229
MAR_CGAS        TGAAGAGAAAGGAGTGAAATGTTGCAGGAAAGATTGTTTAAAACTGATGAAATACCTTTT 1238
TAM_CGAS        TGAAAAGAAAGAAGTGAAATGTTGCAGAAAAGATTGTTTAAAACTGATGAAATACCTTTT 1229
SQM_CGAS        TGAAAAGAAAGAAGAGAAATGTTGCAGGAAAGATTGTTTAAAACTGATGAAATACCTTTT 1229
WOO_CGAS        TGAAAAGAAAGAAGTGAAATGTTGCAGGAAAGATTGTTTAAAACTGATGAAATACCTTTT 1229
SAK_CGAS        TGAAAAGAAAGAAGTGAAATGTTGCAGAAAAGATTGTTTAAAACTGATGAAATACCTTTT 1229
                                         ** *** ************* **************

HUM_CGAS        AGAACAGCTGAAAGAAAGGTTTAAAGACAAAAAACATCTGGATAAATTCTCTTCTTATCA 1286
CHI_CGAS        AGAACAGCTGAAAGAAAAGTTTAAAGACAAAAAACATCTGGATAAATTCTCTTCTTATCA 1286
BON_CGAS        AGAACAGCTGAAAGAAAAGTTTAAAGACAAAAAACATCTGGATAAATTCTCTTCTTATCA 1220
GOR_CGAS        AGAACAGCTGAAAGAAAGGTTTAAAGACAAAAAACATCTGGATAAATTCTCTTCTTATCA 1286
ORA_CGAS        AGAACAGCTGAAAGAAAGGTTTAAAGACAAAAAACATCTGGATAAATTCTCTTCTTATCA 1283
WCG_CGAS        AGAACAGCTGAAAGAAAGGTTTAAAGACAAAAAACATCTGGATAAATTCTCTTCTTATCA 1292
WHG_CGAS        AGAACAGCTGAAAGAAAGGTTTAAAGACAAAAAACATCTGGATAAATTCTCTTCTTATCA 1415
RTG_CGAS        AGAACAGCTGAAAGAAAAGTTTAAAGACAAAAAACATCTGGATAAATTCTCTTCTTATCA 1286
WGU_CGAS        AGAACAGCTGAAAGAAAAGTTTAAAGACAAAAAACATCTGGATAAATTCTCTTCTTATCA 1286
ASM_CGAS        AGAACAGCTGAAAGAAAAGTTTAAAGACAAAAAACATCTGGATAAATTCTCTTCTTATCA 1286
AGM_CGAS        AGAACAGCTGAAAGAAAAGTTTAAAGACAAAAAACATCTGGATAAATTCTCTTCTTATCA 1286
PAT_CGAS        AGAACAGCTGAAAGAAAAGTTTAAAGACAAAAAACATCTGGATAAATTCTCTTCTTATCA 1286
BAB_CGAS        AGAACAGCTGAAAGAAAAGTTTAAAGACAAAAAACATCTGGATAAATTCTCTTCTTATCA 1286
MAN_CGAS        AGAACAGCTGAAAGAAAAGTTTAAAGACAAAAAACATCTGGATAAATTCTCTTCTTATCA 1286
RHE_CGAS        AGAACAGCTGAAAGAAAAGTTTAAAGACAAAAAACATCTGGATAAATTCTCTTCTTATCA 1298
CRA_CGAS        AGAACAGCTGAAAGAAAAGTTTAAAGACAAAAAACATCTGGATAAATTCTCTTCTTATCA 1286
COL_CGAS        AGAACAGCTGAAAGAAAAGTTTAAAGACAAAAAACATCTGGAGAAATTCTCTTCTTATCA 1289
MAR_CGAS        AGAACGGCTGAAAGAAAAGTTTAAAAGTGGAAAACATATGGATAAATTCTGTTCTTATCA 1298
TAM_CGAS        AGAACGGCTGAAAGAAAAGTTTAAAAGTGAAAAACATATGGATAAATTCTGTTCTTATCA 1289
SQM_CGAS        AGAACAGCTGAAAGAAAAGTTTAAAAGTGAAAAACATATGGATAAATTCTGTTCTTATCA 1289
WOO_CGAS        AGAACGGCTGAAAGAAAAGTTTAAAAGTGAAAAACATATGGATAAATTCTGTTCTTATCA 1289
SAK_CGAS        AGAACGGCTGAAAGAAAAGTTTAAAAGTGAAAAACATATGGATAAATTCTGTTCTTATCA 1289
                ***** *********** *******     ******* **** ******* *********

HUM_CGAS        TGTGAAAACTGCCTTCTTTCACGTATGTACCCAGAACCCTCAAGACAGTCAGTGGGACCG 1346
CHI_CGAS        TGTGAAAACTGCCTTCTTTCACGTATGTACCGAGAACCCTCAAGACAGTCAGTGGGACCG 1346
BON_CGAS        TGTGAAAACTGCCTTCTTTCACGTATGTACCGAGAACCCTCAAGACAGTCAGTGGGACCG 1280
GOR_CGAS        TGTGAAAACTGCCTTCTTTCACGTATGTACCCAGAACCCTCAAGACAGTCAGTGGGACCG 1346
ORA_CGAS        TGTGAAAACTGCCTTCTTTCACGTATGTACCCAGAACCCTCAAGACAGTCAGTGGGACCC 1343
WCG_CGAS        TGTGAAAACTGCCTTCTTCCATGTATGTACCGAGTACCCTCAAGACAGTCAGTGGGACCC 1352
WHG_CGAS        TGTGAAAACTGCCTTCTTTCATGTATGTACCGAGAACCCAAAAGACAGTCAGTGGGACCC 1475
RTG_CGAS        TGTGAAAACTGCCTTCTTTCACCTATGTACCGACAACCCTCAAGACAGTCAGTGGGACCC 1346
WGU_CGAS        TGTGAAAACTGCCTTCTTTCACCTATGTACCGACAACCCTCAAGACAGTCAGTGGGATCC 1346
ASM_CGAS        TGTGAAAACTGCCTTCTTTCACCTATGTACCGACAACCCTCAAGACAGTCAGTGGGACCC 1346
AGM_CGAS        TGTGAAAACTGCCTTCTTTCACCTATGTGCTGACAACCCTCAAGACAGTCAGTGGGACCC 1346
PAT_CGAS        TGTGAAAACTGCCTTCTTTCACCTATGTGCCGACAACCCTCAAGACAGTCAGTGGGACCC 1346
BAB_CGAS        TGTGAAAACTGCCTTCTTTCACCTATGTACCGAGAACCCTCAAGACAGTCAGTGGGACCC 1346
MAN_CGAS        TGTGAAAACTGCCTTCTTTCACCTATGTACCGAGAACCCTCAAGACAGTCAGTGGGACCC 1346
RHE_CGAS        TGTGAAAACTGCCTTCTTTCACCTATGTACCGAGAACCCTCAAGACAGTCAGTGGGACCC 1358
CRA_CGAS        TGTGAAAACTGCCTTCTTTCACCTATGTACCGAGAACCCTCAAGACAGTCAGTGGGACCC 1346
COL_CGAS        TGTGAAAACTGCCTTCTTTCACATATGTACCCACAACCCTCAAGACAGTCAGTGGGACCC 1349
MAR_CGAS        TGTGAAAACTGCTTTCTTTCACGTATGTACCGAGAACCCTCAAGACAGTCAGTGGGACCC 1358
TAM_CGAS        TGTGAAAACTGCTTTCTTTCACGTATGTACCGAGAACCCTCAAGACAGTCAGTGGGACCC 1349
SQM_CGAS        TGTGAAAACTGCTTTCTTTCACATATGTACCGAGAACCCTCAAGACAGTCAGTGGGACCC 1349
WOO_CGAS        TGTGAAAACTGCTTTCTTTCACGTATGTACCGAGAACCCTCAAGACAGTCAGTGGGACCC 1349
SAK_CGAS        TGTGAAAACTGCTTTCTTTCACGTATGTACCGAGAACCCTCAAGACAGTCAGTGGGACCC 1349
                ************ ***** **  ***** *  *  ****  **************** * 

HUM_CGAS        CAAAGACCTGGGCCTCTGCTTTGATAACTGCGTGACATACTTTCTTCAGTGCCTCAGGAC 1406
CHI_CGAS        CAAAGACCTGGGCCTCTGCTTTGATAACTGCGTGACATACTTTCTTCAGTGCCTCAGGAT 1406
BON_CGAS        CAAAGACCTGGGCCTCTGCTTTGATAACTGCGTGACATACTTTCTTCAGTGCCTCAGGAT 1340
GOR_CGAS        CAAACAGCTGGGCCTCTGCTTTGATAACTGCGTGACATACTTTCTTCAGTGCCTTAGGAC 1406
ORA_CGAS        CAAAGACCTGGGCCTCTGCTTTGATAACTGCGTGACATACTTTCTTCAGTGCCTCAGGAC 1403
WCG_CGAS        CAAAAACCTGGGCTTCTGCTTTGATAAATGCGTGATATACTTTCTTAAGTGCCTCAGGAC 1412
WHG_CGAS        CAAAGACCTGGGCCTCTGCTTTGATAAATGCGTGATATACTTTCTTCAGTGCCTCAGTAC 1535
RTG_CGAS        CAAAGACCTGGGCCTCTGCTTTGATAACTGCGTGACATACTTTCTTCAGTGCCTCAGGAC 1406
WGU_CGAS        CAAAGACCTGGGCCTCTGCTTTGATAACTGCGTGACATACTTTCTTCAGTGCCTCAGGAC 1406
ASM_CGAS        CAAAGACCTGGGCCTCTGCTTTGATAACTGCGTGACATACTTTCTTCAGTGCCTCAGGAC 1406
AGM_CGAS        CAAAGACCTGGGCCTCTGCTTTGATAACTGCGTGACATACTTTCTTCAGTGCCTCAGGAC 1406
PAT_CGAS        CAAAGACCTGGGCCTCTGCTTTGATAACTGCGTGACATACTTTCTTCAGTGCCTCAGGAC 1406
BAB_CGAS        CAAAGACCTGGGCCTCTGCTTTGATAACTGCGTGACACACTTTCTTCAGTGCCTCAGGAC 1406
MAN_CGAS        CAAAGACCTGGGCCTCTGCTTTGATAACTGCGTGACACACTTTCTTCAGTGCCTCAGGAC 1406
RHE_CGAS        CAAAGACCTGGGCCTCTGCTTTGATAACTGCGTGACATACTTTCTTGAGTGCCTCAGGAC 1418
CRA_CGAS        CAAAGACCTGGGCCTCTGCTTTGATAACTGCGTGACATACTTTCTTGAGTGCCTCAGGAC 1406
COL_CGAS        CAAAGACCTGGGCCTCTGCTTTGATAACTGCGTGACATACTTTCTTGAGTGCCTCAGGAC 1409
MAR_CGAS        CAAAGATCTGGAGCTCTGCTTTGATAACTGCCTGACATACTTTCTTCAGTGCCTCAGGAC 1418
TAM_CGAS        CAAAGACCTGGAGCTCTGCTTTGATAACTGCCTGACATACTTTCTTCAGTGCCTCAGGAC 1409
SQM_CGAS        CAAAGACCTGGAGCTCTGCTTTGATAACTGCCTGACATACTTTCTTCAGTGCCTCAGGAC 1409
WOO_CGAS        TGAAGACCTGGAGCTCTGCTTTGATAACTGCCTGACATACTTTCTTCAGTGCCTCAGGAC 1409
SAK_CGAS        CAAAGACCTGGAGCTCTGCTTTGATAACTGCCTGACATACTTTCTTCAGTGCCTCAGGAC 1409
                  ** * ****   ************* *** *** * ******** ******* ** * 

HUM_CGAS        AGAAAAACTTGAGAATTATTTTATTCCTGAATTCAATCTATTCTCTAGCAACTTAATTGA 1466
CHI_CGAS        AGAAAAACTTGAGAATTATTTTATTCCTGAATTCAATCTATTCTCTAGCGACTTAATTGA 1466
BON_CGAS        AGAAAAACTTGAGAATTATTTTATTCCTGAATTCAATCTATTCTCTAGCGACTTAATTGA 1400
GOR_CGAS        AGAAAGACTTGAGAATTATTTTATTCCTGAATTCAATCTATTCTCTAGGAACTTAATTGA 1466
ORA_CGAS        AGAACAACTTGGGAATTATTTTATTCCTGGATTCAATCTATTCTCTAGCAACTTAATTGA 1463
WCG_CGAS        AGAACAACTTGGGAATTATTTTATTCCTGGATTCAATCTATTCTCTAGCAACTTAATTGA 1472
WHG_CGAS        AGAACAACTTGGGAATTATTTTATTCCTGGATTCAATCTATTCTCTAGCAACTTAATTGA 1595
RTG_CGAS        AGAACAACTGAAGAATTTTTTTATTCCTGGATTCAATCTATTCTCTAGCAACTTAATTGA 1466
WGU_CGAS        AGAACAACTGAAGAATTTTTTTATTCCTGGATTCAATCTATTCTCTAGCAACTTAATTGA 1466
ASM_CGAS        AGAACAACTGAAGAATTTTTTTATTCCTAGATTCAATCTATTCTCTAGCAACTTAATTGA 1466
AGM_CGAS        AGAAAAACTTAAGAATTTTTTTATTCCTGGATTCAATCTATTCTCTAGCAACTTAATTGA 1466
PAT_CGAS        AGAAAAACTTAAGAATTTTTTTATTCCTGGATTCAATCTATTCTCTAGCAACTTAATTGA 1466
BAB_CGAS        AGAAAAACTTGCGAATTATTTTATTCCTGGATTCAATCTATTCTCTAGCAACTTAATTGA 1466
MAN_CGAS        AGAAAAACTTGCGAATTATTTTATTCCTGGATTCAATCTATTCTCTAGCAACTTAATTGA 1466
RHE_CGAS        AGAACAACTTAAGAATTATTTTATTCCTGGATTCAATCTATTCTCTAGCAACTTAATTGA 1478
CRA_CGAS        AGAACAACTTAAGAATTATTTTATTCCTGGATTCAATCTATTCTCTAGCAACTTAATTGA 1466
COL_CGAS        AGAAAAACTTCCGAATTATTTTATTCCTGGATTCAATCTATTCTCTAGCGACTTAATTGA 1469
MAR_CGAS        AGAAAAACTTGAACATTATTTCATTCCTGCATTCAATCTATTCTCTAGCAACTTAATTGA 1478
TAM_CGAS        AGAAAAACTTGAAAATTATTTTATTCCTGCATTCAATCTATTCTCTAGCAACTTAATTGA 1469
SQM_CGAS        AGAAAAACTTGAAAATTATTTTATTCCTGCATTCAATCTATTCTCTAGCAACTTAATTGA 1469
WOO_CGAS        AGAAAAACTTGAGAATTATTTTATTCCTGCATTCAATCTATTCTCTAGCAACTTAATTGA 1469
SAK_CGAS        AGAAAAACTTGAAAATTATTTTATTCCTGCATTCAATCTATTCTCTAGCAACTTAATTGA 1469
                ****  ***     *** *** ******  ******************  **********

HUM_CGAS        CAAAAGAAGTAAGGAATTTCTGACAAAGCAAATTGAATATGAAAGAAACAATGAGTTTCC 1526
CHI_CGAS        CAAAAGAAGTAAAGAATTTCTGACAAAGCAAATTGAATATGAAAGAAACAATGAGTTTCC 1526
BON_CGAS        CAAAAGAAGTAAAGAATTTCTGACAAAGCAAATTGAATATGAAAGAAACAATGAGTTTCC 1460
GOR_CGAS        CAAAAGAAGTAAAGAATTTCTGACAAAGCAAATTGAGTATGAAAGAAACAATGAGTTTCC 1526
ORA_CGAS        CAAAAGAAGTAAAGAATTTCTGACAAAGCAAATTGAATATGAAAGAAACAATGAGTTTCC 1523
WCG_CGAS        CAAAAGAAGTAAAGAATTTCTGTCAAAGCAAATTGAATATGAAAGAAACAATGAGTATCC 1532
WHG_CGAS        CAAAAGAAGTAAAGAATTTCTGTCAAAGCAAATTGAATATGAAAGAAACAATGAGTATCC 1655
RTG_CGAS        CACAAGTAGTAAAGAATTTCTGTCAAAGCAAATTGAATATGAAAGAAACAATGAGTTTCC 1526
WGU_CGAS        CACAAGTAGTAAAGAATTTCTGTCAGAGCAAATTGAATATGAAAGAAACAATGAGTTTCC 1526
ASM_CGAS        CACAAGTAGTAAAGAATTTCTGTCCAAGCAAATTGAATATGAAAGAAACAATGAGTTTCC 1526
AGM_CGAS        CACAAGTAGTAAAGAATTTCTGTCAAAGCAAATTGAATATGAAAGAAACAATGAGTTTCC 1526
PAT_CGAS        CACAAGTAGTAAAGAATTTCTGTCAAAGCAAATTGAATATGAAAGAAACAATGAGTTTCC 1526
BAB_CGAS        CAAAAGTAGTAAAGAATTTCTGTCAAAGCAAATTGAATATGAAAGAAACAATGAGTTTCC 1526
MAN_CGAS        CAAAAGTAGTAAAGAATTTCTGTCAAAGCAAATTGAATATGAAAGAAACAATGAGTTTCC 1526
RHE_CGAS        CAAAACAAGTAAAGAATTTCTGTCAAAGCAAATTGAATATGAAAGAAACAATGAGTTTCC 1538
CRA_CGAS        CAAAACAAGTAAAGAATTTCTGTCAAAGCAAATTGAATATGAAAGAAACAATGAGTTTCC 1526
COL_CGAS        AAAAAAAAGTAAAGACTTTCTGTCAAAGCAAATTGAATATGAAAGAAACAATGAGTTTCC 1529
MAR_CGAS        CAAAAAAAGTAAAGAATTTCTGTCAAAGCAAATTGAACATGAAAGAAACAATGAGTTTCC 1538
TAM_CGAS        CAAAAAAAGTAAAGAATTTCTGTCAAAGCAAATTGAATATGAAAGAAACAATGAGTTTCC 1529
SQM_CGAS        CAAAAAAAGTAAAGAATTTCTGTCAAAGCAAATTGAATATGAAAGAAAAAATGAGTTTCC 1529
WOO_CGAS        CAAAAAAAGTAAAGAATTTCTGTCAAAGCAAATTGAATATGAAAGAAACAATGAGTTTCC 1529
SAK_CGAS        CAAAAAAAGTAAAGAATTTCTGTCAAAGCAAATTGAATATGAAAGAAACAATGAGTTTCC 1529
                 * **  ***** ** ****** *  **********  ********** ******* ***

HUM_CGAS        AGTTTTTGATGAA 1539
CHI_CGAS        AGTTTTTGATGAA 1539
BON_CGAS        AGTTTTTGATGAA 1473
GOR_CGAS        AGTTTTTGATGAA 1539
ORA_CGAS        AGTTTTTGATGAA 1536
WCG_CGAS        AGTTTTTGGTTAA 1545
WHG_CGAS        AGTTTTTGGTAAA 1668
RTG_CGAS        AGTTTTTGGTGAA 1539
WGU_CGAS        AGTTTTTGGTGAA 1539
ASM_CGAS        AGTTTTTGGTGAA 1539
AGM_CGAS        AGTTTTTGGTGAA 1539
PAT_CGAS        AGTTTTTGGTGAA 1539
BAB_CGAS        AGTTTTTGGTGAA 1539
MAN_CGAS        AGTTTTTGGTGAA 1539
RHE_CGAS        AGTTTTTGGTGAA 1551
CRA_CGAS        AGTTTTTGGTGAA 1539
COL_CGAS        AGTTTTTGGTGAA 1542
MAR_CGAS        AGTTTTTGGTGAA 1551
TAM_CGAS        AGTTTTTGGTGAA 1542
SQM_CGAS        AGTTTTTGATGAA 1542
WOO_CGAS        AGTTTTTGATGAA 1542
SAK_CGAS        AGTTTTTGGTGAA 1542
                ******** * **

cGAS 22 species amino acid alignment
CLUSTAL 2.1 multiple sequence alignment


HUM_CGAS        MQRASEAGATAPKASARNARGAPMDPTESPAAPEAALPKAGKFGPARKSGSRQKKSAPDT 60
CHI_CGAS        MQRASEAGATAPKASARNARGAPTDPNESPAAPEAALPKAGKFGPARKSGSRQKKSAPDT 60
BON_CGAS        MQRASEAGATAPKASARNARGAPTDPNESPAAPEAALPKAGKFGPARKSGSRQKKSAPDT 60
GOR_CGAS        MQTASEAGATAPKASARNARGAPTDPNESPAAPEAALPKAGKFGPARKSGSRQKKSAPDT 60
ORA_CGAS        MRRASEAGATAPEASARSARGAPTDPNESPAVPEAALPKAGKFGPARKSGSRQKKSGPDT 60
WCG_CGAS        MRRDSEAGATASEASARSARGAPTDPNESPAAPEAALPKAGKFGPARKSGSRQKKSAPDT 60
WHG_CGAS        MRRDSEAGATASEASARSARGAPTDPNESPAAPEAALPKAGKFGPARKSGSRQKKSAPDT 60
RTG_CGAS        TRRASEAGATVPEASARSARGARTDRNESPAAPEAALPEAGKFGPARKSGSRQKKSPPDT 60
WGU_CGAS        TRRASEAGATVPEASARSARGARTDRNECPAAPEAALPEAGKFRPARKSGSRQKKSPPDT 60
ASM_CGAS        TRRASEAGATVPEASARSARGARTDRNESPAAPEAALPEAGKFGPARKSGSRQKKSPPDT 60
AGM_CGAS        TRRASEAAATVPEASAHSARGARTDRNESPAAPEAALPEAGKFGPARKSGSRQKKSPPDT 60
PAT_CGAS        TRRASEAGATVPEVSARSARGARTDCNESPAAPEAALPEAGKFGPARKSGSRQKKSPPDT 60
BAB_CGAS        TRRASEAGATVPEASARSARGARTDRNESLAAPEAALPEAGKFGPARKSGSRQKKSPPDT 60
MAN_CGAS        TRRASEAGATVPEASARSARGARTDRNESLAAPEAALPEAGKFGPARKSGSRQKKSPPDT 60
RHE_CGAS        TRRASEAGATVPEASARSARGARTDRNESPAAPEAALPEAGKFGPARKPGSGQKKSPPDT 60
CRA_CGAS        TRRASEAGATVPEASARSARGARTDRNESPAAPEAALPEAGKFGPARKSGSGQKKSPPDT 60
COL_CGAS        TRRAPEAGATVPEASARSARGARTDPNESPAAPEAALPEAGKFGPARKSGSRQKKSPPDT 60
MAR             TRRASQARATAPEASAPSARGARTDPNQSLAAPEAARPHAGKFGPARGSGSRQKKNAQDT 60
TAM_CGAS        TRRASEARATAPEASAPSARGAPTDPNQSLAAPEAAGPNAGKLGPARESGSGQKKSAQDT 60
SQM_CGAS        MRRASEAGATALEASAPSARGAPTDPNESSAAPEAARPNAGKFGPARESGSGQKKSAQDA 60
WOO_CGAS        TRRDSKPRATAPEASAPSARDAPTDPNDSLAASEAAQPNAGKFGPARKSGSGQKKSAQDI 60
SAK_CGAS        TQRASEAEATAPKASAPSSRGAPTDPNVSPAAPEAARPNAGKFGHARESGSGQRKRAQDT 60
                 :  .:. **. :.** .:*.*  * . . *..*** *.***:  ** .** *:*   * 

HUM_CGAS        QERPPVRATGARAKKAPQRAQDTQPSDATSAPGAEGLEPPAAREPALSRAG--------- 111
CHI_CGAS        QERPPVRATGARAKKAPQRAQDTQPSDATSAPGAEGLEPPAARDPALSRAG--------- 111
BON_CGAS        QERPAVRATGARAKKAPQRAQDTQPSDATSAPGAEGLEPPAARDPALSRAG--------- 111
GOR_CGAS        QERPPVRATGARAKKAPQRAQDTQPSDATSAPGAEGLEPPAAREPALSRAG--------- 111
ORA_CGAS        QERPPGRATGARAKKAPQRAQDTQPSDATSAPGAEGLEPTAAREPALSRAG--------- 111
WCG_CGAS        QERPPVRATGARAKKAPQRAQDAQPSDATSAPGAEGLEPPAAREPALSRAG--------- 111
WHG_CGAS        QERPPVRATGARAKKAPQRAQDAQPSDATSAPGAEGLEPPAAREPALSRAGSRAKKAPQR 120
RTG_CGAS        QERSPVRATGARAKKAPQPAQDARPSDSPSAAGAEGLEPPAAREPALSRAG--------- 111
WGU_CGAS        QERSPVRATGARAKKAPQPAQDARPSDSTSAAGAEGLEPPAAREPALSRAG--------- 111
ASM_CGAS        QERSPVRATGARAKKAPQRAQDARPSDSTSAAGAEGLEPPAAREPALSRAG--------- 111
AGM_CGAS        QERSPVRATGARAKKAPQRAQDARPSDSTSAAGAEGLEPPAAREPALSRAG--------- 111
PAT_CGAS        QERSPVRATGARAKKATQRAQDARPSDSTSAAGAEGLEPPAAREPALSRAG--------- 111
BAB_CGAS        QERSPVRATGARAKKAPQRAQDARPSDSTSAAGAEGLEPPAAREPALSRAG--------- 111
MAN_CGAS        QERSPVRATGARAKKALQRAQDARPSDSTSAAGAEGLEPPAAREPALSRAG--------- 111
RHE_CGAS        QERSPVRATGARAKKAPQRAQDARPSDSTSAAGAEGLEPPAAREPAVSRAG--------- 111
CRA_CGAS        QERSPVRATGARAKKAPQRAQDARPSDSTSAAGAEVLEPPAAREPALSRAG--------- 111
COL_CGAS        QERSPVRATGARAKKVPQRAQDARPSDATSAAGAEGLEPPAAGEPALSRAG--------- 111
MAR             QERPPARELGARPKKVPQRAEDARLSDAISASGAEAGEPPEAPEPAFSRAG--------- 111
TAM_CGAS        QERPPARELGARPKKAPQRAKDARLSDAMSASGAEGREPPAAPEPAFSRAG--------- 111
SQM_CGAS        QERPPARELGARPKKAPQRAEDARLSDATSAAGAMVRERPAALEPAFSRAG--------- 111
WOO_CGAS        QERPPARELGARPKKAPQRAEDARLSDATSAAGADGREPLAAPQPAFSRAG--------- 111
SAK_CGAS        QERPPARELGARPKKAPQRPEDARLSDASSASGAEAWEPPAVPEPALSRAG--------- 111
                ***.. *  ***.**. * .:*:: **: **.**   *   . :**.****         

HUM_CGAS        --------------------------------SCRQRGARCSTKPRPPPGPWDVPSPGLP 139
CHI_CGAS        --------------------------------SCRQRGARCSTKPRPPPGPWDVPSPGLP 139
BON_CGAS        --------------------------------SCRQRGARCSTKPRPPPGPWDVPSPGLP 139
GOR_CGAS        --------------------------------SCRQRGARCSTKPRPPPGPWDVPSPGLP 139
ORA_CGAS        --------------------------------SCRQRGARCSPKPRPPPRPWDVPSLGLP 139
WCG_CGAS        --------------------------------SRHQRGARCSPKPRPPPGPGDVPSPGLP 139
WHG_CGAS        SQDAQPSDATSAPGAEGLEPPAARELALSRAGSRHQRGARCSPKPRPPPGPGDVPSPGMP 180
RTG_CGAS        --------------------------------SRRQRGARCPPKPRPPPGPLDVPSPGLP 139
WGU_CGAS        --------------------------------SRRQRGARCPPKPRPPPGPLDVPSPGLP 139
ASM_CGAS        --------------------------------SRRQSGARCSPKPRPPPGPGDVPSPGLP 139
AGM_CGAS        --------------------------------SRRQRGARGSPKPRPPPGPGDVPSPGLP 139
PAT_CGAS        --------------------------------SRRQRGARCSPKPRPPPGPGDVPSPGLP 139
BAB_CGAS        --------------------------------SRRQRGARCSPKPRPPPGPRDVPNPGLP 139
MAN_CGAS        --------------------------------SRRQRGARCSPKPRPPPGPRDVPNPGLP 139
RHE_CGAS        --------------------------------SRRQRGARGSPKPRPLPGPRDVPNPGLP 139
CRA_CGAS        --------------------------------SRRQRGARCSSKPRPPPGPRDVPNPGLP 139
COL_CGAS        --------------------------------SCSQRGARCSPKPRPPPGPWDGPSPGLP 139
MAR             --------------------------------SRRPTGARCSAEPRPPPGPRDLPSPGLP 139
TAM_CGAS        --------------------------------SRRPTGARYSAEPRPPPGPWDLPSPGLP 139
SQM_CGAS        --------------------------------SRRARGARCFAEPRPPPGPWDLPGPGLP 139
WOO_CGAS        --------------------------------SRRQRGARCSAEPRPLPGPWELPSPGLP 139
SAK_CGAS        --------------------------------SRRQRDARCSAEPRPPPGPWDLPSPGLP 139
                                                *    .**  .:*** * * : *. *:*

HUM_CGAS        VSAPILVR-RDAAPGASKLRAVLEKLKLSRDDISTAAGMVKGVVDHLLLRL-KCDSAFRG 197
CHI_CGAS        VSAPILVR-RDAAPGASKLRAVLEKLKLSRDDISTAAGMVKGVVDHLLLRL-KCDSAFRG 197
BON_CGAS        VSAPILVR-RDAAPGASKLRAVLEKLKLSRDDISTAAGMVKGVVDHLLLRL-KCDSAFRG 197
GOR_CGAS        VSAPILVR-RDAAPGASKLRAVLEKLKLSRDDISTAAGMVKGVVDHLLLRL-KCDSAFRG 197
ORA_CGAS        VSAP--IW-RDAAPGASKLRAVLEKLKLSRLEISKAAEVVNRVVDHLLRRLQKYNSEFRG 196
WCG_CGAS        VSDPILVQ-GDAAPGARKLRAVLEKLKLSRQEISEAAEVVNGVVDHLLRRLQKCDSEFRG 198
WHG_CGAS        VSAPILVQ-GDAAPGARKLPAVLEKLKLSRQEICEAAEVVNGVVDHLLRRLQKCDSEFRG 239
RTG_CGAS        VSVPILVR-RDAAPGARKLRAVLEKLRLSHQDISKAAKVVNGVVGHLLHRL-KCESGFGG 197
WGU_CGAS        VSVPILVR-RDAAPGARKLRAVLEKLRLSHQDISKAAKVVNGVVGHLLHRL-KCESGFGG 197
ASM_CGAS        VSVPILAQ-RDAALGARKLRAVLEKLRLSHQDISKAAKVVNGVVGHLLHRL-KCESGFGG 197
AGM_CGAS        VSVPILEQ-RDAAPGAKKLRAVLEKLKLSHQDISKAAKVVNGVVGHLLHRL-KCESGFGG 197
PAT_CGAS        VSVPILEQ-RDAAPGAKKLRAVLEKLKLSHQDISKAAKVVNGVVGHLVHRL-KCESGFGG 197
BAB_CGAS        VSVPILVQ-RDAAPGARKLRAVLEKLRLSHQDISKAAKVVNGVVGHLLHRL-KCESEFEG 197
MAN_CGAS        VSVPILVQ-RDAAPGARKLRAVLEKLRLSHQDISKAAKVVNGVVGHLLHRL-KCESEFEG 197
RHE_CGAS        VSVPILVQ-RDAAPGARKLRAVLEKLRLSHQDISKAAKVVNGVVGHLLRRL-KCEPEFGG 197
CRA_CGAS        VSVPILVH-RDAAPGARKLRAVLEKLRLSHQDISKAAKVVNGVVGHLLRRL-KCEPEFGG 197
COL_CGAS        VSAPILVPPYDAAPGARKLRAVLEKLRLSRLALSSASKVVNGVVGHLLHRL-KCESGFGG 198
MAR             VSGPILGR-RESAPRTRKLRAVLEKLRLSRDDVSNAAKVVNSVVDHLLGRLQQCESEFKG 198
TAM_CGAS        VLGPILGR-RESAPRTWKLRAVLEKLRLSRDDVSNAAQVVNSVVDHLLCRLKQRESEFKG 198
SQM_CGAS        VSGPMLGR-RELAPRTCKLRAVLEKLRLSREDVSTAAQVVNSVVDHLLRRLQQCESEFKG 198
WOO_CGAS        VSGPILGR-RESAPRTWKLRAVLEKLRLSREDVSTAAKVVNSVVDHLLRRLQQCESEFKG 198
SAK_CGAS        VSGPILGR-RESAPRAWKLRAVLEKLRLSREDVSTAAKVVNSVVDHLLRRLQQCESEFKG 198
                *  *      : *  : ** ******:**:  :. *: :*: **.**: ** : :. * *

HUM_CGAS        ---VGLLNTGSYYEHVKISAPNEFDVMFKLEVPRIQLEEYSNTRAYYFVKFKRNPKENPL 254
CHI_CGAS        ---VGLLNTGSYYEHVKISAPNEFDVMFKLEVPRIQLEEYSNTRAYYFVKFKRNPKENPL 254
BON_CGAS        ---VGLLNTGSYYEHVKISAPNEFDVMFKLEVPRIQLEEYSNTRAYYFVKFKRNPKENPL 254
GOR_CGAS        ---VGLLNTGSYYEHVKISAPNEFDVMFKLEVPRIQLEEYSNTRAYYFVKFKRNPKENPL 254
ORA_CGAS        ---VGLLRTGSYYEHVKISAPNEFDVMFKLEVPRIQLEEYSNTGAYYFVKFKRNPKENPL 253
WCG_CGAS        ---VGLLRTGSYYEHVKISAPNEFDVMFKLEVPRIQLEEYSNTGAYYFVKFKRNPKENPL 255
WHG_CGAS        ---VGLLRTGSYYEHVKISAPNEFDVMFKLEVPRIQLEEYSNTGAYYFVKFKRNPKENPL 296
RTG_CGAS        ---VERLHTGSYYEHVKISAPNEFDVMFKLEVPRIQLEPYSDTGAYYFVKFKRNPKENPL 254
WGU_CGAS        ---VERLHTGSYYEHVKISAPNEFDVMFKLEVPRIQLEEYSDTGAYYFVKFKRNPKENPL 254
ASM_CGAS        ---VERLHTGSYYEHVKISAPNEFDVMFKLEVPRIQLEEYSDTGAYYFVKFKRNPKENPL 254
AGM_CGAS        ---IERLHTGSYYEHVKISAPNEFDVMFKLEVPRIQLEEYSDTGAYYFVKFKRNPKENPL 254
PAT_CGAS        ---IERLHTGSYYEHVKISAPNEFDVMFKLEVPRIQLEEYSDTGAYYFVKFKRNPKENPL 254
BAB_CGAS        ---VEQLHTGSYYEHVKISAPNEFDVMFKLQVPRIQLEEYSDTGAYYFVKFKRNPKGNPL 254
MAN_CGAS        ---VEQLHTGSYYEHVKISAPNEFDVMFKLQVPRIQLEEYSDTGAYYFVKFKRNPKGNPL 254
RHE_CGAS        ---VEQLHTGSYYEHVKISAPNEFDVMFKLQVPRIQLEEYSDTGAYYFVKFKRNPEGNPL 254
CRA_CGAS        ---VEQLHTGSYYEHVKISAPNEFDVMFKLQVPRIQLEEYSDTGAYYFVKFKRNPEGNPL 254
COL_CGAS        ---VERLHTGSYYEHVKISAPNEFDVMFKLEVPRIQLEEYSNTGAYYFVKFKRNPKENPL 255
MAR             KFKVESLHTGSYYERVKISTPNEFDVMFKLELPRIQLEEYSNTGAYYFVKFKRNLKENPL 258
TAM_CGAS        ---VELLHTGSYYERVKISAPNEFDVMFKLKLPRIQLEEYSNTGAYYFVKFKRNLKENPL 255
SQM_CGAS        ---VELLRTGSYYERVKISAPNEFDVMFKLEIPRIQLEEYANTGAYYFVKFKRNPKENPL 255
WOO_CGAS        ---VELLRTGSYYERVKISAPNEFDVMFKLELPRIQLEEYSNTGAYYFVKFKRNPKGNPL 255
SAK_CGAS        ---VELLRTGSYYERVKISAPNEFDVMFKLELPRIQLEEYSNTGAYYFVKFKRNPKENPL 255
                   :  *.******:****:**********::****** *::* ********** : ***

HUM_CGAS        SQFLEGEILSASKMLSKFRKIIKEEINDIK----DTDVIMKRKRGGSPAVTLLISEKISV 310
CHI_CGAS        SQFLEGEILSASKMLSKFRKIIKEEINNIK----DTDVIMKRKRGGSPAVTLLISEKISV 310
BON_CGAS        SQFLEGEILSASKMLSKFRKIIKEEINNIK----DTDVIMKRKRGGSPAVTLLISEKISV 310
GOR_CGAS        SQFLEGEILSASKMLSKFRKIIKEEINNIK----DTDVIMKRKRGGSPAVTLLISEKISV 310
ORA_CGAS        SQFLEGEILSASKMLSKFRKIIKEEINNIK----DTDVIMKRKRGGSPAVTLLISEEISV 309
WCG_CGAS        SQFLEGEILSASKMLSKFRKIIKEEINNIK----DTDVIMKRKRGGSPAVTLLISEKISV 311
WHG_CGAS        CQFLEGEILSASKMLSKFRKIIKEEINNIK----DTDVILKRKRGGSPAVTLLISEKISV 352
RTG_CGAS        SQFLEDEILSASKMLSKFRKIIKEEINNIK----DTDVIMKRKRRGSPAVTLLINKEISV 310
WGU_CGAS        SQFLEDEILSASKMLSKFRKIIKEEINNIK----DTDVIMKRKRRGSPAVTLLINKEISV 310
ASM_CGAS        SQFLEDEILSASKMLSKFRKIIKEEINNIK----DTDVIMKRKRPGSPAVTLLINKEISV 310
AGM_CGAS        SQFLEDEILSASKMLSKFRKIIKEEINNIK----DTDVIMKRKRRGSPAVTLLINKEISV 310
PAT_CGAS        SQFLEDEILSASKMLSKFRKIIKEEINNIK----DTDVIMKRKRQGSPAVTLLINKEISV 310
BAB_CGAS        SQFLEDEILSASKMLSQFRKIIKEEINNIK----DTDVIMKRKRRGSPAVTLLINKEISV 310
MAN_CGAS        SQFLEDEILSASKMLSQFRKIIKEEINNIK----DTDVIMKRKRRGSPAVTLLINKEISV 310
RHE_CGAS        SLFLEDEILSASKMLSKFRKIIKEEINNIKDVQPDADVIMKRKRPGSPAVTLLINKEISV 314
CRA_CGAS        SLFLEDEILSASKMLSKFRKIIKEEINNIK----DADVIMKRKRPGSPAVTLLINKEISV 310
COL_CGAS        SQFLEDEILSASKMLSKFRKIIKEEINNIK----DTDVIMKRKRPGSPAVTLLINKEISV 311
MAR             RQFLEDEILSASKMLSKFRKIIKEEIKNMQ----DTDVIMERKRRGSPAVTLLIRKEISV 314
TAM_CGAS        RQFLEDEILSASKMLSKFRKIIKEEIKNMQ----DIDVIMEKKRRGSPAVTLLIRKEISV 311
SQM_CGAS        RQFLEDEILSASKMLSKFRKIIKEEIKNMQ----DTDVIMERKRRGSPAVTLLIRKEISV 311
WOO_CGAS        TQFLEDEILSASKMLSKFRKIIKEEIKNMQ----DIDVIMEKKRRGSPAVTLLIRKEISV 311
SAK_CGAS        RQFLEDEILSASKMLSKFRKIIKEEIKNMQ----DTDVIMEKKRRGSPAVTLLIRKEISV 311
                  ***.**********:*********::::    * ***:::** ********* ::***

HUM_CGAS        DITLALESKS-SWPASTQEGLRIQNWLSAKVRKQLRLKPFYLVPKHAKEGNGFQEETWRL 369
CHI_CGAS        DITLALESKS-SWPASTQEGLPIKNWLSAKVRKQLRLKPFYLVPKHAKEGNGFQEETWRL 369
BON_CGAS        DITLALESKS-SWPASTQEGLPIKNWLSAKVRKQLRLKPFYLVPKHAKEGNGFQAYTWFQ 369
GOR_CGAS        DITLALESKS-SWPASTQEGLRIQNWLSAKVRRQLRLKPFYLVPKHAKEGNGFQEETWRL 369
ORA_CGAS        DITLALESKS-SWPASTQEGLPIKNWLSAKVRKQLRLKPFYLVPKHAKEGNGFQEETWRL 368
WCG_CGAS        DITLALESNSNSWPASTQEGLPIKDWLSGKVRRQLRLKPFYLVPKHAKEGNGFQEETWRL 371
WHG_CGAS        DITLALESKSSSWPASTQEGLPIKDWLSGKVRTQLRLKPFYLVPKHAKEGNGFQEETWRL 412
RTG_CGAS        DITLALELKT-SWPTSTQDGLAVKNWLSAKVRQQLRLKPFYLVPKHAKEGNGFQEETWRL 369
WGU_CGAS        DITLALELKT-SWPTSTQDGLAVKNWLSAKVRQQLRLKPFYLVPKHAKEGNGFQEETWRL 369
ASM_CGAS        DITLALELKT-SWPTSTQEGLPVKNWLSAKVRQQLRLKPFYLVPKHAKEGNGFQEETWRL 369
AGM_CGAS        DITLALELKT-SWPTSTQDGLPVKNWLSAKVRQQLRLKPFYLVPKHAKEGNGFQEETWRL 369
PAT_CGAS        DITLALELKT-SWPTSTQDGLPVKNWLSAKVRQQLRLKPFYLVPKHAKEGKGFQEETWRL 369
BAB_CGAS        DITLALELKT-SWPASTQEGLAIKNWLSAKVRQQLRLKPFYLVPKHAKEGNGFQEETWRL 369
MAN_CGAS        DITLALELKT-SWPASTQEGLAIKNWLSAKVRQQLRLKPFYLVPKHAKEGNGFQEETWRL 369
RHE_CGAS        DITLALELKT-SWPASTQEGLAIKNWLSAKVRQQLRLKPFYLVPKHAKEGNGFQEETWRL 373
CRA_CGAS        DITLALELKT-SWPASTQEGLAIKNWLSAKVRQQLRLKPFYLVPKHAKEGNGFQEETWRL 369
COL_CGAS        DITLALESKT-SWPTSTREGLSVKNWLSAKVRQQLRLKPFYLVPKHAKEGNGFQEETWRL 370
MAR             DIILALESKS-SWPASTQKGLPIKNWLSAKVRTKLRREPFYLVPKHAKEGNSFQEETWRL 373
TAM_CGAS        DVILALESKS-SWPASTQKGLPIKNWLSAKVRTDLRRKPFYLVPKHAKEGNRLQEETWRL 370
SQM_CGAS        DIILALESKS-SWPASTQEGLPIKDWLSAKVRKELRQKPFYLVPKHAKEGNSFQGETWRL 370
WOO_CGAS        DIILALESKS-SWPASTQEGLPIKNWLSAKVRTELRRKPFYLVPKHAKEGNSFQGETWRL 370
SAK_CGAS        DIILALESKS-SWPASTQEGLPIKNWLSAKVRRELRRKPFYLVPKHAKEGNSFQGETWRL 370
                *: **** :: ***:**:.** :::***.*** .** :************: :*  **  

HUM_CGAS        SFSHIEKEILNNHGKSKTCCENKEEKCCRKDCLKLMKYLLEQLKERFKDKKHLDKFSSYH 429
CHI_CGAS        SFSHIEKEILNNHGKSKTCCEIKEAKCCRKDCLKLMKYLLEQLKEKFKDKKHLDKFSSYH 429
BON_CGAS        SQS---------YGK-------------RKDCLKLMKYLLEQLKEKFKDKKHLDKFSSYH 407
GOR_CGAS        SFSHIEKEILNNHGKSKTCCENKEAKCCRKDCLKLMKYLLEQLKERFKDKKHLDKFSSYH 429
ORA_CGAS        SFSHIEKEILNNHGKSKTCCEDKEVKCCRKDCLKLMKYLLEQLKERFKDKKHLDKFSSYH 428
WCG_CGAS        SFSHIEKEILNNHGKTKTCCENKNVKCCRKDCLKLMKYLLEQLKERFKDKKHLDKFSSYH 431
WHG_CGAS        SFSHIEKEILNNHGETKTCCENKKVKCCRKDCLKLMKYLLEQLKERFKDKKHLDKFSSYH 472
RTG_CGAS        SFSHIEKEILSNHGKCKTCCENKETKCCRKDCLKLMKYLLEQLKEKFKDKKHLDKFSSYH 429
WGU_CGAS        SFSHIEKEILSNHGKCKTCCENKEMKCCRKDCLKLMKYLLEQLKEKFKDKKHLDKFSSYH 429
ASM_CGAS        SFSHIEKEILSNHGKSKTCCENKEMKCCRKDCLKLMKYLLEQLKEKFKDKKHLDKFSSYH 429
AGM_CGAS        SFSHIEKEILSNHGKSKTCCENKEMKCCRKNCLKLMKYLLEQLKEKFKDKKHLDKFSSYH 429
PAT_CGAS        SFSHIEKEILSNHGKCKTCCENKETKCCRKNCLKLMKYLLEQLKEKFKDKKHLDKFSSYH 429
BAB_CGAS        SFSHIEKEILSNHGKSKTCCENKEMKCCRKDCLKLMKYLLEQLKEKFKDKKHLDKFSSYH 429
MAN_CGAS        SFSHIEKEILSNHGKSKTCCENKEMKCCRKDCLKLMKYLLEQLKEKFKDKKHLDKFSSYH 429
RHE_CGAS        SFSHIEKEILSNHGKSKTCCENKEMKCCRKDCLKLMKYLLEQLKEKFKDKKHLDKFSSYH 433
CRA_CGAS        SFSHIEKEILSNHGKSKTCCENKEMKCCRKDCLKLMKYLLEQLKEKFKDKKHLDKFSSYH 429
COL_CGAS        SFSHIEKEILSNHGKSKTCCENKEMKCCRKDCLKLMKYLLEQLKEKFKDKKHLEKFSSYH 430
MAR             SFSHIEKEILRDHGQSKTCCEEKGVKCCRKDCLKLMKYLLERLKEKFKSGKHMDKFCSYH 433
TAM_CGAS        SFSHIEKEILSNHGKSKTCCEKKEVKCCRKDCLKLMKYLLERLKEKFKSEKHMDKFCSYH 430
SQM_CGAS        SFSHIEKEILSNHGKSKTCCEKKEEKCCRKDCLKLMKYLLEQLKEKFKSEKHMDKFCSYH 430
WOO_CGAS        SFSHIEKEILSNHGKSKTCCEKKEVKCCRKDCLKLMKYLLERLKEKFKSEKHMDKFCSYH 430
SAK_CGAS        SFSHIEKEILSNHGKSKTCCEKKEVKCCRKDCLKLMKYLLERLKEKFKSEKHMDKFCSYH 430
                * *         :*:             **:**********:***:**. **::**.***

HUM_CGAS        VKTAFFHVCTQNPQDSQWDRKDLGLCFDNCVTYFLQCLRTEKLENYFIPEFNLFSSNLID 489
CHI_CGAS        VKTAFFHVCTENPQDSQWDRKDLGLCFDNCVTYFLQCLRIEKLENYFIPEFNLFSSDLID 489
BON_CGAS        VKTAFFHVCTENPQDSQWDRKDLGLCFDNCVTYFLQCLRIEKLENYFIPEFNLFSSDLID 467
GOR_CGAS        VKTAFFHVCTQNPQDSQWDRKQLGLCFDNCVTYFLQCLRTERLENYFIPEFNLFSRNLID 489
ORA_CGAS        VKTAFFHVCTQNPQDSQWDPKDLGLCFDNCVTYFLQCLRTEQLGNYFIPGFNLFSSNLID 488
WCG_CGAS        VKTAFFHVCTEYPQDSQWDPKNLGFCFDKCVIYFLKCLRTEQLGNYFIPGFNLFSSNLID 491
WHG_CGAS        VKTAFFHVCTENPKDSQWDPKDLGLCFDKCVIYFLQCLSTEQLGNYFIPGFNLFSSNLID 532
RTG_CGAS        VKTAFFHLCTDNPQDSQWDPKDLGLCFDNCVTYFLQCLRTEQLKNFFIPGFNLFSSNLID 489
WGU_CGAS        VKTAFFHLCTDNPQDSQWDPKDLGLCFDNCVTYFLQCLRTEQLKNFFIPGFNLFSSNLID 489
ASM_CGAS        VKTAFFHLCTDNPQDSQWDPKDLGLCFDNCVTYFLQCLRTEQLKNFFIPRFNLFSSNLID 489
AGM_CGAS        VKTAFFHLCADNPQDSQWDPKDLGLCFDNCVTYFLQCLRTEKLKNFFIPGFNLFSSNLID 489
PAT_CGAS        VKTAFFHLCADNPQDSQWDPKDLGLCFDNCVTYFLQCLRTEKLKNFFIPGFNLFSSNLID 489
BAB_CGAS        VKTAFFHLCTENPQDSQWDPKDLGLCFDNCVTHFLQCLRTEKLANYFIPGFNLFSSNLID 489
MAN_CGAS        VKTAFFHLCTENPQDSQWDPKDLGLCFDNCVTHFLQCLRTEKLANYFIPGFNLFSSNLID 489
RHE_CGAS        VKTAFFHLCTENPQDSQWDPKDLGLCFDNCVTYFLECLRTEQLKNYFIPGFNLFSSNLID 493
CRA_CGAS        VKTAFFHLCTENPQDSQWDPKDLGLCFDNCVTYFLECLRTEQLKNYFIPGFNLFSSNLID 489
COL_CGAS        VKTAFFHICTHNPQDSQWDPKDLGLCFDNCVTYFLECLRTEKLPNYFIPGFNLFSSDLIE 490
MAR             VKTAFFHVCTENPQDSQWDPKDLELCFDNCLTYFLQCLRTEKLEHYFIPAFNLFSSNLID 493
TAM_CGAS        VKTAFFHVCTENPQDSQWDPKDLELCFDNCLTYFLQCLRTEKLENYFIPAFNLFSSNLID 490
SQM_CGAS        VKTAFFHICTENPQDSQWDPKDLELCFDNCLTYFLQCLRTEKLENYFIPAFNLFSSNLID 490
WOO_CGAS        VKTAFFHVCTENPQDSQWDPEDLELCFDNCLTYFLQCLRTEKLENYFIPAFNLFSSNLID 490
SAK_CGAS        VKTAFFHVCTENPQDSQWDPKDLELCFDNCLTYFLQCLRTEKLENYFIPAFNLFSSNLID 490
                *******:*:. *:***** ::* :***:*: :**:**  *:* ::*** ***** :**:

HUM_CGAS        KRSKEFLTKQIEYERNNEFPVFDE 513
CHI_CGAS        KRSKEFLTKQIEYERNNEFPVFDE 513
BON_CGAS        KRSKEFLTKQIEYERNNEFPVFDE 491
GOR_CGAS        KRSKEFLTKQIEYERNNEFPVFDE 513
ORA_CGAS        KRSKEFLTKQIEYERNNEFPVFDE 512
WCG_CGAS        KRSKEFLSKQIEYERNNEYPVFG* 514
WHG_CGAS        KRSKEFLSKQIEYERNNEYPVFGK 556
RTG_CGAS        TSSKEFLSKQIEYERNNEFPVFGE 513
WGU_CGAS        TSSKEFLSEQIEYERNNEFPVFGE 513
ASM_CGAS        TSSKEFLSKQIEYERNNEFPVFGE 513
AGM_CGAS        TSSKEFLSKQIEYERNNEFPVFGE 513
PAT_CGAS        TSSKEFLSKQIEYERNNEFPVFGE 513
BAB_CGAS        KSSKEFLSKQIEYERNNEFPVFGE 513
MAN_CGAS        KSSKEFLSKQIEYERNNEFPVFGE 513
RHE_CGAS        KTSKEFLSKQIEYERNNEFPVFGE 517
CRA_CGAS        KTSKEFLSKQIEYERNNEFPVFGE 513
COL_CGAS        KKSKDFLSKQIEYERNNEFPVFGE 514
MAR             KKSKEFLSKQIEHERNNEFPVFGE 517
TAM_CGAS        KKSKEFLSKQIEYERNNEFPVFGE 514
SQM_CGAS        KKSKEFLSKQIEYERKNEFPVFDE 514
WOO_CGAS        KKSKEFLSKQIEYERNNEFPVFDE 514
SAK_CGAS        KKSKEFLSKQIEYERNNEFPVFGE 514
                . **:**::***:**:**:***. 


OAS1 22 species nucleotide alignment
CLUSTAL 2.1 multiple sequence alignment


HUM_OAS1        ATGATGGATCTCAGAAATACCCCAGCCAAATCTCTGGACAAGTTCATTGAAGACTATCTC 60
CHI_OAS1        ATGATGGATCTCAGAAATACCCCAGCCAAATCTCTGGACAAGTTCATTGAAGACTATCTC 60
BON_OAS1        ATGATGGATCTCAGAAATACCCCAGCCAAATCTCTAGACAAGTTCATTGAAGACTATCTC 60
GOR_OAS1        ATGATGGATCTCAGAAATACCCCAGCCAAATCTCTGGACAAGTTCATTGAAGACTATCTC 60
ORA_OAS1        ATGATGGATCTCAGAAATACCCCAGCCAAATCTCTGGACAAGTTCATTGAAGACTATCTC 60
RTG_OAS1        ATGATGGATCTCAGAAAAACCCCAGCCAAATCTCTGGACAAGTTCATTGAAGACTATCTC 60
WGU_OAS1        ATGATGGATCTCAGAAAAACCCCAGCCAAATCTCTGGACAAGTTCATTGAAGACTATCTC 60
WCG_OAS1        ATGATGGATCTCAGAAATACCCCAGCCAAATCTCTGGACAAGTTCATCGAAGACTATCTC 60
WHG_OAS1        ATGATGGATCTCAGAAATACCCCAGCCAAATCTCTGGACAAGTTCATCGAAGANTATCTC 60
ASM_OAS1        ATGATGGATCTCAGAAAAACCCCAGCCAAATCTCTGGACAAGTTCATTGAAGACTATCTC 60
AGM_OAS1        ATGATGGATCTCAGAAAAACCCCAGCCAAATCTCTGGACAAGTTCATTGAAGACTATCTC 60
PAT_OAS1        ATGATGGATCTCAGAAAAACCCCAGCCAAATCTCTGGACAAGTTCATTGAAGACTATCTC 60
BAB_OAS1        ATGATGGATCTCAGAAAAACCCCAGCCAAATCTCTGGACAAGTTCATTGAAGACTATCTC 60
MAN_OAS1        ATGATGGATCTCAGAAAAACCCCAGCCAAATCTCTGGACAAGTTCATTGAAGACTATCTC 60
RHE_OAS1        ATGATGGATCTCATAACAACCCCAGCCAAATCTCTGGACAAGTTCATTGAAGACTATCTC 60
CRA_OAS1        ATGATGGATCTCATAACAACCCCAGCCAAATCTCTGGACAAGTTCATTGAAGACTATCTC 60
COL_OAS1        ATGATGGATCTCAGAAATACCCCAGCCAAATCTCTGGACAAGTTCATTGAAGACTATCTC 60
MAR_OAS1        ATGATGGAGCTCAGCAATACCCCAGCCAGAGATCTGGACAAGTTCGTCGAAGACAATCTC 60
TAM_OAS1        ATGATGGAGCTCAGAAATACCCCAGCCAGAAATCTGGACAAGTTCATCAAAGACAATCTC 60
SQM_OAS1        ATGATGGAGCTCAGAAATACCCCAGCGAGAGATCTGGACAAGTTCATCGAAAGCAATCTC 60
WOO_OAS1        ATGATGGATCTCAGAAATACCCCAGCCAGAGATCTGGACAAGTTCATCGAAGATAATCTC 60
SAK_OAS1        ATGATGGCGCTCCGAAATACCCAAGCCAGAGATCTGGACAAGTTCATCGAAGAAAATCTC 60
                *******  ***   *  **** *** * *  *** ********* *  **    *****

HUM_OAS1        TTGCCAGACACGTGTTTCCGCATGCAAATCAACCATGCCATTGACATCATCTGTGGGTTC 120
CHI_OAS1        TTGCCAGACAAGTGTTTCCGCAAGCAAATCAACCATGCCATTGACATCATCTGTGGGTTC 120
BON_OAS1        TTGCCAGACACGTGTTTCCGCACGCAAATCAACCATGCCATTGACATCATCTGTGGGTTC 120
GOR_OAS1        TTGCCAGACACGTGTTTCCGCATGCAAATCAACCATGCCATTGACATCATCTGTGGGTTC 120
ORA_OAS1        TTGCCAGACACGCATTTCCGCATGCAAATCAACCATGCCATTGACACCATCTGTGGGTTC 120
RTG_OAS1        TTGCCAGACACGCGTTTTCGCATGCAAATCAACCATGCCATTGACATCATCTGTGGGTTC 120
WGU_OAS1        TTGCCAGACACGCGTTTTCGCATGCAAATCAAGCATGCCATTGACATCATCTGTGGGTTC 120
WCG_OAS1        TTGCCAGACACGCATTTCCGCATGCAAATCAACCATGCCATTGACATCATCTGTGGGTTC 120
WHG_OAS1        TTGCCAGACACGCATTTCCGCATGCAAATCAACCATGCCATTGACATCATCTGTGGGTTC 120
ASM_OAS1        TTGCCAGACACGCATTTTCGCATGCAAATCAACCATGCCATTAACATCATCTGTGGGTTC 120
AGM_OAS1        TTGCCAGACACGCATTTTCGCACGCAAATCAACCATGCCATTGACATCATCTGTGGGTTC 120
PAT_OAS1        TTGCCAGACACGCGTTTTCGCACGCAAATCAACCATGCCATTGACATCATCTGTGGGTTC 120
BAB_OAS1        TTGCCAGACAGGCGTTTTCGCATGCAAATCAACCATGCCATTGACATCATCTGTGGGTTC 120
MAN_OAS1        TTGCCAGACACGCGTTTTCGCATGCAAATCAACCATGCCATTGACATCATCTGTGGGTTC 120
RHE_OAS1        TTGCCAGACACGCATTTTCGCATGCAAATCAACCATGCCATTGACATCATCTGTGGGTTC 120
CRA_OAS1        TTGCCAGACACGCATTTTCGCATGCAAATCAACCGTGCCATTGACATCATCTGTGGGTTC 120
COL_OAS1        TTGCCAGACACGCGTTTTCGCACGCAAATCCACCATGCCATTGACATCATCTGTGGGTTC 120
MAR_OAS1        TTGCCAGACACGCATTTTCGCATTCAAATCAACAAAGCCATTGACATCATCTGTGGATTC 120
TAM_OAS1        TTGCCAGACACACGTTTCCGCGTGCAAATCAACGAAGCCATTAACATCATCTGTGGATTC 120
SQM_OAS1        TTGCCAGACACGCATTTCCGCAGGCAAATCAAGCAAGCCATTGACATCATCTGTGGATTC 120
WOO_OAS1        TTGCCAGACACGCATTTCCGCATGCAAATCAACCAAGCCATTGACATCATCTGTGGATTC 120
SAK_OAS1        TTGCCAGACACGAGTTTCCGTGTGCAAATCAATCAAGCCATTGACATCATCTGTGGATTC 120
                **********    *** **    ****** *    ****** *** ********* ***

HUM_OAS1        CTGAAGGAAAGGTGCTTCCGAGGTAGCTCCTACCCTGTGTGTGTGTCCAAGGTGGTAAAG 180
CHI_OAS1        CTGAAGGAAAGGTGCTTCCAAGGTAGCTCCTACCCTGTGCATGTGTCCAAGGTGGTAAAG 180
BON_OAS1        CTGAAGGAAAGGTGCTTCCGAGGTAGCTCCTACCCTGTGTGTGTGTCCAAGGTGGTAAAG 180
GOR_OAS1        CTGAAGGAAAGGTGCTTCCGAGGTAGCTCCTACCCTGTGTGTGTGTCCAAGGTGGTAAAG 180
ORA_OAS1        CTGAAGGAAAGGTGCTTCCGAGGTAGCTCCTACCCTGCGCGTGTGTCCAAGGTGGTAAAG 180
RTG_OAS1        CTGAAGGAAAGGTGCTTCCGAGGTAGCTCCTACCCTGTACGTGTGTCCAAGGTGGTAAAG 180
WGU_OAS1        CTGAAGGAAAGGTGCTTCCGAGGTAGCTCCTACCCTGTACATGTGTCCAAGGTGGTAAAG 180
WCG_OAS1        CTGAAGGAAAGGTGCTTCCGAGGTAGCTGCTACCCTGTGCGTGTGTCCAAGGTGGTAAAG 180
WHG_OAS1        CTGAAGGAAAGGTGCTTCCGAGGTAGCTCCTACCCTGTGCGTGTTTCCAAGGTGGTAAAG 180
ASM_OAS1        CTGAAGGAAAGGTGCTTCCGAGGTAGCTCCTACCCTGTACGTGTGTCCAAGGTGGTAAAG 180
AGM_OAS1        CTGAAGGAAAGGTGCTTCCGAGGTAGCTCCTACCCTGTACGTGTGTCCAAGGTGGTAAAG 180
PAT_OAS1        CTGAAGGAAAGGTGCTTCCGAGGTAGCTCCTACCCTGTACGTGTGTCCAAGGTGGTAAAG 180
BAB_OAS1        CTGAAGGAAAGGTGCTTCCGAGGTAGCTCCTCCCCTGTACGTGTGTCCAAGGTGGTAAAG 180
MAN_OAS1        CTGAAGGAAAGGTGCTTCCAAGGTAGCTCCTACCCTGTACGTGTGTCCAAGGTGGTAAAG 180
RHE_OAS1        CTGAAGGAAAGGTGCTTCCGAGGTAGCTCCTACACTGTACGTGTGTCCAAGGTGGTAAAG 180
CRA_OAS1        CTGAAGGAAAGGTGCTTCCGAGGTAGCTCCTACCCTGTACGTGTGTCCAAGGTGGTAAAG 180
COL_OAS1        CTGAAGGAAAGGTGCTTCCGAGGTAGCTCCTACCCTGTACGTGTGTCCAAGGTGGTAAAG 180
MAR_OAS1        CTGAAGGAAAGGTGCTTCCGAGGTAGCTCCTACCCTGTGCGGGTGTCCAAGGTGGTCCAG 180
TAM_OAS1        CTGAAGGAAAGGTGCTTCCGAGGTAGCTCCTACCCCGTGCGGGTGTCCAAGGTGGTAAAG 180
SQM_OAS1        CTGAAGGAAAGGTGCTTCCGAGACAGCTCCTACCCCGTGCGGGTGTCCAAGGTGGTAAAG 180
WOO_OAS1        CTGAAGGAAAGGTGCTTCCGAGGTAGCTCCTACCCTGTGCGGGTGTCCAAGGTGGTAAAG 180
SAK_OAS1        CTGAAGGAAAGGTGCTTCCAAGGTAGCTCCTACCGTGTGCAGGTGTCCAAGGTGGTAAAG 180
                ******************* **  **** ** *   *     ** ***********  **

HUM_OAS1        GGTGGCTCCTCAGGCAAGGGCACCACCCTCAGAGGCCGATCTGACGCTGACCTGGTTGTC 240
CHI_OAS1        GGTGGCTCCTCAGGCAAGGGCACCACCCTCAGAGGCCGATCTGACGCTGACCTGGTTGTC 240
BON_OAS1        GGTGGCTCCTCAGGCAAGGGCACCACCCTCAGAGGCCGATCTGACGCTGACCTGGTTGTC 240
GOR_OAS1        GGTGGCTCCTCGGGCAAGGGCACCGCCCTCAGAGGCCGATCTGACGCTGACCTGGTTGTC 240
ORA_OAS1        GGTGGCTCCTCAGGCAAGGGCACCGCCCTCAGAGGCCGATCTGACGCTGACCTGGTTGTC 240
RTG_OAS1        GGTGGCTCCTCTGGCAAAGGCACCTCCCTCAGAGGCCGATCTGATGCTGACCTGGTTGTC 240
WGU_OAS1        GGTGGCTCCTCTGGCAAAGGCACCTCCCTCAGAGGCCGATCTGATGCTGACCTGGTTGTC 240
WCG_OAS1        GGTGGCTCCTCAGGCAAGGGCACCACCCTCAGAGGCCGATCTGACGCTGACCTGGTTGTC 240
WHG_OAS1        GGTGGCTCCTCAGGCAAGGGCACCGCCCTCAGAGGCCGATCTGATGCTGACCTGGTTGTC 240
ASM_OAS1        GGTGGCTCCTCTGGCAAAGGCACCTCCCTCAGAGACCGATCTGACGCTGACCTGGTTGTC 240
AGM_OAS1        GGTGGCTCCTCTGGCAAAGGCACCTCCCTCAGAGGCCGATCTGACGCTGACCTGGTTGTC 240
PAT_OAS1        GGTGGCTCCTCTGGCAAAGGCACCTCCCTCAGAGGCCGATCTGATGCTGACCTGGTTGTC 240
BAB_OAS1        GGTGGCTCCTCTGGCAAAGGCACCTCCCTCAGAGGCCGATCTGACGCTGACCTGGTTGTC 240
MAN_OAS1        GGTGGCTCCTCTGGCAAAGGCACCTCCCTCAGAGGCCGATCTGACGCTGACCTGGTTGTC 240
RHE_OAS1        GGTGGCTCCTCTGGCAAAGGCACCTCCCTCAGAGGCCGATCTGACGCTGACCTGGTTGTC 240
CRA_OAS1        GGTGGCTCCTCTGGCAAAGGCACCTCCCTCAGAGGCCGATCTGACGCTGACCTGGTTGTC 240
COL_OAS1        GGTGGCTCCTCTGGCAAAGGCACCTCCCTCAGAGGCCGATCTGACGCTGACCTGGTTGTC 240
MAR_OAS1        GGTGGCTCCTCAGGCAAAGGCACCGCCCTCAGAGGCAGATCTGACGCTGACCTGGTTGTC 240
TAM_OAS1        GGTGGCTCCTTCGGCAAAGGCACCGCCCTCAGAGGCAGAATTGACGCTGACCTGGTTGTC 240
SQM_OAS1        GGTGGCTCCTCGGGCAAAGGCACCGCCCTCAGAGGCAAATCTGACGCTGACCTGGTTGTC 240
WOO_OAS1        GGTGGCTCCTCGGGCAAAGGCACTGCCCTCAGAGGCAGATCTGACGCTGACCTGGTTGTC 240
SAK_OAS1        GGTGGCTCCTCAGGCAAAGGTACCGCTCTCAGAGGCAAATCTGACGCTGACCTGGTTGTC 240
                **********  ***** ** **  * ******* *  *  *** ***************

HUM_OAS1        TTCCTCAGTCCTCTCACCACTTTTCAGGATCAGTTAAATCGCCGGGGAGAGTTCATCCAG 300
CHI_OAS1        TTCCTCAGTCCTCTCACCACTTTTCAGGATCAGTTAAATCGCCGGGGAGAGTTCATCCAG 300
BON_OAS1        TTCCTCAGTCCTCTCACCACTTTTCAGGATCAGTTAAATCGCCGGGGAGAGTTCATCCAG 300
GOR_OAS1        TTCCTCAGTCCTCTCACCACTTTTCAGGATCAGTTAAATCGCCGGGGAGAGTTCATCCAG 300
ORA_OAS1        TTCCTCAGTCCTCTCACCACTTTTCAGGATCAGTTAAATCGCCGGGGAGAGTTCATCCAG 300
RTG_OAS1        TTCCTCAGTCCTCTCACGACTTTTCGGGATCAGTTAAATCTCCGGAGAGAGTTCATCCAG 300
WGU_OAS1        TTCCTCAGTCCTCTCACGACTTTTCGGGATCAGTTAAATCTCCGGAGAGAGTTCATCCAG 300
WCG_OAS1        TTCCTCAGTCCTCTCACCACTTTTCAGGATCAGTTAAATCGCCGGGGAGAGTTCATCCAG 300
WHG_OAS1        TTCCTCAGTCCTCTCACCACTTTTCAGGATCAGTTAAATCGCCGGGGAGAGTTCATCCAG 300
ASM_OAS1        TTCCTCAGTCCTCTCACGACTTTTCAGGATCAGTTAAATCGCCGGGGAGAGTTCATCCAG 300
AGM_OAS1        TTCCTCAGTCCTCTCACGACTTTTCAGGATCAGTTAAATCGCCGGGGAGAGTTCATCCAG 300
PAT_OAS1        TTCCTCAGTCCTCTCACGACTTTTCGGGATCAGTTAAATCTCCGGAGAGAGTTCATCCAG 300
BAB_OAS1        TTCCTCAGTCCTCTCACGACTTTTCAGGATCAGTTAAATCGCCGGGGAGAGTTCATCCAG 300
MAN_OAS1        TTCCTCAGTCCTCTCACGACTTTTCAGGATCAGTTAAATCGCCGGGGAGAGTTCATCCAG 300
RHE_OAS1        TTCCTCAGTCCTCTCACGACTTTTCAGGATCAGTTAAATCGCCGGGGAGAGTTCATCCGG 300
CRA_OAS1        TTCCTCAGTCCTCTCACGACTTTTCAGGATCAGTTAAATCGCCGGGGAGAGTTCATCCAG 300
COL_OAS1        TTCCTCAGTCCTCTCACGACTTTTCAGGATCAGTTAAATCGCCGGGGAGAGTTCATCCGG 300
MAR_OAS1        TTCCTCAGTCCTCTCACGACTTTTCAGGATCAGTTAAAGTACCGGGGAGACTTCATCTGG 300
TAM_OAS1        TTCCTCAGTCCTCTCACGACTTTTCAGGATCAGTTAAAGCACCGGGGAGACTTCATCCAG 300
SQM_OAS1        TTCCTCAGTCCTCTCACGACTTTTCAGGATCAGTTAAAGCACCGGGGAGAATTCATCCGG 300
WOO_OAS1        TTCCTCAGTCCTCTCACGACTTTTCAGGATCAGTTAAATCACCGGGGAGACTTCATCCGG 300
SAK_OAS1        TTCCTCAGTCCTCTCACGACTTTTCAGGATCAGTTAAATCACCGGGGAGACTTCATCCGG 300
                ***************** ******* ************   **** **** ******  *

HUM_OAS1        GAAATTAGGAGACAGCTGGAAGCCTGTCAAAGA---GAGAG------AGCATTTTCCGTG 351
CHI_OAS1        GAAATTAGGAGACAGCTGGAAGCCTGTCAAAGAGAGGAGAG------AGCATTTTCCGTG 354
BON_OAS1        GAAATTAGGAGACAGCTGGAAGTCTGTCAAAGAGAGGAGAG------AGCATTTTCCGTG 354
GOR_OAS1        GAAATTAGGAGACAGCTGGAAGCCTGTCAAAGA---GAGAG------AGCATTTTCCGTG 351
ORA_OAS1        GAAATTAGGAAACAGCTGGAAGCCTGTCAAAGA---GAGAG------AGCATTTTCCGTG 351
RTG_OAS1        GAAATTAGGAAACAGCTGGAAGCCTGTCAAAGA---GAGAGAGAGAGAGCGTTTTCCGTG 357
WGU_OAS1        GAAATTAGGAAACAGCTGGAAGCCTGTCAAAGA---GAGAGAGAGAGAGCGTTTTCCGTG 357
WCG_OAS1        GAAATTAGGAGACAGCTGGAAGCCTGTCAAAGA---GAGAG------AGCATTTTTCGTG 351
WHG_OAS1        GAAATTAGGAGACAGCTGGAAGCCTGTCAAAGA---GAGAG------AGCATTTTCCGTG 351
ASM_OAS1        GAAATTAGGAAACAGCTGGAAGCCTGTCAAAGA---GAGAG------AGAATTTTCCGTG 351
AGM_OAS1        GAAATTAGGAAACAGCTGAAAGCCTGTCAAAGA---GAGAG------AGCATTTTCCGTG 351
PAT_OAS1        GAAATTAGGAAACAGCTGGAAGCCTGTCAAAGA---GAGAGAGAGACAGCATTTTCCGTG 357
BAB_OAS1        GAAATTAGGAAACAGCTGGAAGCCTGTCAAAGA---GAGAG------AGCATTTTCCGTG 351
MAN_OAS1        GAAATTAGGAAACAGCTGGAAGCCTGTCAAAGA---GAGAG------AGCATTTTCCGTG 351
RHE_OAS1        GAAATTAGGAAACAGCTGGAAGCCTGTCAAAGA---GAGAG------AGCATTTTCCGTG 351
CRA_OAS1        GAAATTAGGAAACAGCTGAAAGCCTGTCAAAGA---GAGAG------AGCATTTTCCGTG 351
COL_OAS1        GAAATTAGGAAACAGCTGGAAGCCTGTCAAAGA---GAGAG------AGCATTTTTCGTG 351
MAR_OAS1        GAAATTAGGAGACAGCTGAAAGCCTGTCAAAGA---GAGAG------AGTATTCTCCGTG 351
TAM_OAS1        GAAATTAGGAGACAGCTGGAAGCCTGTCAAAGA---GAGAG------AGTATTCTCCGTG 351
SQM_OAS1        GAAATTAGGAGACAGCTGGAAGCCTGTCAAAGA---GAGAG------AGTATTTTCCGTG 351
WOO_OAS1        GAAATTAGGAAACAGCTGGAAGCCTGTCAAAGA---GAGAG------AGTATTTTCCGTG 351
SAK_OAS1        GAAATTAGGAGACAGCTGGAAGCTTGTCAAAGA---GAGAA------AGAATTTTCCGTG 351
                ********** ******* ***  *********   ****       **  ** * ****

HUM_OAS1        AAGTTTGAGGTCCAGGCTCCACGCTGGGGCAACCCCCGTGCGCTCAGCTTCGTACTGAGT 411
CHI_OAS1        AAGTTTGAGGTCCAGGCTCCACGCTGGGACAACCCCCGTGCGCTCAGCTTCGTACTGAGT 414
BON_OAS1        AAGTTTGAGGTCCAGGCTCCACGCTGGGACAACCCCCGTGCGCTCAGCTTCGTACTGAGT 414
GOR_OAS1        AAGTTTGAGGTCCAGGCTCCACGCTGGGGCAACCCCCGTGCGCTCAGCTTCGTACTGAGT 411
ORA_OAS1        AAGTTTGAGGTCCAGGCTCCACGCTGGGACAACCCCCGTGCGCTCAGCTTCGTACTGAGT 411
RTG_OAS1        AAGTTTGAGGTCCAGGCTCCACGCTGGGACAATCCCCGCGCGCTCAGCTTCGTGCTGAGT 417
WGU_OAS1        AAGTTTGAGGTCCAGGCTCCACGCTGGGACAATCCCCGCGCGCTCAGCTTCGTGCTGAGT 417
WCG_OAS1        AAGTTTGAGGTCCAGGCTCCACGCTGGGACAACCCCCGTGCGCTCAGCTTCGTACTGAGT 411
WHG_OAS1        GAGTTTGAGGTCCAGCCTCCACGCTGGGACAACCCCCGTGCGCTCAGCTTCGTACTGAGT 411
ASM_OAS1        AAGTTTGAGGTCCAGGCTCCACGCCGGGACAATCCCCGCGCGCTCAGCTTCGTGCTGAGT 411
AGM_OAS1        AAGTTTGAGGTCCAGGCTCCACGCTGGGACAATCCCCGCGCGCTCAGCTTCGTGCTGAGT 411
PAT_OAS1        AAGTTTGAGGTCCAGGCTCCACGCTGGGACAATCCCCGCGTGCTCAGCTTCGTGCTGAGT 417
BAB_OAS1        AAGTTTGAGGTCCAGGCTCCACGCTGGGACAATCCCCGCGTGCTCAGCTTCGTGCTGAGT 411
MAN_OAS1        AAGTTTGAGGTCCAGGCTCCACGCAGGGACAATCCCCGCGCGCTCAGCTTCGTGCTGAGT 411
RHE_OAS1        AAGTTTGAGGTCCAGGCTCCACGCAGGGACAATCCCCGCGCGCTCAGCTTCGTGCTGAGT 411
CRA_OAS1        AAGTTTGAGGTCCAGGCTCCACGCAGGGACAATCCCCGCGCGCTCAGCTTCGTGCTGAGT 411
COL_OAS1        GAGTTTGAGGTCCAGGCTCCACGCTGGGACAACCCCCGCGCGCTCAGCTTCGTGCTGAGT 411
MAR_OAS1        AAGTTTGAGGTCCAGACTTCACACTGGGACAGCCCCCGTGCGCTGAGCTTCGTGCTGAGT 411
TAM_OAS1        AAGTTTGAGGTTCAGACTTTGCACTGGGACAGCCCCCATAAGCTGAGCTTCGTGCTGAGT 411
SQM_OAS1        AAGTTTGAGGTCCAGACTTCGCACTGGGACAGCCCCCGTGCGCTGAGCTTCGTGCTGAGT 411
WOO_OAS1        AAGTTTGAGGTCCAGACTTCGCACTGGGACAGCCCCCGTGCGCTGAGCTTCGTGCTGAGT 411
SAK_OAS1        AAGTTTGAGGTCCAGACTTCGCACTGGGACAGCCCCCGTGCGCTGAGCTTCGTGCTGAGT 411
                 ********** *** **   * * *** **  ****    *** ******** ******

HUM_OAS1        TCGCTCCAGCTCGGGGAGGGGGTGGAGTTCGATGTGCTGCCTGCCTTTGATGCCCTGGGT 471
CHI_OAS1        TCGCTCCAGCTCGGGGAGGGGGTGGAGTTCGATGTGCTGCCTGCCTTTGATGCCCTGGGT 474
BON_OAS1        TCGCTCCAGCTTGGGGAGGGGGTGGAGTTCGATGTGCTGCCTGCCTTTGATGCCCTGGGT 474
GOR_OAS1        TCGCTCCAGCTCGGGGAGGGGGTGGAGTTCGATGTGCTGCCTGCCTTTGATGCCCTGGGT 471
ORA_OAS1        TCGTTCCAGCTCAGGGAGGGAGTGGAGTTCGATGTGCTGCCTGCCTTTGATGCCCTGGGT 471
RTG_OAS1        TCGCCCCAGCTCGGGGAGGGGGTGGAGTTCGATGTGCTGCCTGCCTTTGATGCCCTGGGT 477
WGU_OAS1        TCGCCCCAGCTCGGGGAGGGGGTGGAGTTCGATGTGCTGCCTGCCTTTGATGCCCTGGGT 477
WCG_OAS1        TCGCTCCAGCTCGGGGAGGGGGTGGAGTTCGATGTGCTGCCTGCCTTTGATGCCCTGGGT 471
WHG_OAS1        TCGCTCCAGCTCGGGGAGGGGGTGGAGTTCGATGTGCTGCCTGCCTTTGATGCCCTGGGT 471
ASM_OAS1        TCGCCCCAGCTCGGGGAGGGGGTGGAGTTCGATGTGCTGCCTGCCTTTGATGCCCTGGGT 471
AGM_OAS1        TCGCCCCAGCTCGGGGAGGGGGTGGAGTTCGATGTGCTGCCTGCCTTTGATGCCCTGGGT 471
PAT_OAS1        TCGCCCCAGCTCGGGGAAGGGGTGGAGTTCGATGTGCTGCCTGCCTTTGATGCCCTGGGT 477
BAB_OAS1        TCGCCCCAGCTCGGGGAGGGGGTGGAGTTCGATGTGCTGCCTGCCTTTGATGCCCTGGGT 471
MAN_OAS1        TCGCCCCAGCTCAGGGAGGGGGTGGAGTTCGATGTGCTGCCTGCCTTTGATGCCCTGGGT 471
RHE_OAS1        TCACCCCAGCTCGGGGAGGGGGTGGAGTTCGATGTGCTGCCTGCCTTTGATGCCCTGGGT 471
CRA_OAS1        TCGCCCCAGCTTGGGGAGGGGGTGGAGTTCGATGTGCTGCCTGCCTTTGATGCCCTGGGT 471
COL_OAS1        TCGCCCCAGCTCGGGGAGGGGGTGGAGTTCGATGTGCTGCCTGCCTTTGATGCCCTGGGT 471
MAR_OAS1        TCGCCCTGTCTCAGGGAGGGAGTGGAGTTTGACGTGCTGCCTGCCTTTGATGCCCTGGGT 471
TAM_OAS1        TCGCCCCCTCTCACGGAGAGAGTGGAGTTTGACGTGCTGCCTGCCTTTGATGCCCTGGGT 471
SQM_OAS1        TCGCCCTGTCTCAGGGAGGGAGTGGAGTTTGACGTGCTGCCTGCCTTTGATGCCCTGGGT 471
WOO_OAS1        TCGCCCCGTCTCAGGGAGGGAGTGGAGTTTGACGTGCTGCCTGCCTTTGATGCCCTGGGT 471
SAK_OAS1        TCGTCTCGTCTCGGGGAGGGAGTGGAGTTTGACGTGCTGCCTGCCTTTGATGCCCTGGGT 471
                **       **   ***  * ******** ** ***************************

HUM_OAS1        CAGTTGACTGGC---------GGCTATAAACCTAACCCCCAAATCTATGTCAAGCTCATC 522
CHI_OAS1        CAGTTGACTGAC---------GGCTATAAACCTGACCCCCAAATCTATGTCAAGCTCATC 525
BON_OAS1        CAGTTGATTGGC---------GGCTATAAACCTGACCCCCAAATCTATGTCAAGCTCATT 525
GOR_OAS1        CAGTTGACTGGC---------GGCTATAAACCTAACCCCCAAATCTATGTCAAGCTCATC 522
ORA_OAS1        CAGTTGACTGGC---------GGCTATAAACCTGACCCCCAAATCTATGTCAAGCTCATC 522
RTG_OAS1        CAGTTGACTGGTGGCTATAAAGGCTATAAACCTAACCCTCAAATCTATGTCGAGCTCATC 537
WGU_OAS1        CAGTTGACTGGT---------GGCCGTAAACCTAACCCTCAAATCTATGTCGAGCTCATC 528
WCG_OAS1        CAGTTGACTGGC---------GGCTATAAACCTAACCCCCAAATCTATGTCGAGCTCATC 522
WHG_OAS1        CAGTTGACTGGC---------GGCTATAAACCTAACCCCCAAATCTATGTCAAGCTCATC 522
ASM_OAS1        CAGTTGACTGGC---------GGCTATAAACCTGACCCCCAAATCTATGTCGAGCTCATC 522
AGM_OAS1        CAGTTGACTGGC---------GGCTATAAACCTGACCCCCAAATCTATGTTGAGCTCATC 522
PAT_OAS1        CAGTTGACTAGC---------GGCTATAAACCTAACCCTCAAATCTATGTCGAGCTCATC 528
BAB_OAS1        CAGTTGACTGGC---------GGCTATAAACCTGACCCCCAAATCTATGTCGAGCTCATC 522
MAN_OAS1        CAGTTGACTGGC---------GGCTATAAACCTGACCCCCAAATCTATGTCGAGCTCATC 522
RHE_OAS1        CAGTTGACTGGC---------GGCTATAAACCTGACCCCCAAATCTATGTCGAGCTCATC 522
CRA_OAS1        CAGTTGACTGGC---------GGCTATAAACCTGACCCCCAAATCTATGTCGAGCTCATC 522
COL_OAS1        CAGTTGACTGGC---------GACTATAAACCTGACCCCCAAATCTATGTCAAGCTCATC 522
MAR_OAS1        CAGCTGACTGGC---------ATCTGTAAACCTAACCCCCAAATCTATGTCAAGCTCATC 522
TAM_OAS1        GAGCCGACTGGC---------ATCTATAAACCTCACCCCCAAATCTATGTCAAGCTCATC 522
SQM_OAS1        CAGCTGACTGAC---------ACCTGTAAACCTGACCCCCAAATCTATGTCAGGCTCATC 522
WOO_OAS1        CAGCTGATTGGC---------GTCTATAAACCTAACCCCCAAATCTATGTCAAGCTCATC 522
SAK_OAS1        CAACTGACTGGC---------ATCTATAAACCTGACCCCGAAATCTATGTCAAGCTCATC 522
                 *   ** *              *  ******* ****  **********   ****** 

HUM_OAS1        GAGGAGTGCACCGACCTGCAGAAAGAGGGCGAGTTCTCCACCTGCTTCACAGAACTACAG 582
CHI_OAS1        GAGGAGTGCACCTACCTGCAGAAAGAGGGCGAGTTCTCCACCTGCTTCACAGAACTACAG 585
BON_OAS1        GAGGAGTGCACCTACCTGCAGAAAGAGGGCGAGTTCTCCACCTGCTTCACAGAACTACAG 585
GOR_OAS1        AAGGAGTGCACCTACCTGCAGAAAGAGGGCGAGTTCTCCACCTGCTTCACAGAACTACAG 582
ORA_OAS1        GAGGAGTGCACCGACCTGCAGAAAGAGGGCGAGTTCTCCACCTGCTTCACAGAACTACAG 582
RTG_OAS1        GAGGAGTGCATCTTCCTGCAGAAAGAGGGCGAGTTCTCCACCTGCTTCACAGAACTACAG 597
WGU_OAS1        GAGGAGTGCATCTTCCTGCAGAAAGAGGGCGAGTTCTCCACCTGCTTCACAGAACTACAG 588
WCG_OAS1        GAGGAGTGCATCTACCTGCGGAAAGAGGGCGAGTTCTCCACCTGCTTCACAGAACTACAG 582
WHG_OAS1        GAGGAGTGCACCTACCTGCAGAAAGAGGGCGAGTTCTCCACCTGCTTCACAGAACTACAG 582
ASM_OAS1        GAGGAGTGCGTCTCCCTGCAGAAAGAGGGCGAGTTCTCCACCTGCTTCACAGAACTACAG 582
AGM_OAS1        GAGGAGTGCGTCTCCCTGCAGAAAGAGGGCGAGTTCTCCACCTGCTTCACAGAACTACAG 582
PAT_OAS1        AAGGAGTGCGTCTCCCTGCAGAAAGAGGGCGAGTTCTCCACCTGCTTCACAGAACTACAG 588
BAB_OAS1        GAGGAGTGCGTCTTCCTGCAGAAAGAGGGCGAGTTCTCCACCTGCTTCACAGAACTACAG 582
MAN_OAS1        GAGGAGTGCGTCTTCCTGCAGAAAGAGGGCGAGTTCTCCACCTGCTTCACAGAACTACAG 582
RHE_OAS1        GAGGAGTGCGTCTCCCTGCAGAAAGAGGGCGAGTTCTCCACCTGCTTCACAGAACTACAG 582
CRA_OAS1        GAGGAGTGCGTCTCCCTGCAGAAAGAGGGCGAGTTCTCCACCTGCTTCACAGAACTACAG 582
COL_OAS1        AAGGAGTGCGACTCCCTGCAGAAAGAGGGCGAGTTCTCCACCTGCTTCACAGAACTACAG 582
MAR_OAS1        GAGGAGTGCATCTACCTGCAGAAAGAGGGCGAGTTCTCCACCTGCTTCACAGAACTACAG 582
TAM_OAS1        AAGGAGTGCATCCACCTGCAGAAAGAGGGCGAGTTCTCCACCTGCTTCACAGAACTACAG 582
SQM_OAS1        AACGAGTGCGTCTACCTGCAGAAAGAGGGCGAGTTCTCCACCTGCTTCACAGAACTACAG 582
WOO_OAS1        GAGGAGTGCATCTACCTGCAGAAAGAGGGCGAGTTCTCCACCTGCTTCACAGAACTACAG 582
SAK_OAS1        AAAGAGTGCATCTGCCTGCAGAAAGAGGGCGAGTTCTCCACCTGCTTCACAGAACTACAG 582
                 * ******  *  ***** ****************************************

HUM_OAS1        AGAGACTTCCTGAAGCAGCGCCCCACCAAGCTCAAGAGCCTCATCCGCCTAGTCAAGCAC 642
CHI_OAS1        AGAGACTTCCTGAAGCAGCGCCCCACCAAGCTCAAGAGCCTCATCCGCCTAGTCAAGCAC 645
BON_OAS1        AGAGACTTCCTGAAGGAGCGCCCCACCAAGCTCAAGAGCCTCATCCGCCTAGTCAAGCAC 645
GOR_OAS1        AGAGACTTCCTGAAGCAGCGCCCCACCAAGCTCAAGAGCCTCATCCGCCTAGTCAAGCAC 642
ORA_OAS1        AGAGACTTCCTGAAGCAGCGCCCCACCAAGCTCAAGAGCCTCATCCGCCTAGTCAAGCAC 642
RTG_OAS1        AGAAACTTCCTGAAGCAGCGCCCCCCCAAGCTCAAGAGCCTCATCCGCCTAGTCAAGCAC 657
WGU_OAS1        AGAAACTTCCTGAAGCAGCGCCCCCCCAAGCTCAAGAGCCTCATCCGCCTAGTCAAGCAC 648
WCG_OAS1        AGAGACTTCCTGAAGCAGCGCCCCACCAAGCTCAAGAGCCTCATCCGCCTAGTCAAGCAC 642
WHG_OAS1        AGAAACTTCCTGAAGCAGCGCCCCACCAAGCTCAAGAGCCTCATCCGCCTAGTCAAGCAC 642
ASM_OAS1        AGAAACTTCCTGAAGCAGCGCCCCACCAAGCTCAAGAGCCTCATCCGCCTAGTCAAGCAC 642
AGM_OAS1        AGAAACTTCCTGAAGCAGCGCCCCCCCAAGCTCAAGAGCCTCATCCGCCTAGTCAAGCAC 642
PAT_OAS1        AGAGACTTCCTGAAGCAGCGCCCCCCCAAGCTCAAGAGCCTCATCCGCCTAGTCAAGCAC 648
BAB_OAS1        AGAGACTTCCTGAAGCAGCGCCCCACCAAGCTCAAGAGCCTCATCCGCCTAGTCAAGCAC 642
MAN_OAS1        AGAGACTTCCTGAAGCAGCGCCCCACCAAGCTCAAGAGCCTCATCCGCCTAGTCAAGCAC 642
RHE_OAS1        AGAAACTTCCTGAAGCAGCGCCCCACCAAGCTCAAGAGCCTCATCCGCCTAGTCAAGCAC 642
CRA_OAS1        AGAAACTTCCTGAAGCAGCGCCCCACCAAGCTCAAGAGCCTCATCCGCCTAGTCAAGCAC 642
COL_OAS1        AGAGACTTCCTGAAGCAGCGCCCCACCAAGCTCAAGAGCCTCATCCGCCTAGTCAAACAC 642
MAR_OAS1        AGAAACTTCCTGAAGCAGCGCCCCCCCAAGCTCAAGAGCCTCATTCGCCTAGTCAAGCAC 642
TAM_OAS1        AGAAGCTTCCTGAAGCGGCGCCCGACCAAGCTCAAGAGCCTCATCCGCCTAGTCAAGCAC 642
SQM_OAS1        AGAAACTTCCTGAAGCAGCGCCCCCCCAAGCTCAAGAGCCTCATCCGCCTCGTCAAGCAC 642
WOO_OAS1        GGAAACTTCCTGAAGCAGCGCCCTACCAAGCTCAAGAGCCTCATCCGCCTAGTCAAGCAC 642
SAK_OAS1        AGAGACTTCCTGAAGCAGCGCCCCACCAAGCTCAAGAGCCTTATCCGCCTAGTCAAGCAC 642
                 **  **********  ******  **************** ** ***** ***** ***

HUM_OAS1        TGGTACCAAAATTGTAAGAAGAAGCTTGGGAAG---CTGCCACCTCAGTATGCCCTGGAG 699
CHI_OAS1        TGGTACCAAAATTGTAAGAAGAAGCTTGGGAAG---CTGCCACCTCAGTATGCCCTGGAG 702
BON_OAS1        TGGTACCAAAATTGTAAGAAGAAGCTTGGGAAG---CTGCCACCTCAGTATGCCCTGGAG 702
GOR_OAS1        TGGTACCAAAATTGTAAGAAGAAGCTTGGGAAG---CTGCCACCTCAGTATGCCCTGGAG 699
ORA_OAS1        TGGTACCAAAATTGTAAGAAGAAGCTTGGGAAG---CTACCACCTCAGTATGCCCTGGAG 699
RTG_OAS1        TGGTACCAAAATTGTAAGAAGCAGCTTGGGAAG---CTACCACCTCAGTATGCCCTGGAG 714
WGU_OAS1        TGGTACCAAAATTGTAAGAAGCAGCTTGGGAAG---CTACCACCTCAGTATGCCCTGGAG 705
WCG_OAS1        TGGTACCAAAATTGTAAGGAGAAGCTTGGGAAG---CTGCCACCTCAGTATGCCCTGGAG 699
WHG_OAS1        TGGTACCAAAATTGTAAGAAGAAGCTTGGGAAG---CTGCCACCTCAGTATGCCCTGGAG 699
ASM_OAS1        TGGTACCAAAATTGTAAGAAGAAGCTTGGGAAG---CTGCCACCTCAGTATGCCCTGGAG 699
AGM_OAS1        TGGTACCAAAATTGTAAGAAGAAGCTTGGGAAG---CTGCCACCTCAGTATGCCCTGGAG 699
PAT_OAS1        TGGTACCAAAATTGTAAGAAGAAGCTTGGGAAG---CTGCCACCTCAGTATGCCCTGGAG 705
BAB_OAS1        TGGTACCAAAATTGTAAGAAGAAGCTTGGGAAG---CTGCCACCTCAGTATGCCCTGGAG 699
MAN_OAS1        TGGTACCAAAATTGTAAGAAGAAGCTTGGGAAG---CTGCCACCTCAGTATGCCCTGGAG 699
RHE_OAS1        TGGTACCAAAATTGTAAGAAGAAGCTTGGGAAG---CTGCCACCTCAGTATGCCCTGGAG 699
CRA_OAS1        TGGTACCAAAATTGTAAGAAGAAGCTTGGGAAG---CTGCCACCTCAGTATGCCCTGGAG 699
COL_OAS1        TGGTACCAAAATTGTAAGAAGAAGCTTGGGAAG---CTACCACCTCAGTATGCCCTGGAG 699
MAR_OAS1        TGGTACCAAAATTGTAAGGAAGAGCTTGGGAAGCCACTGCCACCTCAGTATGCCCTGGAG 702
TAM_OAS1        TGGTACCAAAATTGTAAGGAAAAGCTTGGGAATCCACTGCCGCCTCAGTATGCCCTGGAG 702
SQM_OAS1        TGGTACCAAAATTGTAAGGAAAAGCTTGGGAAGCCACTGCCACCTCAGTATGCCCTGGAA 702
WOO_OAS1        TGGTACCAAAATTGTAAGGAGAAGCTTGGGAAGCCACTGCCACCTCAGTATACCCTGGAG 702
SAK_OAS1        TGGTACCAAAATTGTAAGAAGAAGCTTGGGAAGCCACTGCCTCCTCAGTATGCCTTGGAG 702
                ****************** *  **********    ** ** ********* ** **** 

HUM_OAS1        CTCCTGACGGTCTATGCTTGGGAGCGAGGGAGCATGAAAACACATTTCAACACAGCCCAG 759
CHI_OAS1        CTCCTGACGGTCTATGCTTGGGAGCAAGGGAGCATGGAAACAGATTTCAACACAGCCCAG 762
BON_OAS1        CTCCTGACGGTCTATGCTTGGGAGCGAGGGAGCATGAAAACACATTTCAACACAGCCCAG 762
GOR_OAS1        CTCCTGACGGTCTATGCTTGGGAGCAAGGGAGCATGAAAACACATTTCAACACAGCCCAG 759
ORA_OAS1        CTCCTGACGGTCTATGCTTGGGAGAGAGGGAGCATGAAAACACATTTCAACACAGCCCAG 759
RTG_OAS1        CTCCTGACAGTCTATGCTTGGGAGCAAGGGAGCATGGAAACAGATTTCAACACAGCCCGG 774
WGU_OAS1        CTCCTGACAGTCTATGCTTGGGAGCAAGGGAGCATGGAAGAAGATTTCAACACAGCCCAG 765
WCG_OAS1        CTCCTGACGGTCTATGCTTGGGAGCAAGGGAGCATGGAAACACATTTCAACACAGCCCGG 759
WHG_OAS1        CTCCTGACGGTCTATGCTTGGGAGCGAGGGAGCATGGAAACACATTTCAACACAGCCCGG 759
ASM_OAS1        CTCCTGACGGTCTATGCTTGGGAGCGAGGGAGCAGGAAAACAGATTTCAACACAGCCCGG 759
AGM_OAS1        CTCCTGACAGTCTATGCTTGGGAGCAAGGGAGCATGGAAACATATTTCAACACAGCCCGG 759
PAT_OAS1        CTCCTGACAGTCTATGCTTGGGAGCAAGGGAGCATGGAAACATATTTCAACACAGCCCAG 765
BAB_OAS1        CTCCTGACAGTCTATGCTTGGGAGCGAGGGAGCATGGAAACAGATTTCAACACAGCCCGG 759
MAN_OAS1        CTCCTGACAGTCTATGCTTGGGAGCGAGGGAGCATGGAAACAGATTTCAACACAGCCCAG 759
RHE_OAS1        CTCCTGACAGTCTATGCTTGGGAGCGAGGGAGCACGGAAACAGATTTCAACACAGCCCGG 759
CRA_OAS1        CTCCTGACAGTCTATGCTTGGGAGCGAGGGAGCACGGAAACAGATTTCAACACAGCCCAG 759
COL_OAS1        CTCCTGACAGTCTATGCTTGGGAGCAAGGGAGCATGGAAAGAGATTTCAACACAGCCCAG 759
MAR_OAS1        CTCCTGACGGTCTATGCTTGGGAGCAAGGGAGCATGGAAACAGATTTCAACACAGCCCAG 762
TAM_OAS1        CTCCTGACGGTCTATGCTTGGGAGCAAGGGAGCCTGAAAACAGATTTCATCACAGCCCAG 762
SQM_OAS1        CTCCTGACGGTCTATGCTTGGGAGAAAGGGAGCATGAAAACAGATTTCATCACAGCCCAG 762
WOO_OAS1        CTCCTGACAGTCTATGCTTGGGAGCAAGGGAGCATGAAAACAGATTTCATCACAGCCCAG 762
SAK_OAS1        CTCCTGACAGTCTATGCTTGGGAGCAAGGGAGCATGAAAACAGATTTCATCACAGCCCAG 762
                ******** ***************  *******  * **  * ****** ******** *

HUM_OAS1        GGATTTCGGACGGTCTTGGAATTAGTCATAAACTACCAGCAACTCTGCATCTACTGGACA 819
CHI_OAS1        GAATTTCGGACGGTCTTGGAATTAGTCATAAACTACCAGCAACTCTGCATCTACTGGACA 822
BON_OAS1        GGATTTCGGACGGTCTTGGAATTAGTCATAAACTACCAGCAACTCTGCATCTACTGGACA 822
GOR_OAS1        GGATTTCGGACGGTCTTGGAATTAGTCATAAACTACCAGCAACTCTGCATCTACTGGACA 819
ORA_OAS1        GGATTTCGGACGGTCTTGGAATTAGTCATAAACTACCAGCAACTCTGCATCTACTGGACA 819
RTG_OAS1        GGATTTCGGACGGTCTTGGAATTAGTCATAAACTACCAGCAACTCTGCGTCTACTGGACA 834
WGU_OAS1        GGATTTCGGACGGTCTTGGAATTAGTCATAAACTACCAGCAACTCTGCGTCTACTGGACA 825
WCG_OAS1        GGATTTCGGACCGTCTTGGAATTAGTCATAAACTACCAGCAACTCTGCATCTACTGGACA 819
WHG_OAS1        GGATTTCGGACGGTCTTGGAATTAGTCATAAACTACCAGCAACTCTGCATCTACTGGACA 819
ASM_OAS1        GGATTTCGGACGGTCTTGGAATTAGTCATAAACTACCAGCAACTCTGCGTCTACTGGAAA 819
AGM_OAS1        GGATTTCGGACGGTCTTGGAATTAGTCATAAACTACCAGCAACTCTGCGTCTACTGGACA 819
PAT_OAS1        GGATTTCGGACGGTCTTGGAATTAGTCATAAACTACCAGCAACTCTGCGTCTACTGGAAA 825
BAB_OAS1        GGATTTCGGACGGTCTTGGAATTAGTCATAAACTACCAGCAACTCTGCGTCTACTGGACA 819
MAN_OAS1        GGATTTCGGACGGTCTTGGAATTAGTCATAAACTACCAGCAACTCTGCGTCTACTGGACA 819
RHE_OAS1        GGATTTCGGACGGTCTTGGAATTAGTCATAAACTACCAGCAACTCTGCGTCTACTGGACA 819
CRA_OAS1        GGATTTCGGACGGTCTTGGAATTAGTCATAAACTACCAGCAACTCTGCGTCTACTGGACA 819
COL_OAS1        GGATTTCGGACGGTCTTGGAATTAGTCATAAACTACCAGCAACTCTGTGTCTACTGGACA 819
MAR_OAS1        GGATTTCGGACAGTCTTGGAATTGGTCATAAACTACCAGCAACTCTGCATCTACTGGACA 822
TAM_OAS1        GGATTTCGGACGGTCTTGGAATTAGTCATAAACTACCAGCAACTCCGCATCTACTGGACA 822
SQM_OAS1        GGATTTCGGACGGTCTTGGAATTAGTCATAAACTACCAGCAACTCTGCATCTACTGGAAA 822
WOO_OAS1        GGATTTCGGACGGTCTTGGAATTAGTCATAAACTACCAGCAACTCTGCATCTACTGGACA 822
SAK_OAS1        GGATTTCGGACGGTCTTGGAATTGGTCATAAACTACCAGCAACTCTGCATCTACTGGACA 822
                * ********* *********** ********************* *  ********* *

HUM_OAS1        AAGTATTATGACTTTAAAAACCCCATTATTGAAAAGTACCTGAGAAGGCAGCTCACGAAA 879
CHI_OAS1        AAGTATTATGACTTTGAAAACCCCATTATTGAAAAGTACCTGAGAAGGCAGCTCACGAAA 882
BON_OAS1        AAGTATTATGACTTTAAAAACCCCATTATTGAAAAGTACCTGAGCAGGCAGCTCGAGAAA 882
GOR_OAS1        AAGTATTATGACTTTAAAAACCCCATTATTGAAAAGTACCTGAGAAGACAGCTCAGGAAA 879
ORA_OAS1        AAGTATTATGACTTTGAAAACCCCATTATTAAAAAGTACCTGAGCAGGCAGCTCAGGAAA 879
RTG_OAS1        AAGTATTATGACTTTCAAAACCCCATTATTGAACAGTACCTGAGCAGGCAGCTCAAGAAA 894
WGU_OAS1        AAGTATTATGACTTTCAAAACCCCATTATTGGAAAGTACCTGAGCAGGCAGCTCAGGAAA 885
WCG_OAS1        AATTATTATGACTTTAAAAACCCCATTATTGAAAAGTACCTGAGCAGGCAGCTCAGGAAA 879
WHG_OAS1        AAGTATTATGACTTTAAAAACCCCATTATTGAAAAGTACCTGAGCAGGCAGCTCAGGAAA 879
ASM_OAS1        AAGTATTATGACTTTCAAAACCCCATTATTGGAAAGTACCTGAGCAGGCAGCTCAGGAAA 879
AGM_OAS1        AAGTATTATGACTTTCAAAACCCCATTATTGGAAAGTACCTGAGCAGGCAGCTCAGGAAA 879
PAT_OAS1        AAGTATTATGACTTTCAAAACCCCATTATTGGAAAGTACCTGAGCAGGCAGCTCAGGAAA 885
BAB_OAS1        AAGTATTATGACTTTCAAAACCCCATTATTGAAAAGTACCTGAGCAGGCAGCTCAGGAAA 879
MAN_OAS1        AAGTATTATGACTTTCAAAACCCCATTATTGAAAAGTACCTGAGCAGGCAGCTCAGGAAA 879
RHE_OAS1        AAGTATTATGACTTTCAAAACCCCATTATTGGAAAGTACCTGAGCAGGCAGCTCAGGAAA 879
CRA_OAS1        AAGTATTATGACTTTCAAAACCCCATTATTGGAAAGTACCTGAGCAGGCAGCTCAGGAAA 879
COL_OAS1        AAGTATTATAACTTTCAACACCCCATTATTGGAGAGTACCTGAGTGGGCAGCTCAGGAAA 879
MAR_OAS1        GTGTATTATGACTTTAAAAACCCCAGTATTAGAGAGTACCTGAGCAGGCAGCTCAGCAAA 882
TAM_OAS1        GTGTATTATGACTTTGAAAACCCCCGTATTAGAGAGTACCTGAGCAGGCAGCTCAACAAA 882
SQM_OAS1        GTGTATTATGACTTTAAAAACCCCAGTATTAGAGAGTACCTGAGCAGGCAGCTCAGCAAA 882
WOO_OAS1        GTGTATTATGACTTTAAAAACCCCAATATTAGAGAGTACCTGAGCAGGCAGCTCAGCAAA 882
SAK_OAS1        GTGTATTATGACTTTAAACACCCCAGTATTAGAGAATACCTGAGAAATCAGCTCAGGAAA 882
                   ****** ***** ** *****  ****  * * ********    ******   ***

HUM_OAS1        CCCAGGCCTGTGATCCTGGACCCGGCGGACCCTACAGGAAACTTGGGTGGTGGAGACCCA 939
CHI_OAS1        CCCAGGCCTGTGATCCTGGACCCGGCGGACCCTACAGGAAACTTGGGTGGTGGAGACCCA 942
BON_OAS1        CCCAGGCCTGTGATCCTGGACCCGGCAGACCCTACAGGAAACTTGGGTGGTGGAGACCCA 942
GOR_OAS1        CCCAGGCCTGTGATCCTGGACCCGGCGGACCCTACAGGAAACTTGGGTGGTGGAGACCCA 939
ORA_OAS1        CCCAGGCCTGTAATCCTGGACCCGGCGGACCCTACAGGAAACTTGGGTGGTGGAGACCCA 939
RTG_OAS1        CCCAGGCCTGTGATTCTGGACCCGGCGGACCCTACAGGAAACCTGGGTGGTGGAGACCCA 954
WGU_OAS1        CCCAGGCCTGTGATTCTGGACCCGGCAGACCCTACAGGAAACCTGGGCGGTGGAGACCCA 945
WCG_OAS1        CCCAGGCCTGTGATTCTGGACCCGGCGGACCCTACAGGAAACTTGGGTGGTGGAGACCCA 939
WHG_OAS1        CCCAGGCCTGTGATTCTGGACCCGGCGGACCCTACAGGAAACTTGGGTGGTGGAGACCCA 939
ASM_OAS1        CCCAGGCCTGTGATTCTGGACCCGGCGGACCCTACAGGAAACCTGGGTGGTGGAGACCCA 939
AGM_OAS1        CCTAGGCCTGTGATTCTGGACCCGGCGGACCCTACAGGAAACCTGGGTGGTGGAGACCCA 939
PAT_OAS1        CCCAGGCCTGTGATTCTGGACCCGGCGGACCCTACAGGAAACCTGGGTGGTGGAGACCCA 945
BAB_OAS1        CCCAGGCCTGTGATTCTGGACCCGGCAGACCCTACAGGAAACCTGGGTGGTGGAGACCCA 939
MAN_OAS1        CCCAGGCCTGTGATTCTGGACCCGGCGGACCCTACAGGAAACCTGGGTGGTGGAGACACA 939
RHE_OAS1        CCCAGGCCTGTGATTCTGGACCCGGCGGACCCTACAGGAAACCTGGGTGGTGGAGACACA 939
CRA_OAS1        CCCAGGCCTGTGATTCTGGACCCGGCGGACCCTACAGGAAACCTGGGTGGTGGAGACACA 939
COL_OAS1        CCCAGGCCTGTGATTCTGGACCCGGCAGACCCTACAGGAAACCTGGGTGGTGGAGACCGA 939
MAR_OAS1        CCCAGGCCTGTGATTCTGGACCCAGCTGACCCTACAGGAAACTTA---GGTGGAGACCCA 939
TAM_OAS1        CCCAGGCCTGTGATTCTGGACCCAGTTGACCCTACAGGAAACTTA---GGTGGAGACCCA 939
SQM_OAS1        CCCAGGCCTGTGATTCTGGACCCGGCTGACCCTACAGGAAACTTA---GGTGGAGACCCA 939
WOO_OAS1        CCCAGGCCTGTGATTCTGGACCCGGCTGACCCTACAGGAAACTTA---GGTGGAGACCCA 939
SAK_OAS1        CCCAGGCCTGTGATTCTGGACCCGGCTGACCCTACAGGAAACTTA---GGTGGAGACTCA 939
                ** ******** ** ******** *  *************** *    *********  *

HUM_OAS1        AAGGGTTGGAGGCAGCTGGCACAAGAGGCTGAGGCCTGGCTGAATTACCCATGCTTTAAG 999
CHI_OAS1        AAGGGTTGGAGGCAGCTGGCACAAGAGGCTGAGGCCTGGCTGAATTACCCATGCTTTAAG 1002
BON_OAS1        AAGGGTTGGAGGCAGCTGGCACAAGAGGCTGAGGCCTGGCTGAATTACCCATGCTTTAAG 1002
GOR_OAS1        AAGGGTTGGAGGCAGCTGGCACAAGAGGCTGAGGCCTGGCTGAATTACCCATGCTTTAAG 999
ORA_OAS1        ATTGGTTGGAGGCAGCTGGCACAAGAGGCTGAGGCCTGGCTGAATTACCCATGCTTTAAG 999
RTG_OAS1        GAGGGTTGGAGGCAGCTGGCACAAGAGGCTGAGGCCTGGCTGAATTACCCATGCTTTAAG 1014
WGU_OAS1        GAGGGTTGGAGGCAGCTGGCACAAGAGGCTGAGGCCTGGCTGAATTACCCATGCTTTAAG 1005
WCG_OAS1        AAGGGCTGGAGGCAGCTGGCACAAGAGGCTAAGGCCTGGCTGAATTACCCATGCTTTAAG 999
WHG_OAS1        AAGGGTTGGAGGCAGCTGGCACAAGAGGCTGAGGCCTGGCTGAATTACCCATGCTTTAAG 999
ASM_OAS1        AAGGGTTGGAGGCAGCTGGCACAAGAGGCTGAGGCCTGGCTGAATTACCCATGCTTTAAG 999
AGM_OAS1        ACGGGTTGGAGGCAGCTGGCACAAGAGGCTGAGGCCTGGCTGAATTACCCATGCTTTGAG 999
PAT_OAS1        ATGGGTTGGAGGCAGCTGGCACAAGAGGCTGAGGCCTGGCTGAATTACCCATGCTTTGAG 1005
BAB_OAS1        AAGGGTTGGAGGCAGCTGGCACAAGAGGCTGAGGCCTGGCTGAATTACCCATGCTTTAAG 999
MAN_OAS1        AAGGGTTGGACGCAGCTGGCACAAGAGGCTGAGGCCTGGCTGAATTACCCATGCTTTGAG 999
RHE_OAS1        AAGGGTTGGAGGCAGCTGGCACAAGAGGCTGAGGCCTGGCTGAATTACCCATGCTTTAAG 999
CRA_OAS1        AAGGGTTGGAGGCAGCTGGCACAAGAGGCTGAGGCCTGGCTGAATTACCCATGCTTTAAG 999
COL_OAS1        AAGGGTTGGAGGCAGCTGGCACAAGAGGCTGAGGCCTGGCTGAATTACCCATGCTTTAAG 999
MAR_OAS1        GAGGGTTGGCGGAAGCTGGCACGAGAGGCTGAGATCTGGCTGAATTACCCATGCTTTGAG 999
TAM_OAS1        GAGGGTTGGCGGAAGCTGGCTCGAGAGGCTGAGACCTGGCTGAATTACCCATGCTTTAAG 999
SQM_OAS1        AAGGGTTGGTGGAAGCTGGCACGAGAGGCAGAGAACTGGCTGAATTACCCGTGCTTTAAG 999
WOO_OAS1        AAGGGTTGGCGGAAGCTGGCACGAGAGGCTGAGGCCTGGCTGAAGTACCCATGCTTTAAG 999
SAK_OAS1        AAGGGTTGGCAGGAGCTGGCACGAGAGGCTGAGGCCTGGCTGAATTACCCATGCTTTAAG 999
                   ** ***  * ******* * ******  **  ********* ***** ****** **

HUM_OAS1        AATTGG 1005
CHI_OAS1        AATTGA 1008
BON_OAS1        AATTGG 1008
GOR_OAS1        AATTGG 1005
ORA_OAS1        AATTGG 1005
RTG_OAS1        AATTGG 1020
WGU_OAS1        AATTGG 1011
WCG_OAS1        AATTGG 1005
WHG_OAS1        AATTGG 1005
ASM_OAS1        AATTGG 1005
AGM_OAS1        AATTGG 1005
PAT_OAS1        AATTGG 1011
BAB_OAS1        AATTGG 1005
MAN_OAS1        AATTGG 1005
RHE_OAS1        AATTGG 1005
CRA_OAS1        AATTGG 1005
COL_OAS1        AATTGG 1005
MAR_OAS1        AATTGG 1005
TAM_OAS1        AGTCGG 1005
SQM_OAS1        AATTGG 1005
WOO_OAS1        AATTGG 1005
SAK_OAS1        AATCGG 1005
                * * * 

OAS1 22 species amino acid alignment

CLUSTAL 2.1 multiple sequence alignment


HUM_OAS1        MMDLRNTPAKSLDKFIEDYLLPDTCFRMQINHAIDIICGFLKERCFRGSSYPVCVSKVVK 60
CHI_OAS1        MMDLRNTPAKSLDKFIEDYLLPDKCFRKQINHAIDIICGFLKERCFQGSSYPVHVSKVVK 60
BON_OAS1        MMDLRNTPAKSLDKFIEDYLLPDTCFRTQINHAIDIICGFLKERCFRGSSYPVCVSKVVK 60
GOR_OAS1        MMDLRNTPAKSLDKFIEDYLLPDTCFRMQINHAIDIICGFLKERCFRGSSYPVCVSKVVK 60
ORA_OAS1        MMDLRNTPAKSLDKFIEDYLLPDTHFRMQINHAIDTICGFLKERCFRGSSYPARVSKVVK 60
RTG_OAS1        MMDLRKTPAKSLDKFIEDYLLPDTRFRMQINHAIDIICGFLKERCFRGSSYPVRVSKVVK 60
WGU_OAS1        MMDLRKTPAKSLDKFIEDYLLPDTRFRMQIKHAIDIICGFLKERCFRGSSYPVHVSKVVK 60
WCG_OAS1        MMDLRNTPAKSLDKFIEDYLLPDTHFRMQINHAIDIICGFLKERCFRGSCYPVRVSKVVK 60
WHG_OAS1        MMDLRNTPAKSLDKFIE-YLLPDTHFRMQINHAIDIICGFLKERCFRGSSYPVRVSKVVK 59
ASW_OAS1        MMDLRKTPAKSLDKFIEDYLLPDTHFRMQINHAINIICGFLKERCFRGSSYPVRVSKVVK 60
AGM_OAS1        MMDLRKTPAKSLDKFIEDYLLPDTHFRTQINHAIDIICGFLKERCFRGSSYPVRVSKVVK 60
PAT_OAS1        MMDLRKTPAKSLDKFIEDYLLPDTRFRTQINHAIDIICGFLKERCFRGSSYPVRVSKVVK 60
BAB_OAS1        MMDLRKTPAKSLDKFIEDYLLPDRRFRMQINHAIDIICGFLKERCFRGSSSPVRVSKVVK 60
MAN_OAS1        MMDLRKTPAKSLDKFIEDYLLPDTRFRMQINHAIDIICGFLKERCFQGSSYPVRVSKVVK 60
RHE_OAS1        MMDLITTPAKSLDKFIEDYLLPDTHFRMQINHAIDIICGFLKERCFRGSSYTVRVSKVVK 60
CRA_OAS1        MMDLITTPAKSLDKFIEDYLLPDTHFRMQINRAIDIICGFLKERCFRGSSYPVRVSKVVK 60
COL_OAS1        MMDLRNTPAKSLDKFIEDYLLPDTRFRTQIHHAIDIICGFLKERCFRGSSYPVRVSKVVK 60
MAR_OAS1        MMELSNTPARDLDKFVEDNLLPDTHFRIQINKAIDIICGFLKERCFRGSSYPVRVSKVVQ 60
TAM_OAS1        MMELRNTPARNLDKFIKDNLLPDTRFRVQINEAINIICGFLKERCFRGSSYPVRVSKVVK 60
SQM_OAS1        MMELRNTPARDLDKFIESNLLPDTHFRRQIKQAIDIICGFLKERCFRDSSYPVRVSKVVK 60
WOO_OAS1        MMDLRNTPARDLDKFIEDNLLPDTHFRMQINQAIDIICGFLKERCFRGSSYPVRVSKVVK 60
SAK_OAS1        MMALRNTQARDLDKFIEENLLPDTSFRVQINQAIDIICGFLKERCFQGSSYRVQVSKVVK 60
                ** * .* *:.****::  ****  ** **:.**: **********:.*.  . *****:

HUM_OAS1        GGSSGKGTTLRGRSDADLVVFLSPLTTFQDQLNRRGEFIQEIRRQLEACQRE--RAFSVK 118
CHI_OAS1        GGSSGKGTTLRGRSDADLVVFLSPLTTFQDQLNRRGEFIQEIRRQLEACQREE-RAFSVK 119
BON_OAS1        GGSSGKGTTLRGRSDADLVVFLSPLTTFQDQLNRRGEFIQEIRRQLEVCQREE-RAFSVK 119
GOR_OAS1        GGSSGKGTALRGRSDADLVVFLSPLTTFQDQLNRRGEFIQEIRRQLEACQRE--RAFSVK 118
ORA_OAS1        GGSSGKGTALRGRSDADLVVFLSPLTTFQDQLNRRGEFIQEIRKQLEACQRE--RAFSVK 118
RTG_OAS1        GGSSGKGTSLRGRSDADLVVFLSPLTTFRDQLNLRREFIQEIRKQLEACQRERERAFSVK 120
WGU_OAS1        GGSSGKGTSLRGRSDADLVVFLSPLTTFRDQLNLRREFIQEIRKQLEACQRERERAFSVK 120
WCG_OAS1        GGSSGKGTTLRGRSDADLVVFLSPLTTFQDQLNRRGEFIQEIRRQLEACQRE--RAFFVK 118
WHG_OAS1        GGSSGKGTALRGRSDADLVVFLSPLTTFQDQLNRRGEFIQEIRRQLEACQRE--RAFSVE 117
ASW_OAS1        GGSSGKGTSLRDRSDADLVVFLSPLTTFQDQLNRRGEFIQEIRKQLEACQRER--EFSVK 118
AGM_OAS1        GGSSGKGTSLRGRSDADLVVFLSPLTTFQDQLNRRGEFIQEIRKQLKACQRER--AFSVK 118
PAT_OAS1        GGSSGKGTSLRGRSDADLVVFLSPLTTFRDQLNLRREFIQEIRKQLEACQRERETAFSVK 120
BAB_OAS1        GGSSGKGTSLRGRSDADLVVFLSPLTTFQDQLNRRGEFIQEIRKQLEACQRER--AFSVK 118
MAN_OAS1        GGSSGKGTSLRGRSDADLVVFLSPLTTFQDQLNRRGEFIQEIRKQLEACQRER--AFSVK 118
RHE_OAS1        GGSSGKGTSLRGRSDADLVVFLSPLTTFQDQLNRRGEFIREIRKQLEACQRER--AFSVK 118
CRA_OAS1        GGSSGKGTSLRGRSDADLVVFLSPLTTFQDQLNRRGEFIQEIRKQLKACQRER--AFSVK 118
COL_OAS1        GGSSGKGTSLRGRSDADLVVFLSPLTTFQDQLNRRGEFIREIRKQLEACQRER--AFFVE 118
MAR_OAS1        GGSSGKGTALRGRSDADLVVFLSPLTTFQDQLKYRGDFIWEIRRQLKACQRER--VFSVK 118
TAM_OAS1        GGSFGKGTALRGRIDADLVVFLSPLTTFQDQLKHRGDFIQEIRRQLEACQRER--VFSVK 118
SQM_OAS1        GGSSGKGTALRGKSDADLVVFLSPLTTFQDQLKHRGEFIREIRRQLEACQRER--VFSVK 118
WOO_OAS1        GGSSGKGTALRGRSDADLVVFLSPLTTFQDQLNHRGDFIREIRKQLEACQRER--VFSVK 118
SAK_OAS1        GGSSGKGTALRGKSDADLVVFLSPLTTFQDQLNHRGDFIREIRRQLEACQREK--EFSVK 118
                *** ****:**.: **************:***: * :** ***:**:.****    * *:

HUM_OAS1        FEVQAPRWGNPRALSFVLSSLQLGEGVEFDVLPAFDALGQLTGGYK---PNPQIYVKLIE 175
CHI_OAS1        FEVQAPRWDNPRALSFVLSSLQLGEGVEFDVLPAFDALGQLTDGYK---PDPQIYVKLIE 176
BON_OAS1        FEVQAPRWDNPRALSFVLSSLQLGEGVEFDVLPAFDALGQLIGGYK---PDPQIYVKLIE 176
GOR_OAS1        FEVQAPRWGNPRALSFVLSSLQLGEGVEFDVLPAFDALGQLTGGYK---PNPQIYVKLIK 175
ORA_OAS1        FEVQAPRWDNPRALSFVLSSFQLREGVEFDVLPAFDALGQLTGGYK---PDPQIYVKLIE 175
RTG_OAS1        FEVQAPRWDNPRALSFVLSSPQLGEGVEFDVLPAFDALGQLTGGYKGYKPNPQIYVELIE 180
WGU_OAS1        FEVQAPRWDNPRALSFVLSSPQLGEGVEFDVLPAFDALGQLTGGRK---PNPQIYVELIE 177
WCG_OAS1        FEVQAPRWDNPRALSFVLSSLQLGEGVEFDVLPAFDALGQLTGGYK---PNPQIYVELIE 175
WHG_OAS1        FEVQPPRWDNPRALSFVLSSLQLGEGVEFDVLPAFDALGQLTGGYK---PNPQIYVKLIE 174
ASW_OAS1        FEVQAPRRDNPRALSFVLSSPQLGEGVEFDVLPAFDALGQLTGGYK---PDPQIYVELIE 175
AGM_OAS1        FEVQAPRWDNPRALSFVLSSPQLGEGVEFDVLPAFDALGQLTGGYK---PDPQIYVELIE 175
PAT_OAS1        FEVQAPRWDNPRVLSFVLSSPQLGEGVEFDVLPAFDALGQLTSGYK---PNPQIYVELIK 177
BAB_OAS1        FEVQAPRWDNPRVLSFVLSSPQLGEGVEFDVLPAFDALGQLTGGYK---PDPQIYVELIE 175
MAN_OAS1        FEVQAPRRDNPRALSFVLSSPQLREGVEFDVLPAFDALGQLTGGYK---PDPQIYVELIE 175
RHE_OAS1        FEVQAPRRDNPRALSFVLSSPQLGEGVEFDVLPAFDALGQLTGGYK---PDPQIYVELIE 175
CRA_OAS1        FEVQAPRRDNPRALSFVLSSPQLGEGVEFDVLPAFDALGQLTGGYK---PDPQIYVELIE 175
COL_OAS1        FEVQAPRWDNPRALSFVLSSPQLGEGVEFDVLPAFDALGQLTGDYK---PDPQIYVKLIK 175
MAR_OAS1        FEVQTSHWDSPRALSFVLSSPCLREGVEFDVLPAFDALGQLTGICK---PNPQIYVKLIE 175
TAM_OAS1        FEVQTLHWDSPHKLSFVLSSPPLTERVEFDVLPAFDALGEPTGIYK---PHPQIYVKLIK 175
SQM_OAS1        FEVQTSHWDSPRALSFVLSSPCLREGVEFDVLPAFDALGQLTDTCK---PDPQIYVRLIN 175
WOO_OAS1        FEVQTSHWDSPRALSFVLSSPRLREGVEFDVLPAFDALGQLIGVYK---PNPQIYVKLIE 175
SAK_OAS1        FEVQTSHWDSPRALSFVLSSSRLGEGVEFDVLPAFDALGQLTGIYK---PDPEIYVKLIK 175
                ****. : ..*: *******  * * *************:  .  *   *.*:***.**:

HUM_OAS1        ECTDLQKEGEFSTCFTELQRDFLKQRPTKLKSLIRLVKHWYQNCKKKLGK-LPPQYALEL 234
CHI_OAS1        ECTYLQKEGEFSTCFTELQRDFLKQRPTKLKSLIRLVKHWYQNCKKKLGK-LPPQYALEL 235
BON_OAS1        ECTYLQKEGEFSTCFTELQRDFLKERPTKLKSLIRLVKHWYQNCKKKLGK-LPPQYALEL 235
GOR_OAS1        ECTYLQKEGEFSTCFTELQRDFLKQRPTKLKSLIRLVKHWYQNCKKKLGK-LPPQYALEL 234
ORA_OAS1        ECTDLQKEGEFSTCFTELQRDFLKQRPTKLKSLIRLVKHWYQNCKKKLGK-LPPQYALEL 234
RTG_OAS1        ECIFLQKEGEFSTCFTELQRNFLKQRPPKLKSLIRLVKHWYQNCKKQLGK-LPPQYALEL 239
WGU_OAS1        ECIFLQKEGEFSTCFTELQRNFLKQRPPKLKSLIRLVKHWYQNCKKQLGK-LPPQYALEL 236
WCG_OAS1        ECIYLRKEGEFSTCFTELQRDFLKQRPTKLKSLIRLVKHWYQNCKEKLGK-LPPQYALEL 234
WHG_OAS1        ECTYLQKEGEFSTCFTELQRNFLKQRPTKLKSLIRLVKHWYQNCKKKLGK-LPPQYALEL 233
ASW_OAS1        ECVSLQKEGEFSTCFTELQRNFLKQRPTKLKSLIRLVKHWYQNCKKKLGK-LPPQYALEL 234
AGM_OAS1        ECVSLQKEGEFSTCFTELQRNFLKQRPPKLKSLIRLVKHWYQNCKKKLGK-LPPQYALEL 234
PAT_OAS1        ECVSLQKEGEFSTCFTELQRDFLKQRPPKLKSLIRLVKHWYQNCKKKLGK-LPPQYALEL 236
BAB_OAS1        ECVFLQKEGEFSTCFTELQRDFLKQRPTKLKSLIRLVKHWYQNCKKKLGK-LPPQYALEL 234
MAN_OAS1        ECVFLQKEGEFSTCFTELQRDFLKQRPTKLKSLIRLVKHWYQNCKKKLGK-LPPQYALEL 234
RHE_OAS1        ECVSLQKEGEFSTCFTELQRNFLKQRPTKLKSLIRLVKHWYQNCKKKLGK-LPPQYALEL 234
CRA_OAS1        ECVSLQKEGEFSTCFTELQRNFLKQRPTKLKSLIRLVKHWYQNCKKKLGK-LPPQYALEL 234
COL_OAS1        ECDSLQKEGEFSTCFTELQRDFLKQRPTKLKSLIRLVKHWYQNCKKKLGK-LPPQYALEL 234
MAR_OAS1        ECIYLQKEGEFSTCFTELQRNFLKQRPPKLKSLIRLVKHWYQNCKEELGKPLPPQYALEL 235
TAM_OAS1        ECIHLQKEGEFSTCFTELQRSFLKRRPTKLKSLIRLVKHWYQNCKEKLGNPLPPQYALEL 235
SQM_OAS1        ECVYLQKEGEFSTCFTELQRNFLKQRPPKLKSLIRLVKHWYQNCKEKLGKPLPPQYALEL 235
WOO_OAS1        ECIYLQKEGEFSTCFTELQGNFLKQRPTKLKSLIRLVKHWYQNCKEKLGKPLPPQYTLEL 235
SAK_OAS1        ECICLQKEGEFSTCFTELQRDFLKQRPTKLKSLIRLVKHWYQNCKKKLGKPLPPQYALEL 235
                **  *:************* .***.**.*****************::**: *****:***

HUM_OAS1        LTVYAWERGSMKTHFNTAQGFRTVLELVINYQQLCIYWTKYYDFKNPIIEKYLRRQLTKP 294
CHI_OAS1        LTVYAWEQGSMETDFNTAQEFRTVLELVINYQQLCIYWTKYYDFENPIIEKYLRRQLTKP 295
BON_OAS1        LTVYAWERGSMKTHFNTAQGFRTVLELVINYQQLCIYWTKYYDFKNPIIEKYLSRQLEKP 295
GOR_OAS1        LTVYAWEQGSMKTHFNTAQGFRTVLELVINYQQLCIYWTKYYDFKNPIIEKYLRRQLRKP 294
ORA_OAS1        LTVYAWERGSMKTHFNTAQGFRTVLELVINYQQLCIYWTKYYDFENPIIKKYLSRQLRKP 294
RTG_OAS1        LTVYAWEQGSMETDFNTARGFRTVLELVINYQQLCVYWTKYYDFQNPIIEQYLSRQLKKP 299
WGU_OAS1        LTVYAWEQGSMEEDFNTAQGFRTVLELVINYQQLCVYWTKYYDFQNPIIGKYLSRQLRKP 296
WCG_OAS1        LTVYAWEQGSMETHFNTARGFRTVLELVINYQQLCIYWTNYYDFKNPIIEKYLSRQLRKP 294
WHG_OAS1        LTVYAWERGSMETHFNTARGFRTVLELVINYQQLCIYWTKYYDFKNPIIEKYLSRQLRKP 293
ASW_OAS1        LTVYAWERGSRKTDFNTARGFRTVLELVINYQQLCVYWKKYYDFQNPIIGKYLSRQLRKP 294
AGM_OAS1        LTVYAWEQGSMETYFNTARGFRTVLELVINYQQLCVYWTKYYDFQNPIIGKYLSRQLRKP 294
PAT_OAS1        LTVYAWEQGSMETYFNTAQGFRTVLELVINYQQLCVYWKKYYDFQNPIIGKYLSRQLRKP 296
BAB_OAS1        LTVYAWERGSMETDFNTARGFRTVLELVINYQQLCVYWTKYYDFQNPIIEKYLSRQLRKP 294
MAN_OAS1        LTVYAWERGSMETDFNTAQGFRTVLELVINYQQLCVYWTKYYDFQNPIIEKYLSRQLRKP 294
RHE_OAS1        LTVYAWERGSTETDFNTARGFRTVLELVINYQQLCVYWTKYYDFQNPIIGKYLSRQLRKP 294
CRA_OAS1        LTVYAWERGSTETDFNTAQGFRTVLELVINYQQLCVYWTKYYDFQNPIIGKYLSRQLRKP 294
COL_OAS1        LTVYAWEQGSMERDFNTAQGFRTVLELVINYQQLCVYWTKYYNFQHPIIGEYLSGQLRKP 294
MAR_OAS1        LTVYAWEQGSMETDFNTAQGFRTVLELVINYQQLCIYWTVYYDFKNPSIREYLSRQLSKP 295
TAM_OAS1        LTVYAWEQGSLKTDFITAQGFRTVLELVINYQQLRIYWTVYYDFENPRIREYLSRQLNKP 295
SQM_OAS1        LTVYAWEKGSMKTDFITAQGFRTVLELVINYQQLCIYWKVYYDFKNPSIREYLSRQLSKP 295
WOO_OAS1        LTVYAWEQGSMKTDFITAQGFRTVLELVINYQQLCIYWTVYYDFKNPNIREYLSRQLSKP 295
SAK_OAS1        LTVYAWEQGSMKTDFITAQGFRTVLELVINYQQLCIYWTVYYDFKHPSIREYLRNQLRKP 295
                *******:** :  * **: ************** :**. **:*::* * :**  ** **

HUM_OAS1        RPVILDPADPTGNLGGGDPKGWRQLAQEAEAWLNYPCFKNW 335
CHI_OAS1        RPVILDPADPTGNLGGGDPKGWRQLAQEAEAWLNYPCFKN* 335
BON_OAS1        RPVILDPADPTGNLGGGDPKGWRQLAQEAEAWLNYPCFKNW 336
GOR_OAS1        RPVILDPADPTGNLGGGDPKGWRQLAQEAEAWLNYPCFKNW 335
ORA_OAS1        RPVILDPADPTGNLGGGDPIGWRQLAQEAEAWLNYPCFKNW 335
RTG_OAS1        RPVILDPADPTGNLGGGDPEGWRQLAQEAEAWLNYPCFKNW 340
WGU_OAS1        RPVILDPADPTGNLGGGDPEGWRQLAQEAEAWLNYPCFKNW 337
WCG_OAS1        RPVILDPADPTGNLGGGDPKGWRQLAQEAKAWLNYPCFKNW 335
WHG_OAS1        RPVILDPADPTGNLGGGDPKGWRQLAQEAEAWLNYPCFKNW 334
ASW_OAS1        RPVILDPADPTGNLGGGDPKGWRQLAQEAEAWLNYPCFKNW 335
AGM_OAS1        RPVILDPADPTGNLGGGDPTGWRQLAQEAEAWLNYPCFENW 335
PAT_OAS1        RPVILDPADPTGNLGGGDPMGWRQLAQEAEAWLNYPCFENW 337
BAB_OAS1        RPVILDPADPTGNLGGGDPKGWRQLAQEAEAWLNYPCFKNW 335
MAN_OAS1        RPVILDPADPTGNLGGGDTKGWTQLAQEAEAWLNYPCFENW 335
RHE_OAS1        RPVILDPADPTGNLGGGDTKGWRQLAQEAEAWLNYPCFKNW 335
CRA_OAS1        RPVILDPADPTGNLGGGDTKGWRQLAQEAEAWLNYPCFKNW 335
COL_OAS1        RPVILDPADPTGNLGGGDRKGWRQLAQEAEAWLNYPCFKNW 335
MAR_OAS1        RPVILDPADPTGNLGG-DPEGWRKLAREAEIWLNYPCFENW 335
TAM_OAS1        RPVILDPVDPTGNLGG-DPEGWRKLAREAETWLNYPCFKSR 335
SQM_OAS1        RPVILDPADPTGNLGG-DPKGWWKLAREAENWLNYPCFKNW 335
WOO_OAS1        RPVILDPADPTGNLGG-DPKGWRKLAREAEAWLKYPCFKNW 335
SAK_OAS1        RPVILDPADPTGNLGG-DSKGWQELAREAEAWLNYPCFKNR 335
                *******.******** *  ** :**:**: **:****:. 

OAS1 11 species nucleotide alignment

CLUSTAL 2.1 multiple sequence alignment


HUM_OAS1        ATGATGGATCTCAGAAATACCCCAGCCAAATCTCTGGACAAGTTCATTGAAGACTATCTC 60
CHI_OAS1        ATGATGGATCTCAGAAATACCCCAGCCAAATCTCTGGACAAGTTCATTGAAGACTATCTC 60
BON_OAS1        ATGATGGATCTCAGAAATACCCCAGCCAAATCTCTAGACAAGTTCATTGAAGACTATCTC 60
GOR_OAS1        ATGATGGATCTCAGAAATACCCCAGCCAAATCTCTGGACAAGTTCATTGAAGACTATCTC 60
ORA_OAS1        ATGATGGATCTCAGAAATACCCCAGCCAAATCTCTGGACAAGTTCATTGAAGACTATCTC 60
WCG_OAS1        ATGATGGATCTCAGAAATACCCCAGCCAAATCTCTGGACAAGTTCATCGAAGACTATCTC 60
BAB_OAS1        ATGATGGATCTCAGAAAAACCCCAGCCAAATCTCTGGACAAGTTCATTGAAGACTATCTC 60
RHE_OAS1        ATGATGGATCTCATAACAACCCCAGCCAAATCTCTGGACAAGTTCATTGAAGACTATCTC 60
CRA_OAS1        ATGATGGATCTCATAACAACCCCAGCCAAATCTCTGGACAAGTTCATTGAAGACTATCTC 60
MAR_OAS1        ATGATGGAGCTCAGCAATACCCCAGCCAGAGATCTGGACAAGTTCGTCGAAGACAATCTC 60
SQM_OAS1        ATGATGGAGCTCAGAAATACCCCAGCGAGAGATCTGGACAAGTTCATCGAAAGCAATCTC 60
                ******** ****  *  ******** * *  *** ********* * ***  * *****

HUM_OAS1        TTGCCAGACACGTGTTTCCGCATGCAAATCAACCATGCCATTGACATCATCTGTGGGTTC 120
CHI_OAS1        TTGCCAGACAAGTGTTTCCGCAAGCAAATCAACCATGCCATTGACATCATCTGTGGGTTC 120
BON_OAS1        TTGCCAGACACGTGTTTCCGCACGCAAATCAACCATGCCATTGACATCATCTGTGGGTTC 120
GOR_OAS1        TTGCCAGACACGTGTTTCCGCATGCAAATCAACCATGCCATTGACATCATCTGTGGGTTC 120
ORA_OAS1        TTGCCAGACACGCATTTCCGCATGCAAATCAACCATGCCATTGACACCATCTGTGGGTTC 120
WCG_OAS1        TTGCCAGACACGCATTTCCGCATGCAAATCAACCATGCCATTGACATCATCTGTGGGTTC 120
BAB_OAS1        TTGCCAGACAGGCGTTTTCGCATGCAAATCAACCATGCCATTGACATCATCTGTGGGTTC 120
RHE_OAS1        TTGCCAGACACGCATTTTCGCATGCAAATCAACCATGCCATTGACATCATCTGTGGGTTC 120
CRA_OAS1        TTGCCAGACACGCATTTTCGCATGCAAATCAACCGTGCCATTGACATCATCTGTGGGTTC 120
MAR_OAS1        TTGCCAGACACGCATTTTCGCATTCAAATCAACAAAGCCATTGACATCATCTGTGGATTC 120
SQM_OAS1        TTGCCAGACACGCATTTCCGCAGGCAAATCAAGCAAGCCATTGACATCATCTGTGGATTC 120
                ********** *  *** ****  ********    ********** ********* ***

HUM_OAS1        CTGAAGGAAAGGTGCTTCCGAGGTAGCTCCTACCCTGTGTGTGTGTCCAAGGTGGTAAAG 180
CHI_OAS1        CTGAAGGAAAGGTGCTTCCAAGGTAGCTCCTACCCTGTGCATGTGTCCAAGGTGGTAAAG 180
BON_OAS1        CTGAAGGAAAGGTGCTTCCGAGGTAGCTCCTACCCTGTGTGTGTGTCCAAGGTGGTAAAG 180
GOR_OAS1        CTGAAGGAAAGGTGCTTCCGAGGTAGCTCCTACCCTGTGTGTGTGTCCAAGGTGGTAAAG 180
ORA_OAS1        CTGAAGGAAAGGTGCTTCCGAGGTAGCTCCTACCCTGCGCGTGTGTCCAAGGTGGTAAAG 180
WCG_OAS1        CTGAAGGAAAGGTGCTTCCGAGGTAGCTGCTACCCTGTGCGTGTGTCCAAGGTGGTAAAG 180
BAB_OAS1        CTGAAGGAAAGGTGCTTCCGAGGTAGCTCCTCCCCTGTACGTGTGTCCAAGGTGGTAAAG 180
RHE_OAS1        CTGAAGGAAAGGTGCTTCCGAGGTAGCTCCTACACTGTACGTGTGTCCAAGGTGGTAAAG 180
CRA_OAS1        CTGAAGGAAAGGTGCTTCCGAGGTAGCTCCTACCCTGTACGTGTGTCCAAGGTGGTAAAG 180
MAR_OAS1        CTGAAGGAAAGGTGCTTCCGAGGTAGCTCCTACCCTGTGCGGGTGTCCAAGGTGGTCCAG 180
SQM_OAS1        CTGAAGGAAAGGTGCTTCCGAGACAGCTCCTACCCCGTGCGGGTGTCCAAGGTGGTAAAG 180
                ******************* **  **** ** * * *     **************  **

HUM_OAS1        GGTGGCTCCTCAGGCAAGGGCACCACCCTCAGAGGCCGATCTGACGCTGACCTGGTTGTC 240
CHI_OAS1        GGTGGCTCCTCAGGCAAGGGCACCACCCTCAGAGGCCGATCTGACGCTGACCTGGTTGTC 240
BON_OAS1        GGTGGCTCCTCAGGCAAGGGCACCACCCTCAGAGGCCGATCTGACGCTGACCTGGTTGTC 240
GOR_OAS1        GGTGGCTCCTCGGGCAAGGGCACCGCCCTCAGAGGCCGATCTGACGCTGACCTGGTTGTC 240
ORA_OAS1        GGTGGCTCCTCAGGCAAGGGCACCGCCCTCAGAGGCCGATCTGACGCTGACCTGGTTGTC 240
WCG_OAS1        GGTGGCTCCTCAGGCAAGGGCACCACCCTCAGAGGCCGATCTGACGCTGACCTGGTTGTC 240
BAB_OAS1        GGTGGCTCCTCTGGCAAAGGCACCTCCCTCAGAGGCCGATCTGACGCTGACCTGGTTGTC 240
RHE_OAS1        GGTGGCTCCTCTGGCAAAGGCACCTCCCTCAGAGGCCGATCTGACGCTGACCTGGTTGTC 240
CRA_OAS1        GGTGGCTCCTCTGGCAAAGGCACCTCCCTCAGAGGCCGATCTGACGCTGACCTGGTTGTC 240
MAR_OAS1        GGTGGCTCCTCAGGCAAAGGCACCGCCCTCAGAGGCAGATCTGACGCTGACCTGGTTGTC 240
SQM_OAS1        GGTGGCTCCTCGGGCAAAGGCACCGCCCTCAGAGGCAAATCTGACGCTGACCTGGTTGTC 240
                *********** ***** ****** ***********  **********************

HUM_OAS1        TTCCTCAGTCCTCTCACCACTTTTCAGGATCAGTTAAATCGCCGGGGAGAGTTCATCCAG 300
CHI_OAS1        TTCCTCAGTCCTCTCACCACTTTTCAGGATCAGTTAAATCGCCGGGGAGAGTTCATCCAG 300
BON_OAS1        TTCCTCAGTCCTCTCACCACTTTTCAGGATCAGTTAAATCGCCGGGGAGAGTTCATCCAG 300
GOR_OAS1        TTCCTCAGTCCTCTCACCACTTTTCAGGATCAGTTAAATCGCCGGGGAGAGTTCATCCAG 300
ORA_OAS1        TTCCTCAGTCCTCTCACCACTTTTCAGGATCAGTTAAATCGCCGGGGAGAGTTCATCCAG 300
WCG_OAS1        TTCCTCAGTCCTCTCACCACTTTTCAGGATCAGTTAAATCGCCGGGGAGAGTTCATCCAG 300
BAB_OAS1        TTCCTCAGTCCTCTCACGACTTTTCAGGATCAGTTAAATCGCCGGGGAGAGTTCATCCAG 300
RHE_OAS1        TTCCTCAGTCCTCTCACGACTTTTCAGGATCAGTTAAATCGCCGGGGAGAGTTCATCCGG 300
CRA_OAS1        TTCCTCAGTCCTCTCACGACTTTTCAGGATCAGTTAAATCGCCGGGGAGAGTTCATCCAG 300
MAR_OAS1        TTCCTCAGTCCTCTCACGACTTTTCAGGATCAGTTAAAGTACCGGGGAGACTTCATCTGG 300
SQM_OAS1        TTCCTCAGTCCTCTCACGACTTTTCAGGATCAGTTAAAGCACCGGGGAGAATTCATCCGG 300
                ***************** ********************   ********* ******  *

HUM_OAS1        GAAATTAGGAGACAGCTGGAAGCCTGTCAAAGA---GAGAG------AGCATTTTCCGTG 351
CHI_OAS1        GAAATTAGGAGACAGCTGGAAGCCTGTCAAAGAGAGGAGAG------AGCATTTTCCGTG 354
BON_OAS1        GAAATTAGGAGACAGCTGGAAGTCTGTCAAAGAGAGGAGAG------AGCATTTTCCGTG 354
GOR_OAS1        GAAATTAGGAGACAGCTGGAAGCCTGTCAAAGA---GAGAG------AGCATTTTCCGTG 351
ORA_OAS1        GAAATTAGGAAACAGCTGGAAGCCTGTCAAAGA---GAGAG------AGCATTTTCCGTG 351
WCG_OAS1        GAAATTAGGAGACAGCTGGAAGCCTGTCAAAGA---GAGAG------AGCATTTTTCGTG 351
BAB_OAS1        GAAATTAGGAAACAGCTGGAAGCCTGTCAAAGA---GAGAG------AGCATTTTCCGTG 351
RHE_OAS1        GAAATTAGGAAACAGCTGGAAGCCTGTCAAAGA---GAGAG------AGCATTTTCCGTG 351
CRA_OAS1        GAAATTAGGAAACAGCTGAAAGCCTGTCAAAGA---GAGAG------AGCATTTTCCGTG 351
MAR_OAS1        GAAATTAGGAGACAGCTGAAAGCCTGTCAAAGA---GAGAG------AGTATTCTCCGTG 351
SQM_OAS1        GAAATTAGGAGACAGCTGGAAGCCTGTCAAAGA---GAGAG------AGTATTTTCCGTG 351
                ********** ******* *** **********   *****      ** *** * ****

HUM_OAS1        AAGTTTGAGGTCCAGGCTCCACGCTGGGGCAACCCCCGTGCGCTCAGCTTCGTACTGAGT 411
CHI_OAS1        AAGTTTGAGGTCCAGGCTCCACGCTGGGACAACCCCCGTGCGCTCAGCTTCGTACTGAGT 414
BON_OAS1        AAGTTTGAGGTCCAGGCTCCACGCTGGGACAACCCCCGTGCGCTCAGCTTCGTACTGAGT 414
GOR_OAS1        AAGTTTGAGGTCCAGGCTCCACGCTGGGGCAACCCCCGTGCGCTCAGCTTCGTACTGAGT 411
ORA_OAS1        AAGTTTGAGGTCCAGGCTCCACGCTGGGACAACCCCCGTGCGCTCAGCTTCGTACTGAGT 411
WCG_OAS1        AAGTTTGAGGTCCAGGCTCCACGCTGGGACAACCCCCGTGCGCTCAGCTTCGTACTGAGT 411
BAB_OAS1        AAGTTTGAGGTCCAGGCTCCACGCTGGGACAATCCCCGCGTGCTCAGCTTCGTGCTGAGT 411
RHE_OAS1        AAGTTTGAGGTCCAGGCTCCACGCAGGGACAATCCCCGCGCGCTCAGCTTCGTGCTGAGT 411
CRA_OAS1        AAGTTTGAGGTCCAGGCTCCACGCAGGGACAATCCCCGCGCGCTCAGCTTCGTGCTGAGT 411
MAR_OAS1        AAGTTTGAGGTCCAGACTTCACACTGGGACAGCCCCCGTGCGCTGAGCTTCGTGCTGAGT 411
SQM_OAS1        AAGTTTGAGGTCCAGACTTCGCACTGGGACAGCCCCCGTGCGCTGAGCTTCGTGCTGAGT 411
                *************** ** * * * *** **  ***** * *** ******** ******

HUM_OAS1        TCGCTCCAGCTCGGGGAGGGGGTGGAGTTCGATGTGCTGCCTGCCTTTGATGCCCTGGGT 471
CHI_OAS1        TCGCTCCAGCTCGGGGAGGGGGTGGAGTTCGATGTGCTGCCTGCCTTTGATGCCCTGGGT 474
BON_OAS1        TCGCTCCAGCTTGGGGAGGGGGTGGAGTTCGATGTGCTGCCTGCCTTTGATGCCCTGGGT 474
GOR_OAS1        TCGCTCCAGCTCGGGGAGGGGGTGGAGTTCGATGTGCTGCCTGCCTTTGATGCCCTGGGT 471
ORA_OAS1        TCGTTCCAGCTCAGGGAGGGAGTGGAGTTCGATGTGCTGCCTGCCTTTGATGCCCTGGGT 471
WCG_OAS1        TCGCTCCAGCTCGGGGAGGGGGTGGAGTTCGATGTGCTGCCTGCCTTTGATGCCCTGGGT 471
BAB_OAS1        TCGCCCCAGCTCGGGGAGGGGGTGGAGTTCGATGTGCTGCCTGCCTTTGATGCCCTGGGT 471
RHE_OAS1        TCACCCCAGCTCGGGGAGGGGGTGGAGTTCGATGTGCTGCCTGCCTTTGATGCCCTGGGT 471
CRA_OAS1        TCGCCCCAGCTTGGGGAGGGGGTGGAGTTCGATGTGCTGCCTGCCTTTGATGCCCTGGGT 471
MAR_OAS1        TCGCCCTGTCTCAGGGAGGGAGTGGAGTTTGACGTGCTGCCTGCCTTTGATGCCCTGGGT 471
SQM_OAS1        TCGCCCTGTCTCAGGGAGGGAGTGGAGTTTGACGTGCTGCCTGCCTTTGATGCCCTGGGT 471
                **   *   **  ******* ******** ** ***************************

HUM_OAS1        CAGTTGACTGGC---------GGCTATAAACCTAACCCCCAAATCTATGTCAAGCTCATC 522
CHI_OAS1        CAGTTGACTGAC---------GGCTATAAACCTGACCCCCAAATCTATGTCAAGCTCATC 525
BON_OAS1        CAGTTGATTGGC---------GGCTATAAACCTGACCCCCAAATCTATGTCAAGCTCATT 525
GOR_OAS1        CAGTTGACTGGC---------GGCTATAAACCTAACCCCCAAATCTATGTCAAGCTCATC 522
ORA_OAS1        CAGTTGACTGGC---------GGCTATAAACCTGACCCCCAAATCTATGTCAAGCTCATC 522
WCG_OAS1        CAGTTGACTGGC---------GGCTATAAACCTAACCCCCAAATCTATGTCGAGCTCATC 522
BAB_OAS1        CAGTTGACTGGC---------GGCTATAAACCTGACCCCCAAATCTATGTCGAGCTCATC 522
RHE_OAS1        CAGTTGACTGGC---------GGCTATAAACCTGACCCCCAAATCTATGTCGAGCTCATC 522
CRA_OAS1        CAGTTGACTGGC---------GGCTATAAACCTGACCCCCAAATCTATGTCGAGCTCATC 522
MAR_OAS1        CAGCTGACTGGC---------ATCTGTAAACCTAACCCCCAAATCTATGTCAAGCTCATC 522
SQM_OAS1        CAGCTGACTGAC---------ACCTGTAAACCTGACCCCCAAATCTATGTCAGGCTCATC 522
                *** *** ** *           ** ******* *****************  ****** 

HUM_OAS1        GAGGAGTGCACCGACCTGCAGAAAGAGGGCGAGTTCTCCACCTGCTTCACAGAACTACAG 582
CHI_OAS1        GAGGAGTGCACCTACCTGCAGAAAGAGGGCGAGTTCTCCACCTGCTTCACAGAACTACAG 585
BON_OAS1        GAGGAGTGCACCTACCTGCAGAAAGAGGGCGAGTTCTCCACCTGCTTCACAGAACTACAG 585
GOR_OAS1        AAGGAGTGCACCTACCTGCAGAAAGAGGGCGAGTTCTCCACCTGCTTCACAGAACTACAG 582
ORA_OAS1        GAGGAGTGCACCGACCTGCAGAAAGAGGGCGAGTTCTCCACCTGCTTCACAGAACTACAG 582
WCG_OAS1        GAGGAGTGCATCTACCTGCGGAAAGAGGGCGAGTTCTCCACCTGCTTCACAGAACTACAG 582
BAB_OAS1        GAGGAGTGCGTCTTCCTGCAGAAAGAGGGCGAGTTCTCCACCTGCTTCACAGAACTACAG 582
RHE_OAS1        GAGGAGTGCGTCTCCCTGCAGAAAGAGGGCGAGTTCTCCACCTGCTTCACAGAACTACAG 582
CRA_OAS1        GAGGAGTGCGTCTCCCTGCAGAAAGAGGGCGAGTTCTCCACCTGCTTCACAGAACTACAG 582
MAR_OAS1        GAGGAGTGCATCTACCTGCAGAAAGAGGGCGAGTTCTCCACCTGCTTCACAGAACTACAG 582
SQM_OAS1        AACGAGTGCGTCTACCTGCAGAAAGAGGGCGAGTTCTCCACCTGCTTCACAGAACTACAG 582
                 * ******  *  ***** ****************************************

HUM_OAS1        AGAGACTTCCTGAAGCAGCGCCCCACCAAGCTCAAGAGCCTCATCCGCCTAGTCAAGCAC 642
CHI_OAS1        AGAGACTTCCTGAAGCAGCGCCCCACCAAGCTCAAGAGCCTCATCCGCCTAGTCAAGCAC 645
BON_OAS1        AGAGACTTCCTGAAGGAGCGCCCCACCAAGCTCAAGAGCCTCATCCGCCTAGTCAAGCAC 645
GOR_OAS1        AGAGACTTCCTGAAGCAGCGCCCCACCAAGCTCAAGAGCCTCATCCGCCTAGTCAAGCAC 642
ORA_OAS1        AGAGACTTCCTGAAGCAGCGCCCCACCAAGCTCAAGAGCCTCATCCGCCTAGTCAAGCAC 642
WCG_OAS1        AGAGACTTCCTGAAGCAGCGCCCCACCAAGCTCAAGAGCCTCATCCGCCTAGTCAAGCAC 642
BAB_OAS1        AGAGACTTCCTGAAGCAGCGCCCCACCAAGCTCAAGAGCCTCATCCGCCTAGTCAAGCAC 642
RHE_OAS1        AGAAACTTCCTGAAGCAGCGCCCCACCAAGCTCAAGAGCCTCATCCGCCTAGTCAAGCAC 642
CRA_OAS1        AGAAACTTCCTGAAGCAGCGCCCCACCAAGCTCAAGAGCCTCATCCGCCTAGTCAAGCAC 642
MAR_OAS1        AGAAACTTCCTGAAGCAGCGCCCCCCCAAGCTCAAGAGCCTCATTCGCCTAGTCAAGCAC 642
SQM_OAS1        AGAAACTTCCTGAAGCAGCGCCCCCCCAAGCTCAAGAGCCTCATCCGCCTCGTCAAGCAC 642
                *** *********** ******** ******************* ***** *********

HUM_OAS1        TGGTACCAAAATTGTAAGAAGAAGCTTGGGAAG---CTGCCACCTCAGTATGCCCTGGAG 699
CHI_OAS1        TGGTACCAAAATTGTAAGAAGAAGCTTGGGAAG---CTGCCACCTCAGTATGCCCTGGAG 702
BON_OAS1        TGGTACCAAAATTGTAAGAAGAAGCTTGGGAAG---CTGCCACCTCAGTATGCCCTGGAG 702
GOR_OAS1        TGGTACCAAAATTGTAAGAAGAAGCTTGGGAAG---CTGCCACCTCAGTATGCCCTGGAG 699
ORA_OAS1        TGGTACCAAAATTGTAAGAAGAAGCTTGGGAAG---CTACCACCTCAGTATGCCCTGGAG 699
WCG_OAS1        TGGTACCAAAATTGTAAGGAGAAGCTTGGGAAG---CTGCCACCTCAGTATGCCCTGGAG 699
BAB_OAS1        TGGTACCAAAATTGTAAGAAGAAGCTTGGGAAG---CTGCCACCTCAGTATGCCCTGGAG 699
RHE_OAS1        TGGTACCAAAATTGTAAGAAGAAGCTTGGGAAG---CTGCCACCTCAGTATGCCCTGGAG 699
CRA_OAS1        TGGTACCAAAATTGTAAGAAGAAGCTTGGGAAG---CTGCCACCTCAGTATGCCCTGGAG 699
MAR_OAS1        TGGTACCAAAATTGTAAGGAAGAGCTTGGGAAGCCACTGCCACCTCAGTATGCCCTGGAG 702
SQM_OAS1        TGGTACCAAAATTGTAAGGAAAAGCTTGGGAAGCCACTGCCACCTCAGTATGCCCTGGAA 702
                ****************** *  ***********   ** ******************** 

HUM_OAS1        CTCCTGACGGTCTATGCTTGGGAGCGAGGGAGCATGAAAACACATTTCAACACAGCCCAG 759
CHI_OAS1        CTCCTGACGGTCTATGCTTGGGAGCAAGGGAGCATGGAAACAGATTTCAACACAGCCCAG 762
BON_OAS1        CTCCTGACGGTCTATGCTTGGGAGCGAGGGAGCATGAAAACACATTTCAACACAGCCCAG 762
GOR_OAS1        CTCCTGACGGTCTATGCTTGGGAGCAAGGGAGCATGAAAACACATTTCAACACAGCCCAG 759
ORA_OAS1        CTCCTGACGGTCTATGCTTGGGAGAGAGGGAGCATGAAAACACATTTCAACACAGCCCAG 759
WCG_OAS1        CTCCTGACGGTCTATGCTTGGGAGCAAGGGAGCATGGAAACACATTTCAACACAGCCCGG 759
BAB_OAS1        CTCCTGACAGTCTATGCTTGGGAGCGAGGGAGCATGGAAACAGATTTCAACACAGCCCGG 759
RHE_OAS1        CTCCTGACAGTCTATGCTTGGGAGCGAGGGAGCACGGAAACAGATTTCAACACAGCCCGG 759
CRA_OAS1        CTCCTGACAGTCTATGCTTGGGAGCGAGGGAGCACGGAAACAGATTTCAACACAGCCCAG 759
MAR_OAS1        CTCCTGACGGTCTATGCTTGGGAGCAAGGGAGCATGGAAACAGATTTCAACACAGCCCAG 762
SQM_OAS1        CTCCTGACGGTCTATGCTTGGGAGAAAGGGAGCATGAAAACAGATTTCATCACAGCCCAG 762
                ******** ***************  ******** * ***** ****** ******** *

HUM_OAS1        GGATTTCGGACGGTCTTGGAATTAGTCATAAACTACCAGCAACTCTGCATCTACTGGACA 819
CHI_OAS1        GAATTTCGGACGGTCTTGGAATTAGTCATAAACTACCAGCAACTCTGCATCTACTGGACA 822
BON_OAS1        GGATTTCGGACGGTCTTGGAATTAGTCATAAACTACCAGCAACTCTGCATCTACTGGACA 822
GOR_OAS1        GGATTTCGGACGGTCTTGGAATTAGTCATAAACTACCAGCAACTCTGCATCTACTGGACA 819
ORA_OAS1        GGATTTCGGACGGTCTTGGAATTAGTCATAAACTACCAGCAACTCTGCATCTACTGGACA 819
WCG_OAS1        GGATTTCGGACCGTCTTGGAATTAGTCATAAACTACCAGCAACTCTGCATCTACTGGACA 819
BAB_OAS1        GGATTTCGGACGGTCTTGGAATTAGTCATAAACTACCAGCAACTCTGCGTCTACTGGACA 819
RHE_OAS1        GGATTTCGGACGGTCTTGGAATTAGTCATAAACTACCAGCAACTCTGCGTCTACTGGACA 819
CRA_OAS1        GGATTTCGGACGGTCTTGGAATTAGTCATAAACTACCAGCAACTCTGCGTCTACTGGACA 819
MAR_OAS1        GGATTTCGGACAGTCTTGGAATTGGTCATAAACTACCAGCAACTCTGCATCTACTGGACA 822
SQM_OAS1        GGATTTCGGACGGTCTTGGAATTAGTCATAAACTACCAGCAACTCTGCATCTACTGGAAA 822
                * ********* *********** ************************ ********* *

HUM_OAS1        AAGTATTATGACTTTAAAAACCCCATTATTGAAAAGTACCTGAGAAGGCAGCTCACGAAA 879
CHI_OAS1        AAGTATTATGACTTTGAAAACCCCATTATTGAAAAGTACCTGAGAAGGCAGCTCACGAAA 882
BON_OAS1        AAGTATTATGACTTTAAAAACCCCATTATTGAAAAGTACCTGAGCAGGCAGCTCGAGAAA 882
GOR_OAS1        AAGTATTATGACTTTAAAAACCCCATTATTGAAAAGTACCTGAGAAGACAGCTCAGGAAA 879
ORA_OAS1        AAGTATTATGACTTTGAAAACCCCATTATTAAAAAGTACCTGAGCAGGCAGCTCAGGAAA 879
WCG_OAS1        AATTATTATGACTTTAAAAACCCCATTATTGAAAAGTACCTGAGCAGGCAGCTCAGGAAA 879
BAB_OAS1        AAGTATTATGACTTTCAAAACCCCATTATTGAAAAGTACCTGAGCAGGCAGCTCAGGAAA 879
RHE_OAS1        AAGTATTATGACTTTCAAAACCCCATTATTGGAAAGTACCTGAGCAGGCAGCTCAGGAAA 879
CRA_OAS1        AAGTATTATGACTTTCAAAACCCCATTATTGGAAAGTACCTGAGCAGGCAGCTCAGGAAA 879
MAR_OAS1        GTGTATTATGACTTTAAAAACCCCAGTATTAGAGAGTACCTGAGCAGGCAGCTCAGCAAA 882
SQM_OAS1        GTGTATTATGACTTTAAAAACCCCAGTATTAGAGAGTACCTGAGCAGGCAGCTCAGCAAA 882
                   ************ ********* ****  * ********** ** ******   ***

HUM_OAS1        CCCAGGCCTGTGATCCTGGACCCGGCGGACCCTACAGGAAACTTGGGTGGTGGAGACCCA 939
CHI_OAS1        CCCAGGCCTGTGATCCTGGACCCGGCGGACCCTACAGGAAACTTGGGTGGTGGAGACCCA 942
BON_OAS1        CCCAGGCCTGTGATCCTGGACCCGGCAGACCCTACAGGAAACTTGGGTGGTGGAGACCCA 942
GOR_OAS1        CCCAGGCCTGTGATCCTGGACCCGGCGGACCCTACAGGAAACTTGGGTGGTGGAGACCCA 939
ORA_OAS1        CCCAGGCCTGTAATCCTGGACCCGGCGGACCCTACAGGAAACTTGGGTGGTGGAGACCCA 939
WCG_OAS1        CCCAGGCCTGTGATTCTGGACCCGGCGGACCCTACAGGAAACTTGGGTGGTGGAGACCCA 939
BAB_OAS1        CCCAGGCCTGTGATTCTGGACCCGGCAGACCCTACAGGAAACCTGGGTGGTGGAGACCCA 939
RHE_OAS1        CCCAGGCCTGTGATTCTGGACCCGGCGGACCCTACAGGAAACCTGGGTGGTGGAGACACA 939
CRA_OAS1        CCCAGGCCTGTGATTCTGGACCCGGCGGACCCTACAGGAAACCTGGGTGGTGGAGACACA 939
MAR_OAS1        CCCAGGCCTGTGATTCTGGACCCAGCTGACCCTACAGGAAACTTA---GGTGGAGACCCA 939
SQM_OAS1        CCCAGGCCTGTGATTCTGGACCCGGCTGACCCTACAGGAAACTTA---GGTGGAGACCCA 939
                *********** ** ******** ** *************** *    ********* **

HUM_OAS1        AAGGGTTGGAGGCAGCTGGCACAAGAGGCTGAGGCCTGGCTGAATTACCCATGCTTTAAG 999
CHI_OAS1        AAGGGTTGGAGGCAGCTGGCACAAGAGGCTGAGGCCTGGCTGAATTACCCATGCTTTAAG 1002
BON_OAS1        AAGGGTTGGAGGCAGCTGGCACAAGAGGCTGAGGCCTGGCTGAATTACCCATGCTTTAAG 1002
GOR_OAS1        AAGGGTTGGAGGCAGCTGGCACAAGAGGCTGAGGCCTGGCTGAATTACCCATGCTTTAAG 999
ORA_OAS1        ATTGGTTGGAGGCAGCTGGCACAAGAGGCTGAGGCCTGGCTGAATTACCCATGCTTTAAG 999
WCG_OAS1        AAGGGCTGGAGGCAGCTGGCACAAGAGGCTAAGGCCTGGCTGAATTACCCATGCTTTAAG 999
BAB_OAS1        AAGGGTTGGAGGCAGCTGGCACAAGAGGCTGAGGCCTGGCTGAATTACCCATGCTTTAAG 999
RHE_OAS1        AAGGGTTGGAGGCAGCTGGCACAAGAGGCTGAGGCCTGGCTGAATTACCCATGCTTTAAG 999
CRA_OAS1        AAGGGTTGGAGGCAGCTGGCACAAGAGGCTGAGGCCTGGCTGAATTACCCATGCTTTAAG 999
MAR_OAS1        GAGGGTTGGCGGAAGCTGGCACGAGAGGCTGAGATCTGGCTGAATTACCCATGCTTTGAG 999
SQM_OAS1        AAGGGTTGGTGGAAGCTGGCACGAGAGGCAGAGAACTGGCTGAATTACCCGTGCTTTAAG 999
                   ** *** ** ********* ******  **  *************** ****** **

HUM_OAS1        AAT 1002
CHI_OAS1        AAT 1005
BON_OAS1        AAT 1005
GOR_OAS1        AAT 1002
ORA_OAS1        AAT 1002
WCG_OAS1        AAT 1002
BAB_OAS1        AAT 1002
RHE_OAS1        AAT 1002
CRA_OAS1        AAT 1002
MAR_OAS1        AAT 1002
SQM_OAS1        AAT 1002
                ***

OAS1 11 species amino acid alignment

CLUSTAL 2.1 multiple sequence alignment


HUM_OAS1        MMDLRNTPAKSLDKFIEDYLLPDTCFRMQINHAIDIICGFLKERCFRGSSYPVCVSKVVK 60
CHI_OAS1        MMDLRNTPAKSLDKFIEDYLLPDKCFRKQINHAIDIICGFLKERCFQGSSYPVHVSKVVK 60
BON_OAS1        MMDLRNTPAKSLDKFIEDYLLPDTCFRTQINHAIDIICGFLKERCFRGSSYPVCVSKVVK 60
GOR_OAS1        MMDLRNTPAKSLDKFIEDYLLPDTCFRMQINHAIDIICGFLKERCFRGSSYPVCVSKVVK 60
ORA_OAS1        MMDLRNTPAKSLDKFIEDYLLPDTHFRMQINHAIDTICGFLKERCFRGSSYPARVSKVVK 60
WCG_OAS1        MMDLRNTPAKSLDKFIEDYLLPDTHFRMQINHAIDIICGFLKERCFRGSCYPVRVSKVVK 60
BAB_OAS1        MMDLRKTPAKSLDKFIEDYLLPDRRFRMQINHAIDIICGFLKERCFRGSSSPVRVSKVVK 60
RHE_OAS1        MMDLITTPAKSLDKFIEDYLLPDTHFRMQINHAIDIICGFLKERCFRGSSYTVRVSKVVK 60
CRA_OAS1        MMDLITTPAKSLDKFIEDYLLPDTHFRMQINRAIDIICGFLKERCFRGSSYPVRVSKVVK 60
MAR_OAS1        MMELSNTPARDLDKFVEDNLLPDTHFRIQINKAIDIICGFLKERCFRGSSYPVRVSKVVQ 60
SQM_OAS1        MMELRNTPARDLDKFIESNLLPDTHFRRQIKQAIDIICGFLKERCFRDSSYPVRVSKVVK 60
                **:* .***:.****:*. ****  ** **::*** **********:.*. .. *****:

HUM_OAS1        GGSSGKGTTLRGRSDADLVVFLSPLTTFQDQLNRRGEFIQEIRRQLEACQRE-RAFSVKF 119
CHI_OAS1        GGSSGKGTTLRGRSDADLVVFLSPLTTFQDQLNRRGEFIQEIRRQLEACQREERAFSVKF 120
BON_OAS1        GGSSGKGTTLRGRSDADLVVFLSPLTTFQDQLNRRGEFIQEIRRQLEVCQREERAFSVKF 120
GOR_OAS1        GGSSGKGTALRGRSDADLVVFLSPLTTFQDQLNRRGEFIQEIRRQLEACQRE-RAFSVKF 119
ORA_OAS1        GGSSGKGTALRGRSDADLVVFLSPLTTFQDQLNRRGEFIQEIRKQLEACQRE-RAFSVKF 119
WCG_OAS1        GGSSGKGTTLRGRSDADLVVFLSPLTTFQDQLNRRGEFIQEIRRQLEACQRE-RAFFVKF 119
BAB_OAS1        GGSSGKGTSLRGRSDADLVVFLSPLTTFQDQLNRRGEFIQEIRKQLEACQRE-RAFSVKF 119
RHE_OAS1        GGSSGKGTSLRGRSDADLVVFLSPLTTFQDQLNRRGEFIREIRKQLEACQRE-RAFSVKF 119
CRA_OAS1        GGSSGKGTSLRGRSDADLVVFLSPLTTFQDQLNRRGEFIQEIRKQLKACQRE-RAFSVKF 119
MAR_OAS1        GGSSGKGTALRGRSDADLVVFLSPLTTFQDQLKYRGDFIWEIRRQLKACQRE-RVFSVKF 119
SQM_OAS1        GGSSGKGTALRGKSDADLVVFLSPLTTFQDQLKHRGEFIREIRRQLEACQRE-RVFSVKF 119
                ********:***:*******************: **:** ***:**:.**** *.* ***

HUM_OAS1        EVQAPRWGNPRALSFVLSSLQLGEGVEFDVLPAFDALGQLTGGYKPNPQIYVKLIEECTD 179
CHI_OAS1        EVQAPRWDNPRALSFVLSSLQLGEGVEFDVLPAFDALGQLTDGYKPDPQIYVKLIEECTY 180
BON_OAS1        EVQAPRWDNPRALSFVLSSLQLGEGVEFDVLPAFDALGQLIGGYKPDPQIYVKLIEECTY 180
GOR_OAS1        EVQAPRWGNPRALSFVLSSLQLGEGVEFDVLPAFDALGQLTGGYKPNPQIYVKLIKECTY 179
ORA_OAS1        EVQAPRWDNPRALSFVLSSFQLREGVEFDVLPAFDALGQLTGGYKPDPQIYVKLIEECTD 179
WCG_OAS1        EVQAPRWDNPRALSFVLSSLQLGEGVEFDVLPAFDALGQLTGGYKPNPQIYVELIEECIY 179
BAB_OAS1        EVQAPRWDNPRVLSFVLSSPQLGEGVEFDVLPAFDALGQLTGGYKPDPQIYVELIEECVF 179
RHE_OAS1        EVQAPRRDNPRALSFVLSSPQLGEGVEFDVLPAFDALGQLTGGYKPDPQIYVELIEECVS 179
CRA_OAS1        EVQAPRRDNPRALSFVLSSPQLGEGVEFDVLPAFDALGQLTGGYKPDPQIYVELIEECVS 179
MAR_OAS1        EVQTSHWDSPRALSFVLSSPCLREGVEFDVLPAFDALGQLTGICKPNPQIYVKLIEECIY 179
SQM_OAS1        EVQTSHWDSPRALSFVLSSPCLREGVEFDVLPAFDALGQLTDTCKPDPQIYVRLINECVY 179
                ***:.: ..**.*******  * ***************** .  **:*****.**:**  

HUM_OAS1        LQKEGEFSTCFTELQRDFLKQRPTKLKSLIRLVKHWYQNCKKKLGK-LPPQYALELLTVY 238
CHI_OAS1        LQKEGEFSTCFTELQRDFLKQRPTKLKSLIRLVKHWYQNCKKKLGK-LPPQYALELLTVY 239
BON_OAS1        LQKEGEFSTCFTELQRDFLKERPTKLKSLIRLVKHWYQNCKKKLGK-LPPQYALELLTVY 239
GOR_OAS1        LQKEGEFSTCFTELQRDFLKQRPTKLKSLIRLVKHWYQNCKKKLGK-LPPQYALELLTVY 238
ORA_OAS1        LQKEGEFSTCFTELQRDFLKQRPTKLKSLIRLVKHWYQNCKKKLGK-LPPQYALELLTVY 238
WCG_OAS1        LRKEGEFSTCFTELQRDFLKQRPTKLKSLIRLVKHWYQNCKEKLGK-LPPQYALELLTVY 238
BAB_OAS1        LQKEGEFSTCFTELQRDFLKQRPTKLKSLIRLVKHWYQNCKKKLGK-LPPQYALELLTVY 238
RHE_OAS1        LQKEGEFSTCFTELQRNFLKQRPTKLKSLIRLVKHWYQNCKKKLGK-LPPQYALELLTVY 238
CRA_OAS1        LQKEGEFSTCFTELQRNFLKQRPTKLKSLIRLVKHWYQNCKKKLGK-LPPQYALELLTVY 238
MAR_OAS1        LQKEGEFSTCFTELQRNFLKQRPPKLKSLIRLVKHWYQNCKEELGKPLPPQYALELLTVY 239
SQM_OAS1        LQKEGEFSTCFTELQRNFLKQRPPKLKSLIRLVKHWYQNCKEKLGKPLPPQYALELLTVY 239
                *:**************:***:**.*****************::*** *************

HUM_OAS1        AWERGSMKTHFNTAQGFRTVLELVINYQQLCIYWTKYYDFKNPIIEKYLRRQLTKPRPVI 298
CHI_OAS1        AWEQGSMETDFNTAQEFRTVLELVINYQQLCIYWTKYYDFENPIIEKYLRRQLTKPRPVI 299
BON_OAS1        AWERGSMKTHFNTAQGFRTVLELVINYQQLCIYWTKYYDFKNPIIEKYLSRQLEKPRPVI 299
GOR_OAS1        AWEQGSMKTHFNTAQGFRTVLELVINYQQLCIYWTKYYDFKNPIIEKYLRRQLRKPRPVI 298
ORA_OAS1        AWERGSMKTHFNTAQGFRTVLELVINYQQLCIYWTKYYDFENPIIKKYLSRQLRKPRPVI 298
WCG_OAS1        AWEQGSMETHFNTARGFRTVLELVINYQQLCIYWTNYYDFKNPIIEKYLSRQLRKPRPVI 298
BAB_OAS1        AWERGSMETDFNTARGFRTVLELVINYQQLCVYWTKYYDFQNPIIEKYLSRQLRKPRPVI 298
RHE_OAS1        AWERGSTETDFNTARGFRTVLELVINYQQLCVYWTKYYDFQNPIIGKYLSRQLRKPRPVI 298
CRA_OAS1        AWERGSTETDFNTAQGFRTVLELVINYQQLCVYWTKYYDFQNPIIGKYLSRQLRKPRPVI 298
MAR_OAS1        AWEQGSMETDFNTAQGFRTVLELVINYQQLCIYWTVYYDFKNPSIREYLSRQLSKPRPVI 299
SQM_OAS1        AWEKGSMKTDFITAQGFRTVLELVINYQQLCIYWKVYYDFKNPSIREYLSRQLSKPRPVI 299
                ***:** :*.* **: ***************:**. ****:** * :** *** ******

HUM_OAS1        LDPADPTGNLGGGDPKGWRQLAQEAEAWLNYPCFKN 334
CHI_OAS1        LDPADPTGNLGGGDPKGWRQLAQEAEAWLNYPCFKN 335
BON_OAS1        LDPADPTGNLGGGDPKGWRQLAQEAEAWLNYPCFKN 335
GOR_OAS1        LDPADPTGNLGGGDPKGWRQLAQEAEAWLNYPCFKN 334
ORA_OAS1        LDPADPTGNLGGGDPIGWRQLAQEAEAWLNYPCFKN 334
WCG_OAS1        LDPADPTGNLGGGDPKGWRQLAQEAKAWLNYPCFKN 334
BAB_OAS1        LDPADPTGNLGGGDPKGWRQLAQEAEAWLNYPCFKN 334
RHE_OAS1        LDPADPTGNLGGGDTKGWRQLAQEAEAWLNYPCFKN 334
CRA_OAS1        LDPADPTGNLGGGDTKGWRQLAQEAEAWLNYPCFKN 334
MAR_OAS1        LDPADPTGNLGG-DPEGWRKLAREAEIWLNYPCFEN 334
SQM_OAS1        LDPADPTGNLGG-DPKGWWKLAREAENWLNYPCFKN 334
                ************ *. ** :**:**: *******:*

OAS2 11 species nucleotide alignment
CLUSTAL 2.1 multiple sequence alignment


HUM_OAS2        ATGGGAAATGGGGAGTCCCAGCTGTCCTCGGTGCCTGCTCAGAAGCTGGGTTGGTTTATC 60
CHI_OAS2        ATGGGAAATGGGGAGTCCCAGCTGTCCTCGGTGCCTGCTCAGAAGCTGGGTTGGTTTATC 60
BON_OAS2        ATGGGAAATGGGGAGTCCCAGCTGTCCTCGGTGCCTGCTCAGAAGCTGGGTTGGTTTATC 60
GOR_OAS2        ATGGGAAATGGGGAGTCCCAGCTGTCCTCGGTGCCTGCTCAGAAGCTGGGGTGGTTTATC 60
ORA_OAS2        ATGGGAAATGGGGAGTCCCAGCTGTCCTCGGTGCCTGCTCAGAAGCTGGGTTGGTTTATC 60
WCG_OAS2        ATGGGAAACGGGGCGTCCCAGCTGTCCTCGGTGCCCGCTCAGAAGCTGGGCTGGTTTATC 60
RHE_OAS2        ATGGGAAATGGGGGGTCCCAGCTGTCCTCGGTGCCTGCTCAGAAGCTGGGTGGGTTTATC 60
CRA_OAS2        ATGGGAAATGGGGGGTCCCAGCTGTCCTCGGTGCCTGCTCAGAAGCTGGGTGGGTTTATC 60
BAB_OAS2        ATGGGAAATGGGGGGTCCCAGCTGTCCTCGGTGCCTGCTCAGAAGCTGGGTTGGTTTATC 60
MAR_OAS2        ATGGGAAATGGGGAGTCCCAGCTGCCTTCGGTGCCTGCTCAGAAGCTGGATTGGTTTATC 60
SQM_OAS2        ATGGGAAATGGGGAGTCCCAGCTGTCCTCGGTGCCTGCTCAGAAGCTGGATTCGTTTATC 60
                ******** **** ********** * ******** *************.   *******

HUM_OAS2        CAGGAATACCTGAAGCCCTACGAAGAATGTCAGACACTGATCGACGAGATGGTGAACACC 120
CHI_OAS2        CAGGAATACCTGAAGCCCTACGAAGAATGTCAGACACTGATCGACGAGATGGTGAACACC 120
BON_OAS2        CAGGAATACCTGAAGCCCTACGAAGAATGTCAGACACTGATCGACGAGATGGTGAACACC 120
GOR_OAS2        CAGGAATACCTGAAGCCCTACGAAGAATGTCAGACACTGATCGACGAGATGGTGAACACC 120
ORA_OAS2        CAGGAATACCTGAAGCCCTACAAAGAGTGTCAGACACTGATCGACGAGACGGTGAACACC 120
WCG_OAS2        CAGGAATACCTGAAGCCCTACGAAGAGTGTCAGACAATGATCGACGACATGGTGAACATC 120
RHE_OAS2        CAGGAATACCTGAAGCCCTACGAAGAGTGTCAGACACTGATCGACGACATGGTGAACACC 120
CRA_OAS2        CAGGAATACCTGAAGCCCTACGAAGAGTGTCAGACACTGATCGACGACATGGTGAACACC 120
BAB_OAS2        CAGGAATACCTGAAGCCCTACGAAGAGTGTCAGACACTGATCGACGACATGGTGAACACC 120
MAR_OAS2        CAGAAACGCCTGAAGCCCTATGAAGAGTGTCAGAGGCTAATCGACAGGATAGTGACTACC 120
SQM_OAS2        CACAAACACCTGAAGCCCTATGAAGAGTGTCAGAAGCCAATCAACTGGATGGTGACCACC 120
                ** .** .************ .****.******* .. .***.** . * .****. * *

HUM_OAS2        ATCTGTGACGTCCTGCAGGAACCCGAACAGTTCCCCCTGGTGCAGGGAGTGGCCATAGGT 180
CHI_OAS2        ATCTGTGACGTCCTGCAGGAACCCGAACAGTTCCCCCTGGTGCAGGGAGTGGCCATAGGT 180
BON_OAS2        ATCTGTGACGTCCTGCAGGAACCCGAACAGTTCCCCCTGGTGCAGGGAGTGGCCATAGGT 180
GOR_OAS2        ATCTGTGACGTCCTGCAGGAACCCGAACAGTTCCCCCCGGTGCAGGGAGTGGCCATAGGT 180
ORA_OAS2        ATCTGTGACGTTCTGCAGGAACCCGAACAGTTCCCCCTGGTGCAGGGAGTGGCCATAGGT 180
WCG_OAS2        ATCTGTGACGTCCTGCAGGAACCCGAACAGTTCCCCCTGGTGCAGGGAGTGGCCATAGGT 180
RHE_OAS2        ATCTGTGATGTCCTGCAGGCACCCAACCAGTTCCCCCTGGTGCAAGGAGTGGCCATTGGT 180
CRA_OAS2        ATCTGTGATGTCCTGCAGGCACCCAACCAGTTCCCCCTGGTGCAAGGAGTGGCCATTGGT 180
BAB_OAS2        ATCTGTGATGTCCTGCAGGCACCCACGCAGTTCCCCCTGGTGCAAGGAGTGGCCATTGGT 180
MAR_OAS2        ATCTGTGAAGCCCTGCAGGATCCCGAGCAGTTCCCCCTGGTACAGGGAGTGGCCATCGGT 180
SQM_OAS2        ATCTGTGCAGCCCTGCAGGATCCCGTGCGGTTCCCCCTGGTGCAGGGAGTGGCCATCGGT 180
                *******. *  *******.:***.  *.******** ***.**.*********** ***

HUM_OAS2        GGCTCCTATGGACGGAAAACAGTCTTAAGAGGCAACTCCGATGGTACCCTTGTCCTCTTC 240
CHI_OAS2        GGCTCCTATGGACGGAAAACAGTCTTAAGAGGCAACTCCGATGGTACCCTTGTCCTCTTC 240
BON_OAS2        GGCTCCTATGGACGGAAAACAGTCTTAAGAGGCAACTCCGATGGTACCCTTGTCCTCTTC 240
GOR_OAS2        GGCTCCTATGGACGGAAAACAGTCTTAAGAGGCAACTCCGATGGTACCCTTGTCCTCTTC 240
ORA_OAS2        GGCTCCTATGGACGGAAAACAGTCTTAAGAGGCAACTCCGATGGCACCCTCGTCCTCTTC 240
WCG_OAS2        GGCTCCTATGGACGGAAAACAGTCTTAAGAGGCAACTCCGATGGTACCCTCGTCCTCTTC 240
RHE_OAS2        GGCTCCTATGGACGGAAAACAGTCTTAAGAGGCAACTCCGATGGTACTCTTGTCCTCTTC 240
CRA_OAS2        GGCTCCTATGGACGGAAAACAGTCTTAAGAGGCAACTCCGATGGTACTCTTGTCCTCTTC 240
BAB_OAS2        GGCTCCTATGGACGGAAAACAGTCTTAAGAGGCAACTCCGATGGTACTCTTGTCCTCTTC 240
MAR_OAS2        GGCTCCTATGGCCGGGAAACATTCTTAAGAGGCAACTGTGATGGTACCCTCGTCCTCTTC 240
SQM_OAS2        GGCTCCTATGGCCGGGAAACAGTCTTAAGAGGTGACTCTGATGGTACCCTCGTCCTCTTC 240
                ***********.***.***** ********** .***  ***** ** ** *********

HUM_OAS2        TTCAGTGACTTAAAACAATTCCAGGATCAGAAGAGAAGCCAACGTGACATCCTCGATAAA 300
CHI_OAS2        TTCAGTGACTTAAAACAATTCCAGGATCAGAAGAGAAGCCAACGTGACATCCTCGATAAA 300
BON_OAS2        TTCAGTGACTTAAAACAATTCCAGGATCAGAAGAGAAGCCAACGTGACATCCTCGATAAA 300
GOR_OAS2        TTCAGTGACTTAAAACAATTCCAGGATCAGAAGAGAAGCCAACGTGACATCCTCGATAAA 300
ORA_OAS2        TTCAGTGACTTAAAACAATTCCAGGATCAGAAGAGAAGCCAACATGACATCCTCGATAAA 300
WCG_OAS2        TTCAGTAACTTAAAACAATTCCAGGATCAGAAGAGAATCCAACGTGACATCCTCGATAAA 300
RHE_OAS2        TTCAGTAACTTAAAACAATTCCAGGATCAGAAGAAAAGCCAACATGACATCCTCGATAAA 300
CRA_OAS2        TTCAGTAACTTAAAACAATTCCAGGATCAGAAGAAAAGCCAACATGACATCCTCGATAAA 300
BAB_OAS2        TTCAGTGACTTAAAACAATTCCAGGATCAGAAGAAAAGCCAACATGACATCCTTGATAAA 300
MAR_OAS2        TTCGGTGACTTAAAACAATTCCAGGATCAGAAGGGAAGTCAACGTGATAAGCTTGTCAAA 300
SQM_OAS2        TTCAGTGACTTAAAACAATTCCAGGATCAGAAGAGAAGCCAACGTGACAACCTCATCAAA 300
                ***.**.**************************..**  ****.*** *: ** .: ***

HUM_OAS2        ACTGGGGATAAGCTGAAGTTCTGTCTGTTCACGAAGTGGTTGAAAAACAATTTCGAGATC 360
CHI_OAS2        ACTGGGGATAAGCTGAAGTTCTGTCTGTTCACGAAGTGGATGGAAAACAATTTCGAGATC 360
BON_OAS2        ACTGGGGATAAGCTGAAGTTCTGTCTGTTCACGAAGTGGATGGAAAACAATTTCGAGATC 360
GOR_OAS2        ACTGGGGATAAGCTGAAGTTCTGTCTGTTCACGAAGTGGATGAAAAACAATTTCGAGATC 360
ORA_OAS2        ACTGGGGATAAGCTGAAGTTCTATCTGTTCACGAAGTTGATGAACAACAATTTCGAGATC 360
WCG_OAS2        ACTGGGGATAAGCTGACGTTCTGTCTGTCCACGAAGTGGATGGAAAACAGTTTCGAGATC 360
RHE_OAS2        ACTGGGCATAAGCTGGAGTTCTGTCTGTATACGAAGTGGATGAAAGACAGTTTCGAGATT 360
CRA_OAS2        ACTGGGCATAAGCTGGAGTTCTGTCTGTATACGAAGTGGATGAAAGACAGTTTCGAGATT 360
BAB_OAS2        ACTGGGAATAAGCTGGAGTTCTGTCTGTACACGAAGTGGATGAAAGACAGTTTCGAGATT 360
MAR_OAS2        ACTGGACATAAGCTGAACTCATGTCAGTTTGTAGAGTGGATAAAAGACAATTTTGAGATC 360
SQM_OAS2        ATTGGGCATCAGCTGAACGTAGCTTCGTTCACAGAGTTGATGAAAGACAATTTTGAAATC 360
                * ***. **.*****..   .  *  **  . ..*** *:*..*..***.*** **.** 

HUM_OAS2        CAGAAGTCCCTTGATGGGTTCACCATCCAGGTGTTCACAAAAAATCAGAGAATCTCTTTC 420
CHI_OAS2        CAGAAGTCCCTTGATGGGTTCACCATCCAGGTGTTCACAAAAAATCAGAGAATCTCTTTC 420
BON_OAS2        CAGAAGTCCCTTGATGGGTTCACCATCCAGGTGTTCACAAAAAATCAGAGAATCTCTTTC 420
GOR_OAS2        CAGAAGTCCCTTGATGGGTTCACCATCCAGGTGTTCACAAAAAATCAGAGAATCTCTTTC 420
ORA_OAS2        CAGAAGTCCCATGATGGGTTCACTATCCAGGTGTTCACAAGAAATCAGAGAATCTCTTTC 420
WCG_OAS2        CAGAAGTCCCATGATGGGTTCACTCTCCAGGTGTTCACAAAAAATCAGAGAATCTCTTTC 420
RHE_OAS2        CAGAAGTCCCATGATGGGTTCACCATCCAGTTGTTCACAAAAAATCAGAGAGTCTCTTTT 420
CRA_OAS2        CAGAAGTCCCATGATGGGTTCACCATCCAGTTGTTCACAAAAAATCAGAGAGTCTCTTTT 420
BAB_OAS2        CAGAAGTCCCATGATGGGTTCACCATCCAGTTGTTCACAAAAAATCAGAGAGTCTCTTTT 420
MAR_OAS2        CAGATGTCCTGTGATGGGTTCACCATCCAAGTGTTCACAAAAGATCAGAGAATCTCTTTT 420
SQM_OAS2        CAGATGTCCCATGATGGGTTCACCATCCAAGTGTTCATAAAAGATCAGAGAATCTCTTTT 420
                ****:****  ************ .****. ****** **.*.********.******* 

HUM_OAS2        GAGGTGCTGGCCGCCTTCAACGCTCTGAGCTTAAATGATAATCCCAGCCCCTGGATCTAT 480
CHI_OAS2        GAGGTGCTGGCCGCCTTCAACGCTCTGAGCTTAAATGATAATCCCAGCCCCTGGATCTAT 480
BON_OAS2        GAGGTGCTGGCCGCCTTCAACGCTCTGAGCTTAAATGATAATCCCAGCCCCTGGATCTAT 480
GOR_OAS2        GAGGTGCTGGCCGCCTTCAACGCTCTGAGCTTAAATGATAATCCCAGCCCCTGGATCTAT 480
ORA_OAS2        GAGGTGCTGGCTGCCTTCAACGCTCTGAGCTTAAATGATAATCCCAGCCCCTGGATCTAT 480
WCG_OAS2        GAGGTGCTGGCCACCTTCAACGCTCTGAGCTTCAATGATAATCCCAGCCCCTGGATCTAT 480
RHE_OAS2        GAGGTGCTGGCTGCCTTCAATGCTCTGAGCTTAAATGATAATCCCAGCCCCTGGATTTAT 480
CRA_OAS2        GAGGTGCTGGCTGCCTTCAATGCTCTGAGCTTAAATGATAATCCCAGCCCCTGGATTTAT 480
BAB_OAS2        GAGGTGCTGGCTGCCTTCAATGCTCTGAGCTTAAATGATAATCCCAGCCCCTGGATTTAT 480
MAR_OAS2        GAGGTGCTGGCTGCCTTCAATGCTCTGGGCTTAAATGACAGTCCCAGCCCCTGGATCTAT 480
SQM_OAS2        GAGGTGCTGGCCGCCTTCAATGCTCTGGGCTTAAATGACAATCCCAGCCCCTGGATCTAT 480
                *********** .******* ******.****.***** *.*************** ***

HUM_OAS2        CGAGAGCTCAAAAGATCCTTGGATAAGACAAATGCCAGTCCTGGTGAGTTTGCAGTCTGC 540
CHI_OAS2        CGAGAGCTCAAAAGATCCTTGGATAAGACAAATGCCAGTCCTGGTGAGTTTGCAGTCTGC 540
BON_OAS2        CGAGAGCTCAAAAGATCCTTGGATAAGACAAATGCCAGTCCTGGTGAGTTTGCAGTCTGC 540
GOR_OAS2        CGAGAGCTCAAAAGATCCTTGGATAAGACAAATGCCAGTCCTGGTGAGTTTGCAGTCTGC 540
ORA_OAS2        CGAGAGCTCAAAAGATCCTTGGATAAGACAAATGCCAGTCCTGGTGAGTTTGCAGTCTGC 540
WCG_OAS2        CGAGAGCTCAAAAGATCCTTGGATAAGACAAATGCCAGTCCTGGTGAGTTTGCAGTCTGC 540
RHE_OAS2        CGAGAGCTCAAAAGATCCTTGGATAAGACAAGTGCCAGTCCTGGTGAGTTTGCAGTCTGC 540
CRA_OAS2        CGAGAGCTCAAAAGATCCTTGGATAAGACAAGTGCCAGTCCTGGTGAGTTTGCAGTCTGC 540
BAB_OAS2        CGAGAGCTCAAAAGATCCTTGGATAAGACAAGTGCCAGTCCTGGTGAGTTTGCAGTCTGC 540
MAR_OAS2        CGAGAGCTCAAAAGATCCTTGGATAAGACAAATGCCCGCCCTGGTGAGTTTGCAGTCTGC 540
SQM_OAS2        CGAGAGCTCAAAAGATCCTTGGATAAGACAAATGCCCGCCCTGGTGAGTTTGCAGTCTGC 540
                *******************************.****.* *********************

HUM_OAS2        TTCACTGAACTCCAGCAGAAGTTTTTTGACAACCGTCCTGGAAAACTAAAGGATTTGATC 600
CHI_OAS2        TTCACTGAACTCCAGCAGAAGTTTTTTGACAACCGTCCCGGAAAACTAAAGGATTTGATC 600
BON_OAS2        TTCACTGAACTCCAGCAGAAGTTTTTTGACAACCGTCCCGGAAAACTAAAGGATTTGATC 600
GOR_OAS2        TTCACTGAACTCCAGCAGAAGTTTTTTGACAACCGTCCCGGAAAACTAAAGGATTTGATC 600
ORA_OAS2        TTCACTGAACTCCAGCAGAAGTTTTTTGACAACCGTCCCAGAAAACTAAAGGATTTGATC 600
WCG_OAS2        TTCACCGAACTCCAGCAGAAGTTTTTTGACAACCGTCCCAGAAAACTAAAGGATTTGATC 600
RHE_OAS2        TTCACCGAACTCCAGCAGAAGTTTTTTGACAACCGTCCCAGAAAACTAAAGGATTTGATC 600
CRA_OAS2        TTCACCGAACTCCAGCAGAAGTTTTTTGACAACCGTCCCAGAAAACTAAAGGATTTGATC 600
BAB_OAS2        TTCACCGAACTCCAGCAGAAGTTTTTTGACAACCGTCCCAGAAAACTAAAGGATTTGATC 600
MAR_OAS2        TTCACCGAACTTCAGCAGAAGTTTTTCAACAACTGTCCCAGAAAACTAAAGGATTTGATC 600
SQM_OAS2        TTCACTGAACTTCAGCAGAAGTTTTTTAACAACTGTCCCAGAAAACTAAAGGATTTGATC 600
                ***** ***** ************** .***** **** .********************

HUM_OAS2        CTCTTGATAAAGCACTGGCATCAACAGTGCCAGAAAAAAATCAAGGATTTACCCTCGCTG 660
CHI_OAS2        CTCTTGATAAAGCACTGGCATCAACAGTGCCAGAAAAAAATCAAGAATTTACCCTCACTG 660
BON_OAS2        CTGTTGATAAAGCACTGGCATCAACAGTGCCAGAAAAAAATCAAGAATTTACCCTCACTG 660
GOR_OAS2        CTCTTGATAAAGCACTGGCATCAACAGTGCCAGAAAAAAATCAAGGATTTACCCTCGCTG 660
ORA_OAS2        CTCTTGATAAAGCACTGGCATCTACAGTGCCAGAAAAAAAACAAGGATTTACCCTCGCTG 660
WCG_OAS2        CTCTTGATAAAGCACTGGCATCAAGAGTGCCAAAAAAAAATCAAGGATTTACCCTCGCTG 660
RHE_OAS2        CTCTTGATAAAGCACTGGCATCAACAGTGTGAGAAAAAAATGAAGGATTTACCCTTGCTG 660
CRA_OAS2        CTCTTGATAAAGCACTGGCATCAACAGTGTGAGAAAAAAATGAAGGATTTACCCTTGCTG 660
BAB_OAS2        CTCTTGATAAAGCACTGGCATCAACAGTGTCAGAACAAAATGAAGGATTTACCCTTGCTG 660
MAR_OAS2        CTCTTGATAAAGCACTGGCATCAACAGTGCCAGGAAAAAATGAATGGTTTACCCTTGCTG 660
SQM_OAS2        CTCTTGATAAAGCACTGGCATCAACAGTGCCAGAAAAAAATGAACGGTTTACCCTTGCCG 660
                ** *******************:* ****  *..*.****: ** ..******** .* *

HUM_OAS2        TCTCCGTATGCCCTGGAGCTGCTTACGGTGTATGCCTGGGAACAGGGGTGCAGAAAAGAC 720
CHI_OAS2        TCTCCGTACGCCCTGGAGCTGCTTACGGTGTATGCCTGGGAACAGGGGTGCAGAAAAGAC 720
BON_OAS2        TCTCCGTACGCCCTGGAGCTGCTTACGGTGTATGCCTGGGAACAAGGGTGCAGAAAAGAC 720
GOR_OAS2        TCTCCGTACGCCCTGGAGCTGCTTACGGTGTATGCCTGGGAACAGGGGTGCAGAAAAGAC 720
ORA_OAS2        TCTCCGTACGCTCTGGAGCTGCTTACGGTGTATGCCTGGGAACAGGGGTGCAGAAAAGAC 720
WCG_OAS2        TCTCCATATGCCCTGGAGCTGCTTACGGTGTATGCCTGGGAACAGGGGTGCAGAAAAGAC 720
RHE_OAS2        TCTCCGTATGCCCTGGAGTTGCTTACAGTGTATGCCTGGGAACAGGGGTGCAGAAGAGAC 720
CRA_OAS2        TCTCCGTATGCCCTGGAGTTGCTTACAGTGTATGCCTGGGAACAGGGGTGCAGAAGAGAC 720
BAB_OAS2        TCTCCGTATGCCCTGGAGTTGCTTACAGTGTATGCCTGGGAACAGGGGTGCAGAAAAGAC 720
MAR_OAS2        TCTCCGTACGCCCTGGAGCTGCTTACTGTGTATGCCTGGGAACAGGGGTGCAGACAAGAT 720
SQM_OAS2        TCTCCGTATGCCCTGGAGCTGCTCACAGTGTATGCCTGGGAACAGGGGTGCAGAAAAGAC 720
                *****.** ** ****** **** ** *****************.*********..*** 

HUM_OAS2        AACTTTGACATTGCTGAAGGCGTCAGAACCGTACTGGAGCTGATCAAATGCCAGGAGAAG 780
CHI_OAS2        AACTTTGACATTGCTGAAGGCGTCAGAACCGTTCTGAAGCTGATCAAATGCCAGGAGCAG 780
BON_OAS2        GACTTTGACATTGCTGAAGGCGTCAGAACCGTTCTGAAGCTGATCAAATGCCAGGAGCAG 780
GOR_OAS2        AACTTTGACATTGCTGAAGGCGTCAGAACCGTTCTGGAGCTGATCAAATGCCAGGAGCAG 780
ORA_OAS2        AACTTTGACATTGCTGAAGGCGTCAGAACCGTTCTGGAGCTGATCAAACGCCAGGAGCAG 780
WCG_OAS2        AACTTTGACATTGCTGAAGGTGTCAGAACCATTCTGGAGCTGATCAAACGCCACGAGCAG 780
RHE_OAS2        AACTTTGACATTGCTGAAGGCGTCAGAACCATTCTGGAGCTGATCAAATGCCATGAGCAG 780
CRA_OAS2        AACTTTGACATTGCTGAAGGCGTCAGAACCATTCTGGAGCTGATCAAATGCCATGAGCAG 780
BAB_OAS2        AACTTTGACATTGCTGAAGGCGTCAGAACCATTCTGGAGCTGATCAAATGCCATGAGCAA 780
MAR_OAS2        GACTTCGACATTGCTGAAGGTGTCAGAACCGTTCTGGGGCTGATCAAATGCCAGGAGCAG 780
SQM_OAS2        GACTTTGACATTGCTGAAGGCGTCAGAACTGTTTTGGGGCTGATCAAATGCCAGGAGCAG 780
                .**** ************** ******** .*: **..********** **** ***.*.

HUM_OAS2        CTGTGTATCTATTGGATGGTCAACTACAACTTTGAAGATGAGACCATCAGGAACATCCTG 840
CHI_OAS2        CTGTGTGTCTATTGGATGGTCAACTACAACTTTGAAGATGAGACCATCAGGAACATCCTG 840
BON_OAS2        CTGTGTGTCTATTGGATGGTCAACTACAACTTTGAAGATGAGACCATCAGGAACATCCTG 840
GOR_OAS2        CTGTGTATCTATTGGATGGTCAACTACAACTTTGAAGATGAGACCATCAGGAACATCCTG 840
ORA_OAS2        CTGTGTATCTATTGGATGGTCAACTACAACTTTGAAGATGAGACCATCAGGAACATCCTG 840
WCG_OAS2        CTGTGTATCTATTGGACAGTCAACTACAGCTTTGAAGATGAGACCATCAGGAACATCCTG 840
RHE_OAS2        CTGTGTGTCTATTGGATGGTCAACTACAACTTTGAAGATGAGACCATCAGGAACATCCTG 840
CRA_OAS2        CTGTGTGTCTATTGGATGGTCAACTACAGCTTTGAAGATGAGACCATCAGGAATATCCTG 840
BAB_OAS2        CTGTGTGTCTATTGGATGGTCAACTACAACTTTGAAGATGAGACCATCAGGAACATCCTG 840
MAR_OAS2        CTGTGTATCTATTGGATGGTCAACTACAACTTTGAAGATGAGACCGTCAGGAACGTCTTG 840
SQM_OAS2        CTGTGTATCTATTGGATGGTCAACTACAACTTTGAAGATGAGACCGTCAGGAACGTCTTG 840
                ******.********* .**********.****************.******* .** **

HUM_OAS2        CTGCACCAGCTCCAATCAGCGAGGCCAGTAATCTTGGATCCAGTTGACCCAACCAATAAT 900
CHI_OAS2        CTGCACCAGCTCCAATCAGCGAGGCCAGTAATCTTGGATCCAGTCGACCCAACCAATAAT 900
BON_OAS2        CTGCACCAGCTCCAATCAGCGAGGCCAGTAATCTTGGATCCAGTCGACCCAACCAATAAT 900
GOR_OAS2        CTGCACCAGCTCCAATCAGCGAGGCCAGTAATCTTGGATCCAGTCGACCCAACCAATAAT 900
ORA_OAS2        CTGCACCAGCTCCAATCAGCGAGGCCAGTAATCTTGGATCCAGCTGACCCAACTAATAAT 900
WCG_OAS2        CTGCACCAGCTCCAATCAGCAAGGCCAGTAATCTTGGATCCAGCCGACCCAACCAATAAT 900
RHE_OAS2        CTGCCCCAGCTCCAATCAGCGAGGCCAGTAATCTTGGATCCAACCGACCCAACCAATAAT 900
CRA_OAS2        CTGCCCCAGCTCCAATCAGCGAGGCCAGTAATCTTGGATCCAACCGACCCAACCAATAAT 900
BAB_OAS2        CTGCCCCAGCTCCAATCAGCGAGGCCAATAATCTTGGATCCAACTGACCCAACCAATAAT 900
MAR_OAS2        CTGCACCAGTTCCAATCAGAGAGGCCAGTAATCTTGGATCCAACCGACCCGACCAATAAC 900
SQM_OAS2        CTGCACCAGCTCCAATCAAAGAGGCCAGTAATCTTGGATCCAACTGACCCGACCAATAAC 900
                ****.**** ********...******.**************.  *****.** ***** 

HUM_OAS2        GTGAGTGGAGATAAAATATGCTGGCAATGGCTGAAAAAAGAAGCTCAAACCTGGTTGACT 960
CHI_OAS2        GTGAGTGGAGATAAAATATGCTGGCAATGGCTGAAAAAAGAAGCTCAAACCTGGTTGACT 960
BON_OAS2        GTGAGTGGAGATAAAATATGCTGGCAATGGCTGAAAAAAGAAGCTCAAACCTGGTTGACT 960
GOR_OAS2        GTGAGTGGAGATAAAATATGCTGGCAATGGCTGAAAAAAGAAGCTCAAACCTGGTTGACT 960
ORA_OAS2        GTGAGTGGAGATAAAATATGCTGGCAACGGCTGAAAAAAGAAGCTCAAACTTGGTTGACT 960
WCG_OAS2        GTGAGTGGAGATAAAATATGCTGGCAATGGCTGAAAAAAGAAGCTCAAACCTGGTTGACT 960
RHE_OAS2        GTGAGTGGAGATAAAAGATGCTGGCAATGGCTGAAAAAAGAAGCTCAAACCTGGCTGACT 960
CRA_OAS2        GTGAGTGGAGATAAAAGATGCTGGCAATGGCTGAAAAAAGAAGCTCAAACCTGGCTGACT 960
BAB_OAS2        GTGAGTGGAGATAAAAGATGCTGGCAATGGCTGAAAAAAGAAGCTCAAACCTGGCTGACT 960
MAR_OAS2        GTGAGTGGAGATTACAGATGCTGGCAAAGGCTGAAACAAGAGGCTCAGACCTGGTTGACT 960
SQM_OAS2        GTGAGTGGAGATAACAGATGCTGGCAAAGGCTGAAACAAGAAGCCCAGACCTGGTTGACT 960
                ************:*.* ********** ********.****.** **.** *** *****

HUM_OAS2        TCTCCCAACCTGGATAATGAGTTACCTGCACCATCTTGGAATGTTCTGCCTGCACCACTC 1020
CHI_OAS2        TCTCCCAACCTGGATAATGAGTTACCTGCACCATCTTGGAATGTTCTGCCTGCACCACTC 1020
BON_OAS2        TCTCCCAACCTGGATAATGAGTTACCTGCACCATCTTGGAATGTTCTGCCTGCACCACTC 1020
GOR_OAS2        TCTCCCAACCTGGATAATGAGTTACCTGCACCATCTTGGAATGTTCTGCCTGCACCACTC 1020
ORA_OAS2        TCTCCCAACCTGGATAATGAATTACCTGCACCATCTTGGAATGTTCTGCCTGCACCACTC 1020
WCG_OAS2        TCTCCCAACCTGGATAATGAGTTACCTGCACCATCTTGGAATGTTCTGCCTGCACCACTC 1020
RHE_OAS2        TCTCCCAACCTGGATAATGAGTTACCTGCACCATCTTGGAATGTTCTGCCAGCACCACTC 1020
CRA_OAS2        TCTCCCAACCTGGATAATGAGTTACCTGCACCATCTTGGAATGTTCTGCCAGCACCACTC 1020
BAB_OAS2        TCTCCCAACCTGGATAATGAGTTACCTGCACCATCTTGGAATGTTCTGCCAGCACCACTC 1020
MAR_OAS2        TCTCCCAACCTGGATAATGAGTTACCTGCACCATCTTGGAATGTCCTGCCTGCGCCACTC 1020
SQM_OAS2        TCTCCCAACTTGGATAACGAGTTACCTGCACCATCTTGGAATGTCCTGCCTGCGCCACTC 1020
                ********* ******* **.*********************** *****:**.******

HUM_OAS2        TTCACGACCCCAGGCCACCTTCTGGATAAGTTCATCAAGGAGTTTCTCCAGCCCAACAAA 1080
CHI_OAS2        TTCACGACCCCAGGCCACCTTCTGGATAAGTTCATCAAGGAGTTTCTCCAGCCCAACAAA 1080
BON_OAS2        TTCACGACCCCAGGCCACCTTCTGGATAAGTTCATCAAGGAGTTTCTCCAGCCCAACAAA 1080
GOR_OAS2        TTCACGACCCCAGGCCACCTTCTGGATAAGTTCATCAAGGAGTTTCTCCAGCCCAACAAA 1080
ORA_OAS2        TTCACGACCCCAGGCCACCTTCTGGATAAGTTCATCAAGGAGTTTCTCCAGCCCAACAAA 1080
WCG_OAS2        TTCACGACCCCAGGCCACCTTCTGGATAAGTTCATCAAGGAGTTTCTCCAGCCCAACAAA 1080
RHE_OAS2        TTCACGACCCCAGGCCATCTTCTGGATAAGTTCATCAAAGAGTTTCTTCAGCCCAACAAA 1080
CRA_OAS2        TTCACGACCCCAGGCCATCTTCTGGATAAGTTCATCAAAGAGTTTCTTCAGCCCAACAAA 1080
BAB_OAS2        TTCACGACCCCAGGCCATCTTCTGGATAAGTTCATCAAAGAGTTTCTTCAGCCCAACAAA 1080
MAR_OAS2        TTCACGACCCTGGGCCACCATCTGGATAAGTTCATCAAGGATTTTCTCCAGCCTGACAAA 1080
SQM_OAS2        TTCACGACCCCGGGCCACTGTCTGGATAAGTTCATCAAGGATTTTCTCCAGCCTGACAAA 1080
                ********** .*****   ******************.** ***** ***** .*****

HUM_OAS2        TGCTTCCTAGAGCAGATTGACAGTGCTGTTAACATCATCCGTACATTCCTTAAAGAAAAC 1140
CHI_OAS2        TGCTTCCTAGAGCAGATTGACAGTGCTGTTAACATCATCTGTACATTCCTTAAAGAAAAC 1140
BON_OAS2        TGCTTCCTAGAGCAGATTGACAGTGCTGTTAACATCATCTGTACATTCCTTAAAGAAAAC 1140
GOR_OAS2        TTCTTCCTAGAGCAGATTGACAGTACTGTTAACATCATCCGTACATTCCTTAAAGAAAAC 1140
ORA_OAS2        TGCTTCCTAGAGCAGATCGACAGTGCTGTTAACATCATCCGTACATTCCTTAAAGAAAAC 1140
WCG_OAS2        TGCTTCCTAGAGCAGATCGACAGTGCTGTTAACATCATCTGTACGTTCCTTAAAGAAAAC 1140
RHE_OAS2        TTCTTCCTAGAGCAGATCGATAGTGCTGTTGACATCATCTGTACATTCCTTAAAGAAAAT 1140
CRA_OAS2        TTCTTCCTAGAGCAGATCGATAGTGCTGTTGACATCATCTGTACATTCCTTAAAGAAAAT 1140
BAB_OAS2        TTCTTCCTAGAGCAGATTGATAGTGCTGTTGACATCATCTGTACATTCCTTAAAGAAAAT 1140
MAR_OAS2        TACTTCCTAGAGCAGGTCGACAGTGCTGTTAACATCATCTGTAAATTCCTTGAAGAAAAT 1140
SQM_OAS2        TACTTCCTAGAGCAGGTCAATGGTGCTGTTAACATCATCTGTAAATTCCTTGAAGAAAAT 1140
                * *************.* .* .**.*****.******** ***..******.******* 

HUM_OAS2        TGCTTCCGACAATCAACAGCCAAGATCCAGATTGTCCGGGGAGGATCAACCGCCAAAGGC 1200
CHI_OAS2        TGCTTCCGACAATCAACCGCCAAGATCCAGATTGTCCGGGGAGGATCAACCGCCAAAGGC 1200
BON_OAS2        TGCTTCCGACAATCAACCGCCAAGATCCAGATTGTCCGGGGAGGATCAACCGCCAAAGGC 1200
GOR_OAS2        TGCTTCCGACAATCAACCGCCAAGATCCAGATTGTCCGGGGAGGATCAACCGCCAAAGGC 1200
ORA_OAS2        TGCTTCCGACAATCAACCGCCAAGATCCAGATTGTCCGGGGAGGATCAACTGCCAAAGGC 1200
WCG_OAS2        TGCTTCCGACAATCAACCGCCAAGATCCAGATTGTCCGGGGAGGATCAACCGCCAAAGGC 1200
RHE_OAS2        TGCTTCCGACAATCAACTGCCAAGATCCAGATTGTCCAGGGAGGATCAACCGCCAAAGGC 1200
CRA_OAS2        TGCTTCCGACAATCAACTGCCAAGATCCAGATTGTCCAGGGAGGATCAACCGCCAAAGGC 1200
BAB_OAS2        TGCTTCCGACAATCAACTGCCAAGATCCAGATTGTCCAGGGAGGATCAACCGCCAAAGGC 1200
MAR_OAS2        TGCTTCCGACGATCGACCGCCAAGATCCAGACTGTCCAGGGAGGATCAACCGCCAAAGGC 1200
SQM_OAS2        TGCTTCCCACAATCAACCGCCAAGATCAAGACTGTCCAGGGAGGATCAACCGCCAAAGGC 1200
                ******* **.***.** *********.*** *****.************ *********

HUM_OAS2        ACAGCTCTGAAGACTGGCTCTGATGCCGATCTCGTCGTGTTCCATAACTCACTTAAAAGC 1260
CHI_OAS2        ACAGCTCTGAAGACTGGCTCTGATGCCGATCTCGTCGTGTTCCATAACTCACTTAAAAGC 1260
BON_OAS2        ACAGCTCTGAAGACTGGCTCTGATGCCGATCTCGTCGTGTTCCATAACTCACTTAAAAGC 1260
GOR_OAS2        ACAGCTCTGAAGACTGGCTCTGATGCCGATCTCATCGTGTTCCATAACTCACTTAAAAGC 1260
ORA_OAS2        ACAGCTCTGAAGACTGGCTCTGATGCCGACCTCGTCGTGTTCCATAACTCGCTTAAAAGC 1260
WCG_OAS2        ACAGCTCTGAAGACTGGCTCTGATGCCGACCTCGTCGTGTTCCATAACTCACTTAAAAGC 1260
RHE_OAS2        ACCGCTCTGAAGACTGGCTCTGATGCCAACCTCGTCGTGTTCCATAACTCGCTGAAAAGC 1260
CRA_OAS2        ACCGCTCTGAAGACTGGCTCTGATGCCAACCTCGTCGTGTTCCATAACTCGCTGAAAAGC 1260
BAB_OAS2        ACCGCTCTGAAGACTGGCTCTGATGGCAACCTCGTCGTGTTCCATAACTCGCTGAAAAGC 1260
MAR_OAS2        ACAGCTCTGAAAACTGGCTCTGATTCCGACCTCGTCGTGTTCCATAACTCGCTTAAAAGC 1260
SQM_OAS2        ACAGCTCTGAAAACTGGCTCTGATGCCGACCTCGTTGTGTTCCATAACTCACTTAGAAGC 1260
                **.********.************  *.* ***.* **************.** *.****

HUM_OAS2        TACACCTCCCAAAAAAACGAGCGGCACAAAATCGTCAAGGAAATCCATGAACAGCTGAAA 1320
CHI_OAS2        TACACCTCCCAAAAAAACGAGCGGCACAAAATCGTCAAGGAAATCCATGAACAGCTGAAA 1320
BON_OAS2        TACACCTCCCAAAAAAACGAGCGGCACAAAATCGTCAAGGAAATCCATGAACAGCTGAAA 1320
GOR_OAS2        TACACCTCCCAAAAAAATGAGCGGCACAAAATCGTCAAGGAAATCCATGAACAGCTGAAA 1320
ORA_OAS2        TACACCTCCCAAAAAAATGAGCGGCACAAAATCGTCAAGGAAATCCACGAACAGCTGGAA 1320
WCG_OAS2        TACACCTCCCAAAAAAATGAGCGACACAAAATCGTCAAGGAAATCCACAAACAGCTGGAA 1320
RHE_OAS2        TACACCTCCCAAAAAAACGAGCGGTACAGAATCATCAAGGAAATCCATGAACAGCTGGAA 1320
CRA_OAS2        TACACCTCCCAAAAAAACGAGCGGTACAGAATCATCAAGGAAATCCATGAACAGCTGGAA 1320
BAB_OAS2        TACACCTCCCAAAAAAACGAGCGGTACAGAATCATCAAGGAAATCCAGGAACAGCTGGAA 1320
MAR_OAS2        TACACCTTCCAAAAAAACGAGCAGCACAAAATCATCAAGGAAATCCATCAACAGCTAGAA 1320
SQM_OAS2        TACACCTCCCAAAAATATACGGGGCACAATATCATGAAGGAAATCCATCAACAGCTAGAA 1320
                ******* *******:* ..* .. ***.:***.* ***********  *******..**

HUM_OAS2        GCCTTTTGGAGGGAGAAGGAGGAGGAGCTTGAAGTCAGCTTTGAGCCTCCCAAGTGGAAG 1380
CHI_OAS2        GCCTTTTGGAGGGAGAAGGAGGAGGAGCTTGAAGTCAGCTTTGAGCCTCCCAAGTGGAAG 1380
BON_OAS2        GCCTTTTGGAGGCAGAAGGAGGAGGAGCTTGAAGTCAGCTTTGAGCCTCCCAAGTGGAAG 1380
GOR_OAS2        GCCTTTTCGAGGGAGAAGGAGGAGGAGCTTGAAGTCAGCTTTGAGCCTCCCAAGTGGAAG 1380
ORA_OAS2        GCCTTTTGGAGGGAGAATAAGGAGGAGCTTGAAGTCAGCTTTGAGCCTCCCAAGTGGAAG 1380
WCG_OAS2        GCCTTTTGGAGGGAGAAGAAGGAGAAGCTTGAAGTCAGCTTTGAGCCTCCCAAGTGGAAG 1380
RHE_OAS2        ACCTTTTGGAGGGAGAAGAAGGAGGAGCTTGAGGTCAGCTTTGAGCCTCCCATGTGGAAG 1380
CRA_OAS2        ACCTTTTGGAGGGAGAAGAAGGAGGAGCTTGAGGTCAGCTTTGAGCCTCCCATGTGGAAG 1380
BAB_OAS2        ACCTTTTGGAGGGAGAAGAAGGAGGAGCTTGAGGTCAGCTTTGAGCTTCCCATGTGGAAG 1380
MAR_OAS2        GCCTTTCAGCAGGAGAAGAAGGAGGAGCTTGAAGTCCGCTTCGAGATTTCCAGGTGGAAG 1380
SQM_OAS2        GCCTTTCAGCGGGAGATGGAGGAGGAGATTGAAGTCCGCTTTGAGATTTCCAAGTGGAAG 1380
                .*****  *..* ***: .*****.**.****.***.**** ***. * *** *******

HUM_OAS2        GCTCCCAGGGTGCTGAGCTTCTCTCTGAAATCCAAAGTCCTCAACGAAAGTGTCAGCTTT 1440
CHI_OAS2        GCTCCCAGGGTGCTGAGCTTCTCTCTGAAATCCAAAGTCCTCAACGAAAGTGTCAGCTTT 1440
BON_OAS2        GCTCCCAGGGTGCTGAGCTTCTCTCTGAAATCCAAAGTCCTCAACGAAAGTGTCAGCTTT 1440
GOR_OAS2        GCTCCCAGGGTGCTGAGCTTCTCTCTGAAATCCAAAGTCCTCAACGAAAGTGTCAGCTTT 1440
ORA_OAS2        GCTCCCAGGGTGCTGAGCTTCTCTCTGAAATCCAAAGTCCTCAACGAAAGTGTCAGCTTT 1440
WCG_OAS2        GCTCCCAGGGTGCTGCGCTTCTCTCTGAAATCCAAAGTCCTCAATGAAAGTGTCAGCTTT 1440
RHE_OAS2        GCTCCCAGGGTGCTGAGTTTCTCTCTGAAATCCAAAGTCCTCAACGAAAGTGTCAGCTTT 1440
CRA_OAS2        GCTCCCAGGGTGCTGAGTTTCTCTCTGAAATCCAAAGTCCTCAACGAAAGTGTCAGCTTT 1440
BAB_OAS2        GCTCCCAGGGTGCTGAGTTTCTCTCTGAAATCCAAAGTCCTCAACGAAAGTGTCAGCTTT 1440
MAR_OAS2        GCTCCCAGGGTGCTGAGCTTCTCTCTGAAATCCAAAGTCCTCAATGAAAGTGTCAACTTT 1440
SQM_OAS2        GCTCCCAGGGTGCTGAGCTTCTCTCTGAAATCCAAAGTCCTCAATGAAAGTGTCAGCTTT 1440
                ***************.* ************************** **********.****

HUM_OAS2        GATGTGCTTCCTGCCTTTAATGCACTGGGTCAGCTGAGTTCTGGCTCCACACCCAGCCCC 1500
CHI_OAS2        GATGTGCTTCCTGCCTTTAATGCACTGGGTCAGCTGAGTTCTGGCTCCACACCCAGCCCC 1500
BON_OAS2        GATGTGCTTCCTGCCTTTAATGCACTGGGTCAGCTGAGTTCTGGCTCCACACCCAGCCCC 1500
GOR_OAS2        GATGTGCTTCCTGCCTTTAATGCACTGGGTCAGCTGAGTTCTGGCTCCACACCCAGCCCC 1500
ORA_OAS2        GATGTGCTTCCTGCCTTTAATGCACTGGGTCAGCGGAGTTCTGGCTCCACACCCAGCCCC 1500
WCG_OAS2        GATGTGCTTCCTGCCTTTAATGCACTGGGTCAGCAGAGTTCTGGCTCCACACCCAGCCCC 1500
RHE_OAS2        GATGTGCTTCCTGCCTTTAACGCTCTGGGTCAGCTGAGCTCTGGCTCCACACCCAGCCCT 1500
CRA_OAS2        GATGTGCTTCCTGCCTTTAACGCTCTGGGTCAGCTGAGCTCTGGCTCCACACCCAGCCCT 1500
BAB_OAS2        GATGTGCTTCCTGCCTTTAACACTCTGGGTCAGCTGAGCTCTGGCTCCACACCCAGCCCC 1500
MAR_OAS2        GATGTGCTTCCTGCCTTTAACGCACTGGGTCAGCTGAGTTCTGGCTCCACATCCAGCCCT 1500
SQM_OAS2        AATGTGCTTCCTGCCTTTAACGCACTGGGTCAGCTGAGTTCTGGCTCCACATCCAGCCCT 1500
                .******************* .*:********** *** ************ ******* 

HUM_OAS2        GAGGTTTATGCAGGGCTCATTGATCTGTATAAATCCTCGGACCTCCCGGGAGGAGAGTTT 1560
CHI_OAS2        GAGGTTTATGCAGGGCTCATTGATCTGTATAAATCCTCGGACCTCCCGGGAGGAGAGTTT 1560
BON_OAS2        GAGGTTTATGCAGGGCTCATTGATCTGTATAAATCCTCGGACCTCCCGGGAGGAGAGTTT 1560
GOR_OAS2        GAGGTTTATGCAGGGCTCATTGATCTGTATAAATCCTCGGACCTCCCGGGAGGAGAGTTT 1560
ORA_OAS2        GAGGTTTATGCAGGGCTCATTGATCTGTATAAATCCTCGGACCTCCCGGGAGGAGAGTTT 1560
WCG_OAS2        GAGGTTTATGCAGGGCTCATTGATCTGTATAAATCCTCGGACCTCCCGGGAGGAGAGTTT 1560
RHE_OAS2        GAGGTTTATGCAGGGCTCCTTGATCTGTATAAATCCTCAGACTTCCCGGGAGGAGAGTTT 1560
CRA_OAS2        GAGGTTTATGCAGGGCTCCTTGATCTGTACAAATCCTCAGACTTCCCGGGAGGAGAGTTT 1560
BAB_OAS2        GAGGTTTATGCAGGGCTCCTTGATCTGTATAAATCCTCAGACTTCCCGGGAGGAGAGTTT 1560
MAR_OAS2        GAGGTTTATGCAGGGCTCATTGATCTGTATAAATCCTCGGACCTCCCGGGAGGAGAGTTT 1560
SQM_OAS2        GAGGTTTATGCAGAGCTCATTGATCTGTACAAATCCTTGGACCTCCCGGGAGGAGAGTTT 1560
                *************.****.********** ******* .*** *****************

HUM_OAS2        TCTACCTGTTTCACAGTCCTGCAGCGAAACTTCATTCGCTCCCGGCCCACCAAACTAAAG 1620
CHI_OAS2        TCTACCTGTTTCACAGTCCTGCAGCGAAACTTCATTCGCTCCCGGCCCACCAAACTAAAG 1620
BON_OAS2        TCTACCTGTTTCACAGTCCTGCAGCGAAACTTCATTCGCTCCCGGCCCACCAAACTAAAG 1620
GOR_OAS2        TCTACCTGTTTCACAGTCCTGCAGCGAAACTTCATTCGCTCCCGGCCCACCAAACTAAAG 1620
ORA_OAS2        TCTACCTGTTTCACAGTTCTGCAGCGAAACTTCATTCGCTCCCGGCCCACCAAACTAAAG 1620
WCG_OAS2        TCTACCTGTTTCACAGTCCTGCAGCGAAACTTCATTCGCTCCCGGCCCACCAAACTAAAG 1620
RHE_OAS2        TCTACCTGTTTCACGGTGCTGCAGCAAAACTTCATTCGCTCCCGGCCCACCAAACTGAAG 1620
CRA_OAS2        TCTACCTGTTTCACGGTGCTGCAGCAAAACTTCATTCGCTCCCGGCCCACCAAACTGAAG 1620
BAB_OAS2        TCTACCTGTTTCACAGTGCTGCAGCGAAACTTCATTCACTCCCGGCCCACCAAACTGAAG 1620
MAR_OAS2        TCTACCTGTTTCACCGCGCTGCAGCGAAACTTCATTAGCTCCCAGCACACCAAACTGAAA 1620
SQM_OAS2        TCTACCTGTTTCACCGTGCTGCAGCGAAACTTCATTCACTCTCGGCCCACCAAACTGAAG 1620
                ************** *  *******.**********..*** *.**.*********.**.

HUM_OAS2        GATTTAATTCGCCTGGTGAAGCACTGGTACAAAGAGTGTGAAAGGAAACTGAAGCCAAAG 1680
CHI_OAS2        GATTTAATTCGCCTGGTGAAGCACTGGTACAAAGAGTGTGAAAGGAAACTGAAGCCAAAG 1680
BON_OAS2        GATTTAATTCGCCTGGTGAAGCACTGGTACAAAGAGTGTGAAAGGAAACTGAAGCCAAAG 1680
GOR_OAS2        GATTTAATTCGCCTGGTGAAGCACTGGTACAAAGAGTGTGAAAGGAAACTGAAGCCAAAG 1680
ORA_OAS2        GATTTAATTCGCCTGGTGAAGCACTGGTACAAAGAGTGTGAAAGGAAACTGAAGCCAAAG 1680
WCG_OAS2        GATTTAATTCGCCTGGTGAAGCACTGGTACAAAGAGTGTGAAAGGAAACTGAAGCCAAAG 1680
RHE_OAS2        GACTTAATTCGCCTGGTGAAGCACTGGTACAAAGAGTGTAAAAGGAAACTGAAGCCAAAG 1680
CRA_OAS2        GACTTAATTCGCCTGGTGAAGCACTGGTACAAAGAGTGTAAAAGGAAACTGAAGCCAAAG 1680
BAB_OAS2        GATTTAATTCGCCTGGTGAAGCACTGGTACAAAGAGTGTGAAAGGAAACTGAAGCCAAAG 1680
MAR_OAS2        GATTTAATTCGCCTGGTGAAGCACTGGTACAAAGAGTGTGAAAGGAAACTGAAGCCAAAG 1680
SQM_OAS2        GACTTAATTCGCCTGGTGAAGCACTGGTACAAAGAGTGTGAAAGGAAACTGAAGCCAAAG 1680
                ** ************************************.********************

HUM_OAS2        GGGTCTTTGCCCCCAAAGTATGCCTTGGAGCTGCTCACCATCTATGCCTGGGAGCAGGGG 1740
CHI_OAS2        GGGTCTTTGCCCCCAAAGTATGCCTTGGAGCTGCTCACCATCTATGCCTGGGAGCAGGGG 1740
BON_OAS2        GGGTCTTTGCCCCCAAAGTATGCCTTGGAGCTGCTCACCATCTATGCCTGGGAGCAGGGG 1740
GOR_OAS2        GGGTCTTTGCCCCCAAAGTATGCCTTGGAGCTGCTCACCATCTATGCCTGGGAGCAGGGG 1740
ORA_OAS2        GGGTCTTTGCCACCAAAGTATGCCTTGGAGCTGCTCACCATCTATGCCTGGGAGCAGGGG 1740
WCG_OAS2        GGGTCTTTGCCCCCAAAGTATGCCTTGGAACTGCTCACCATCTATGCCTGGGAGCAGGGG 1740
RHE_OAS2        GGGTCTTTGCCCCCAAAGTATGCCTTGGAGCTGCTCACCGTCTATGCCTGGGAGCAGGGG 1740
CRA_OAS2        GGGTCTTTGCCCCCAAAGTATGCCTTGGAGCTGCTCACCGTCTATGCCTGGGAGCAGGGG 1740
BAB_OAS2        GGGTCTTTGCCCCCAAAGTATGCCTTGGAGCTACTCACCGTCTATGCCTGGGAGCAGGGG 1740
MAR_OAS2        GGATCTCTGCCCCCAAAGTATGCCTTGGAGCTGCTCACGGTTTATGCCTGGGAGCAGGGG 1740
SQM_OAS2        GGGTCTTTGCCCCCAAAGTATGCGTTGGAGCTGCTCACTGTCTATGCCTGGGAGCAAGGG 1740
                **.*** ****.*********** *****.**.***** .* **************.***

HUM_OAS2        AGTGGAGTGCCGGATTTTGACACTGCAGAAGGTTTCCGGACAGTCCTGGAGCTGGTCACA 1800
CHI_OAS2        AGTGGAGTGCCGGATTTTGACACTGCAGAAGGTTTCCGGACAGTCCTGGAGCTGGTCACA 1800
BON_OAS2        AGTGGAGTGCCGGATTTTGACACTGCAGAAGGTTTCCGGACAGTCCTGGAGCTGGTCACA 1800
GOR_OAS2        AGTGGAGTGCCGGATTTTGACACTGCAGAAGGTTTCCGGACAGTCCTGGAGCTGGTCACA 1800
ORA_OAS2        AGTGGAGTGCCGGATTTTGACACTGCAGAAGGTTTCCGGACAGTCCTGGAGCTGGTCACA 1800
WCG_OAS2        AGTGGAGTGTCGGATTTTGACACTGCAGAAGGTTTCCGGACAGTCCTGGAGCTGGTCACA 1800
RHE_OAS2        AGTGGAGCGCCAGATTTTGACACTGCAGAAGGTTTCCGGACAGTCCTGGAGCTGGTCACA 1800
CRA_OAS2        AGTGGAGCGCCAGATTTTGACACTGCAGAAGGTTTCCGGACAGTCCTGGAGCTGGTCACA 1800
BAB_OAS2        AGTGGAGCGCCGGATTTTGACACTGCAGAAGGTTTCCGGACAGTCCTGGAGCTGGTCACA 1800
MAR_OAS2        AGTGGCCAGCCGGATTTTGACACTGCAGAGGGTTTCCGGACAGTCCTGGAGCTGGTCACA 1800
SQM_OAS2        AGTGGCCTGCCGGATTTTGACACTGCAGAGGGTTTCCGGACAGTCCTGGAGCTGGTCACA 1800
                *****.  * *.*****************.******************************

HUM_OAS2        CAATATCAGCAGCTCTGCATCTTCTGGAAGGTCAATTACAACTTTGAAGATGAGACCGTG 1860
CHI_OAS2        CAATATCAGCAGCTCTGCATCTTCTGGAAGGTCAATTACAACTTTGAAGATGAGACCGTG 1860
BON_OAS2        CAATATCAGCAGCTCTGCATCTTCTGGAAGGTCAATTACAACTTTGAAGATGAGACCGTG 1860
GOR_OAS2        CAATATCAGCAGCTCTGCATCTTCTGGAAGGTCAATTACAACTTTGAAGATGAGACCGTG 1860
ORA_OAS2        CAATATCAGCAGCTCTGCATCTTCTGGAAGGTCAATTACAACTTTGAAGATGAGACCATT 1860
WCG_OAS2        CAATATCAGCAGCTCTGCATCTTCTGGAAGATCAATTACAACTTTGAAGATGAGACCGTG 1860
RHE_OAS2        CAATATCGGCAGCTCTGCATCTTCTGGAAGGTCAATTACAACTTTGAAGATGAGACCGTG 1860
CRA_OAS2        CAATATCGGCAGCTCTGCATCTTCTGGAAGGTCAATTACAACTTTGAAGATGAGACCGTG 1860
BAB_OAS2        CAATATCGGCAGCTCTGCATCTTCTGGAAGGTCAATTACAACTTTGAAGATGAGACCATG 1860
MAR_OAS2        CAATACCAGCAGCTCTGTATCTTCTGGAAGGTCAACTACAACTTTGAAGATGAGACTGTG 1860
SQM_OAS2        CAATACCAGCAGCTCTGTATCTTCTGGAAGGTCAATTACAACTTTGAAGATGAGACTGTG 1860
                ***** *.********* ************.**** ******************** .* 

HUM_OAS2        AGGAAGTTTCTACTGAGCCAGTTGCAGAAAACCAGGCCTGTGATCTTGGACCCAGCCGAA 1920
CHI_OAS2        AGGAAGTTCCTACTGAGCCAGTTGCAGAAAACCAGGCCTGTGATCTTGGACCCAGCCGAA 1920
BON_OAS2        AGGAAGTTCCTACTGAGCCAGTTGCAGAAAACCAGGCCTGTGATCTTGGACCCAGCCGAA 1920
GOR_OAS2        AGGAAGTTTCTACTGAGCCAGTTGCAGAAAACCAGGCCTGTGATCTTGGACCCAGCCGAA 1920
ORA_OAS2        AGGAAGTTCCTGCTGAGCCAATTGCAGAAAACCAGGCCTGTGATCTTGGACCCAGCCGAA 1920
WCG_OAS2        AGGAAGTTCCTACTGAGCCAGTTGCAGAAAACCAGGCCTGTGATCTTGGACCCAGCCGAA 1920
RHE_OAS2        AGGAAGTTCCTACTGAGCCAGTTGCAGAAAACCAGGCCTGTGATCTTGGACCCAGCCGAA 1920
CRA_OAS2        AGGAAGTTCCTACTGAGCCAGTTGCAGAAAACCAGGCCTGTGATCTTGGACCCAGCCGAA 1920
BAB_OAS2        AGGAAGTTCCTACTGAGCCAGTTGCAGAAAACCAGGCCTGTGATCTTGGACCCAGCCGAA 1920
MAR_OAS2        AGGAAATTTCTACTGAGCCAGCTGCAGAAAACCAGGCCTGTGATCTTGGACCCAGCCGAA 1920
SQM_OAS2        AGGAAATTCCTACTGAGCCAGCTGCAGAAAACCAGGCCTGTGATCTTGGACCCAGCCGAA 1920
                *****.** **.********. **************************************

HUM_OAS2        CCCACAGGTGACGTGGGTGGAGGGGACCGTTGGTGTTGGCATCTTCTGGCAAAAGAAGCA 1980
CHI_OAS2        CCCACAGGTGACGTGGGTGGAGGGGACCGTTGGTGTTGGCATCTTCTGGCAAAAGAAGCA 1980
BON_OAS2        CCCACAGGTGACGTGGGTGGAGGGGACCGTTGGTGTTGGCATCTTCTGGCAAAAGAAGCA 1980
GOR_OAS2        CCCACAGGTGACGTGGGTGGAGGGGACCGTTGGTGTTGGCATCTTCTGGCAAAAGAAGCA 1980
ORA_OAS2        CCCACAGGTGACTTGGGTGGAGGGGACCGTTGGTGTTGGCATCTTCTGGCAAAAGAAGCA 1980
WCG_OAS2        CCCACAGGTGACGTGGGTGGAGGGGACCGTTGGTGTTGGCATCTTCTGGCAAAAGAAGCA 1980
RHE_OAS2        CCCACTGGCGATGTGGGTGGAGGGGACCGTTGGTGTTGGCATCTTCTGGCAAAAGAAGCA 1980
CRA_OAS2        CCCACTGGCGACGTGGGTGGAGGGGACCGTTGGTGTTGGCATCTTCTGGCAAAAGAAGCA 1980
BAB_OAS2        CCCACTGGCGACGTGGGTGGAGGGGACCGTTGGTGTTGGCATCTTCTGGCAAAAGAAGCA 1980
MAR_OAS2        CCCACTGGTGATGTGGGTGGAGGGGACCGTTGGTGTTGGCATCTTCTGGCAAAAGAAGCA 1980
SQM_OAS2        CCCACTGGTGACGTGGGTGGAGGGGACCGTTGGTGTTGGCATCTTCTGGCAAAAGAAGCA 1980
                *****:** **  ***********************************************

HUM_OAS2        AAGGAATGGTTATCCTCTCCCTGCTTCAAGGATGGGACTGGAAACCCAATACCACCTTGG 2040
CHI_OAS2        AAGGAATGGTTATCCTCTCCCTGCTTCAAGGATGGGACTGGAAACCCAATACCACCTTGG 2040
BON_OAS2        AAGGAATGGTTATCCTCTCCCTGCTTCAAGGATGGGACTGGAAACCCAATACCACCTTGG 2040
GOR_OAS2        AAGGAATGGTTATCCTCTCCCTGCTTCAAGGATGGGACTGGAAACCCAATACCACCTTGG 2040
ORA_OAS2        AAGGAATGGTTATCCTCTCTCTGCTTCAAGGATGGGACTGGAAATCCAATACCACCCTGG 2040
WCG_OAS2        AAGGAATGGTTATTCTCTCTCTGCTTCAAGGATGGGACTGGAAACCCAATACCACCCTGG 2040
RHE_OAS2        AAGGAATGGTCATACTCTCTCTGCTTCAAGGATGAGACTGGAAACCCAATATCACCCTGG 2040
CRA_OAS2        AAGGAATGGTCATACTCTCTCTGCTTCAAGGATGAGACTGGAAACCCAATATCACCCTGG 2040
BAB_OAS2        AAGGAATGGTTATACTCTCTCTGCTTCAAGGATGGGACTGGAAACCCAATATCACCCTGG 2040
MAR_OAS2        AAGGAATGGTTTTGCTCTCTCTGCTTCAAGGATGGGTCTGGAAACCCAATACCGCCATGG 2040
SQM_OAS2        AAGGAATGGTTATACTCTCTCTGCTTCAAGGGTGGGTCTGGAAACCCAATATCACCATGG 2040
                ********** :* ***** ***********.**.*:******* ****** *.** ***

HUM_OAS2        AAAGTGCCGACAATGCAGACACCAGGAAGTTGTGGAGCTAGGATCCATCCTATTGTCAAT 2100
CHI_OAS2        AAAGTGCCGACAATGCAGACACCAGGAAGTTGTGGAGCTAGGATCCATCCTATTGTCAAT 2100
BON_OAS2        AAAGTGCCGACAATGCAGACACCAGGAAGTTGTGGAGCTAGGATCCATCCCATTGTCAAT 2100
GOR_OAS2        AAAGTGCCGACAATGCAGACACCAGGAAGTTGTGGAGCTAGGATCCATCCTATTGTCAAT 2100
ORA_OAS2        AAAGTGCCGGCAATGCAGACACCAGGAAGTTGTGGAGCTAGGATCCATCCTATTGTCAAT 2100
WCG_OAS2        AAAGTGCCGACAATGCAGACACCAGGAGGTTGTGGAGCTAGGATCCATCCTATTGTCAAT 2100
RHE_OAS2        AAAGTGCCGACAATGCAGACGCTAGGAAGTTGTAGAGCTAGGATCCATCCTATTGTCAAT 2100
CRA_OAS2        AAAGTGCCGACAATGCAGACGCTAGGAAGTTGTAGAGCTAGGATCCATCCTATTGTCAAT 2100
BAB_OAS2        AAAGTGGCGACAATGCAGACACTAGGAAGTTGTAGAGCTAGGATCCATCCTACTGTCAAT 2100
MAR_OAS2        AAAGTGCCAGCAGTGCAGACACTGGGAAGCTGTGACGCTAGGATGGATGATATTGCCAAT 2100
SQM_OAS2        AAAGTGCCAACAGTGCAGACACCGGGAAGTTGTGGAGCTAGGATGGATGCTGTTGCCAAT 2100
                ****** *..**.*******.* .***.* ***...********  ** . . ** ****

HUM_OAS2        GAGATGTTCTCATCCAGAAGCCATAGAATCCTGAATAATAATTCTAAAAGAAACTTCTAG 2160
CHI_OAS2        GAGATGTTCTCATCCAGAAGCCATAGAATCCTGAATAATAATTCTAAAAGAAACTTCTAG 2160
BON_OAS2        GAGATGTTCTCATCCAGAAGCCACAGAATCCTGAATAATAATTCTAAAAGAAACTTCTAG 2160
GOR_OAS2        GAGATGTTCTCATCCAGAAGCCATAGAATCCTGAATAATAATTCTAAAAGAAACTTCTAG 2160
ORA_OAS2        GAGATGTTCTCATCCAGAAGCCATAGAATCCTGAATAATAATTCTAGAAGAAACTTCTAG 2160
WCG_OAS2        GAGATGTTCTCATCCAGAAGCCATAGAATCCTGAATAATAATTCTAGAAGAAACTTCTAG 2160
RHE_OAS2        GAGATGTTCTCATCCAGAAGCCATAGAATCCTGAATAACAACTCTAGAAGAAACTTCTAG 2160
CRA_OAS2        GAGATGTTCTCATCCAGAAGCCATAGAATCCTGAATAACAACTCTAGAAGAAACTTCTAG 2160
BAB_OAS2        GAGATGTTCTCATCCAGAAGCCATAGAATCCTGAATAATAACTCTAGAAGAAACTTCTAG 2160
MAR_OAS2        GAGATGTTCTCATTCAGGAGCCACAGAGCCCTGAATAATAATTCTAGAAGAAACTTTTAG 2160
SQM_OAS2        GAGATGTTCTCATTCAGGAGCCACAGAACCCTGAATGATAACTCTAGAAGAAACTTCTAG 2160
                ************* ***.***** ***. *******.* ** ****.********* ***


OAS2 11 species amino acid alignment

CLUSTAL 2.1 multiple sequence alignment


HUM_OAS2        MGNGESQLSSVPAQKLGWFIQEYLKPYEECQTLIDEMVNTICDVLQEPEQFPLVQGVAIG 60
CHI_OAS2        MGNGESQLSSVPAQKLGWFIQEYLKPYEECQTLIDEMVNTICDVLQEPEQFPLVQGVAIG 60
BON_OAS2        MGNGESQLSSVPAQKLGWFIQEYLKPYEECQTLIDEMVNTICDVLQEPEQFPLVQGVAIG 60
GOR_OAS2        MGNGESQLSSVPAQKLGWFIQEYLKPYEECQTLIDEMVNTICDVLQEPEQFPPVQGVAIG 60
ORA_OAS2        MGNGESQLSSVPAQKLGWFIQEYLKPYKECQTLIDETVNTICDVLQEPEQFPLVQGVAIG 60
WCG_OAS2        MGNGASQLSSVPAQKLGWFIQEYLKPYEECQTMIDDMVNIICDVLQEPEQFPLVQGVAIG 60
RHE_OAS2        MGNGGSQLSSVPAQKLGGFIQEYLKPYEECQTLIDDMVNTICDVLQAPNQFPLVQGVAIG 60
CRA_OAS2        MGNGGSQLSSVPAQKLGGFIQEYLKPYEECQTLIDDMVNTICDVLQAPNQFPLVQGVAIG 60
BAB_OAS2        MGNGGSQLSSVPAQKLGWFIQEYLKPYEECQTLIDDMVNTICDVLQAPTQFPLVQGVAIG 60
MAR_OAS2        MGNGESQLPSVPAQKLDWFIQKRLKPYEECQRLIDRIVTTICEALQDPEQFPLVQGVAIG 60
SQM_OAS2        MGNGESQLSSVPAQKLDSFIHKHLKPYEECQKPINWMVTTICAALQDPVRFPLVQGVAIG 60
                **** ***.*******. **:: ****:***  *:  *. ** .** * :** *******

HUM_OAS2        GSYGRKTVLRGNSDGTLVLFFSDLKQFQDQKRSQRDILDKTGDKLKFCLFTKWLKNNFEI 120
CHI_OAS2        GSYGRKTVLRGNSDGTLVLFFSDLKQFQDQKRSQRDILDKTGDKLKFCLFTKWMENNFEI 120
BON_OAS2        GSYGRKTVLRGNSDGTLVLFFSDLKQFQDQKRSQRDILDKTGDKLKFCLFTKWMENNFEI 120
GOR_OAS2        GSYGRKTVLRGNSDGTLVLFFSDLKQFQDQKRSQRDILDKTGDKLKFCLFTKWMKNNFEI 120
ORA_OAS2        GSYGRKTVLRGNSDGTLVLFFSDLKQFQDQKRSQHDILDKTGDKLKFYLFTKLMNNNFEI 120
WCG_OAS2        GSYGRKTVLRGNSDGTLVLFFSNLKQFQDQKRIQRDILDKTGDKLTFCLSTKWMENSFEI 120
RHE_OAS2        GSYGRKTVLRGNSDGTLVLFFSNLKQFQDQKKSQHDILDKTGHKLEFCLYTKWMKDSFEI 120
CRA_OAS2        GSYGRKTVLRGNSDGTLVLFFSNLKQFQDQKKSQHDILDKTGHKLEFCLYTKWMKDSFEI 120
BAB_OAS2        GSYGRKTVLRGNSDGTLVLFFSDLKQFQDQKKSQHDILDKTGNKLEFCLYTKWMKDSFEI 120
MAR_OAS2        GSYGRETFLRGNCDGTLVLFFGDLKQFQDQKGSQRDKLVKTGHKLNSCQFVEWIKDNFEI 120
SQM_OAS2        GSYGRETVLRGDSDGTLVLFFSDLKQFQDQKRSQRDNLIKIGHQLNVASFTELMKDNFEI 120
                *****:*.***:.********.:********  *:* * * *.:*     .: :::.***

HUM_OAS2        QKSLDGFTIQVFTKNQRISFEVLAAFNALSLNDNPSPWIYRELKRSLDKTNASPGEFAVC 180
CHI_OAS2        QKSLDGFTIQVFTKNQRISFEVLAAFNALSLNDNPSPWIYRELKRSLDKTNASPGEFAVC 180
BON_OAS2        QKSLDGFTIQVFTKNQRISFEVLAAFNALSLNDNPSPWIYRELKRSLDKTNASPGEFAVC 180
GOR_OAS2        QKSLDGFTIQVFTKNQRISFEVLAAFNALSLNDNPSPWIYRELKRSLDKTNASPGEFAVC 180
ORA_OAS2        QKSHDGFTIQVFTRNQRISFEVLAAFNALSLNDNPSPWIYRELKRSLDKTNASPGEFAVC 180
WCG_OAS2        QKSHDGFTLQVFTKNQRISFEVLATFNALSFNDNPSPWIYRELKRSLDKTNASPGEFAVC 180
RHE_OAS2        QKSHDGFTIQLFTKNQRVSFEVLAAFNALSLNDNPSPWIYRELKRSLDKTSASPGEFAVC 180
CRA_OAS2        QKSHDGFTIQLFTKNQRVSFEVLAAFNALSLNDNPSPWIYRELKRSLDKTSASPGEFAVC 180
BAB_OAS2        QKSHDGFTIQLFTKNQRVSFEVLAAFNALSLNDNPSPWIYRELKRSLDKTSASPGEFAVC 180
MAR_OAS2        QMSCDGFTIQVFTKDQRISFEVLAAFNALGLNDSPSPWIYRELKRSLDKTNARPGEFAVC 180
SQM_OAS2        QMSHDGFTIQVFIKDQRISFEVLAAFNALGLNDNPSPWIYRELKRSLDKTNARPGEFAVC 180
                * * ****:*:* ::**:******:****.:**.****************.* *******

HUM_OAS2        FTELQQKFFDNRPGKLKDLILLIKHWHQQCQKKIKDLPSLSPYALELLTVYAWEQGCRKD 240
CHI_OAS2        FTELQQKFFDNRPGKLKDLILLIKHWHQQCQKKIKNLPSLSPYALELLTVYAWEQGCRKD 240
BON_OAS2        FTELQQKFFDNRPGKLKDLILLIKHWHQQCQKKIKNLPSLSPYALELLTVYAWEQGCRKD 240
GOR_OAS2        FTELQQKFFDNRPGKLKDLILLIKHWHQQCQKKIKDLPSLSPYALELLTVYAWEQGCRKD 240
ORA_OAS2        FTELQQKFFDNRPRKLKDLILLIKHWHLQCQKKNKDLPSLSPYALELLTVYAWEQGCRKD 240
WCG_OAS2        FTELQQKFFDNRPRKLKDLILLIKHWHQECQKKIKDLPSLSPYALELLTVYAWEQGCRKD 240
RHE_OAS2        FTELQQKFFDNRPRKLKDLILLIKHWHQQCEKKMKDLPLLSPYALELLTVYAWEQGCRRD 240
CRA_OAS2        FTELQQKFFDNRPRKLKDLILLIKHWHQQCEKKMKDLPLLSPYALELLTVYAWEQGCRRD 240
BAB_OAS2        FTELQQKFFDNRPRKLKDLILLIKHWHQQCQNKMKDLPLLSPYALELLTVYAWEQGCRKD 240
MAR_OAS2        FTELQQKFFNNCPRKLKDLILLIKHWHQQCQEKMNGLPLLSPYALELLTVYAWEQGCRQD 240
SQM_OAS2        FTELQQKFFNNCPRKLKDLILLIKHWHQQCQKKMNGLPLPSPYALELLTVYAWEQGCRKD 240
                *********:* * ************* :*::* :.**  ******************:*

HUM_OAS2        NFDIAEGVRTVLELIKCQEKLCIYWMVNYNFEDETIRNILLHQLQSARPVILDPVDPTNN 300
CHI_OAS2        NFDIAEGVRTVLKLIKCQEQLCVYWMVNYNFEDETIRNILLHQLQSARPVILDPVDPTNN 300
BON_OAS2        DFDIAEGVRTVLKLIKCQEQLCVYWMVNYNFEDETIRNILLHQLQSARPVILDPVDPTNN 300
GOR_OAS2        NFDIAEGVRTVLELIKCQEQLCIYWMVNYNFEDETIRNILLHQLQSARPVILDPVDPTNN 300
ORA_OAS2        NFDIAEGVRTVLELIKRQEQLCIYWMVNYNFEDETIRNILLHQLQSARPVILDPADPTNN 300
WCG_OAS2        NFDIAEGVRTILELIKRHEQLCIYWTVNYSFEDETIRNILLHQLQSARPVILDPADPTNN 300
RHE_OAS2        NFDIAEGVRTILELIKCHEQLCVYWMVNYNFEDETIRNILLPQLQSARPVILDPTDPTNN 300
CRA_OAS2        NFDIAEGVRTILELIKCHEQLCVYWMVNYSFEDETIRNILLPQLQSARPVILDPTDPTNN 300
BAB_OAS2        NFDIAEGVRTILELIKCHEQLCVYWMVNYNFEDETIRNILLPQLQSARPIILDPTDPTNN 300
MAR_OAS2        DFDIAEGVRTVLGLIKCQEQLCIYWMVNYNFEDETVRNVLLHQFQSERPVILDPTDPTNN 300
SQM_OAS2        DFDIAEGVRTVLGLIKCQEQLCIYWMVNYNFEDETVRNVLLHQLQSKRPVILDPTDPTNN 300
                :*********:* *** :*:**:** ***.*****:**:** *:** **:****.*****

HUM_OAS2        VSGDKICWQWLKKEAQTWLTSPNLDNELPAPSWNVLPAPLFTTPGHLLDKFIKEFLQPNK 360
CHI_OAS2        VSGDKICWQWLKKEAQTWLTSPNLDNELPAPSWNVLPAPLFTTPGHLLDKFIKEFLQPNK 360
BON_OAS2        VSGDKICWQWLKKEAQTWLTSPNLDNELPAPSWNVLPAPLFTTPGHLLDKFIKEFLQPNK 360
GOR_OAS2        VSGDKICWQWLKKEAQTWLTSPNLDNELPAPSWNVLPAPLFTTPGHLLDKFIKEFLQPNK 360
ORA_OAS2        VSGDKICWQRLKKEAQTWLTSPNLDNELPAPSWNVLPAPLFTTPGHLLDKFIKEFLQPNK 360
WCG_OAS2        VSGDKICWQWLKKEAQTWLTSPNLDNELPAPSWNVLPAPLFTTPGHLLDKFIKEFLQPNK 360
RHE_OAS2        VSGDKRCWQWLKKEAQTWLTSPNLDNELPAPSWNVLPAPLFTTPGHLLDKFIKEFLQPNK 360
CRA_OAS2        VSGDKRCWQWLKKEAQTWLTSPNLDNELPAPSWNVLPAPLFTTPGHLLDKFIKEFLQPNK 360
BAB_OAS2        VSGDKRCWQWLKKEAQTWLTSPNLDNELPAPSWNVLPAPLFTTPGHLLDKFIKEFLQPNK 360
MAR_OAS2        VSGDYRCWQRLKQEAQTWLTSPNLDNELPAPSWNVLPAPLFTTLGHHLDKFIKDFLQPDK 360
SQM_OAS2        VSGDNRCWQRLKQEAQTWLTSPNLDNELPAPSWNVLPAPLFTTPGHCLDKFIKDFLQPDK 360
                ****  *** **:****************************** ** ******:****:*

HUM_OAS2        CFLEQIDSAVNIIRTFLKENCFRQSTAKIQIVRGGSTAKGTALKTGSDADLVVFHNSLKS 420
CHI_OAS2        CFLEQIDSAVNIICTFLKENCFRQSTAKIQIVRGGSTAKGTALKTGSDADLVVFHNSLKS 420
BON_OAS2        CFLEQIDSAVNIICTFLKENCFRQSTAKIQIVRGGSTAKGTALKTGSDADLVVFHNSLKS 420
GOR_OAS2        FFLEQIDSTVNIIRTFLKENCFRQSTAKIQIVRGGSTAKGTALKTGSDADLIVFHNSLKS 420
ORA_OAS2        CFLEQIDSAVNIIRTFLKENCFRQSTAKIQIVRGGSTAKGTALKTGSDADLVVFHNSLKS 420
WCG_OAS2        CFLEQIDSAVNIICTFLKENCFRQSTAKIQIVRGGSTAKGTALKTGSDADLVVFHNSLKS 420
RHE_OAS2        FFLEQIDSAVDIICTFLKENCFRQSTAKIQIVQGGSTAKGTALKTGSDANLVVFHNSLKS 420
CRA_OAS2        FFLEQIDSAVDIICTFLKENCFRQSTAKIQIVQGGSTAKGTALKTGSDANLVVFHNSLKS 420
BAB_OAS2        FFLEQIDSAVDIICTFLKENCFRQSTAKIQIVQGGSTAKGTALKTGSDGNLVVFHNSLKS 420
MAR_OAS2        YFLEQVDSAVNIICKFLEENCFRRSTAKIQTVQGGSTAKGTALKTGSDSDLVVFHNSLKS 420
SQM_OAS2        YFLEQVNGAVNIICKFLEENCFPQSTAKIKTVQGGSTAKGTALKTGSDADLVVFHNSLRS 420
                 ****::.:*:** .**:**** :*****: *:***************.:*:******:*

HUM_OAS2        YTSQKNERHKIVKEIHEQLKAFWREKEEELEVSFEPPKWKAPRVLSFSLKSKVLNESVSF 480
CHI_OAS2        YTSQKNERHKIVKEIHEQLKAFWREKEEELEVSFEPPKWKAPRVLSFSLKSKVLNESVSF 480
BON_OAS2        YTSQKNERHKIVKEIHEQLKAFWRQKEEELEVSFEPPKWKAPRVLSFSLKSKVLNESVSF 480
GOR_OAS2        YTSQKNERHKIVKEIHEQLKAFSREKEEELEVSFEPPKWKAPRVLSFSLKSKVLNESVSF 480
ORA_OAS2        YTSQKNERHKIVKEIHEQLEAFWRENKEELEVSFEPPKWKAPRVLSFSLKSKVLNESVSF 480
WCG_OAS2        YTSQKNERHKIVKEIHKQLEAFWREKKEKLEVSFEPPKWKAPRVLRFSLKSKVLNESVSF 480
RHE_OAS2        YTSQKNERYRIIKEIHEQLETFWREKKEELEVSFEPPMWKAPRVLSFSLKSKVLNESVSF 480
CRA_OAS2        YTSQKNERYRIIKEIHEQLETFWREKKEELEVSFEPPMWKAPRVLSFSLKSKVLNESVSF 480
BAB_OAS2        YTSQKNERYRIIKEIQEQLETFWREKKEELEVSFELPMWKAPRVLSFSLKSKVLNESVSF 480
MAR_OAS2        YTFQKNEQHKIIKEIHQQLEAFQQEKKEELEVRFEISRWKAPRVLSFSLKSKVLNESVNF 480
SQM_OAS2        YTSQKYTGHNIMKEIHQQLEAFQREMEEEIEVRFEISKWKAPRVLSFSLKSKVLNESVSF 480
                ** **   :.*:***::**::* :: :*::** ** . ******* ************.*

HUM_OAS2        DVLPAFNALGQLSSGSTPSPEVYAGLIDLYKSSDLPGGEFSTCFTVLQRNFIRSRPTKLK 540
CHI_OAS2        DVLPAFNALGQLSSGSTPSPEVYAGLIDLYKSSDLPGGEFSTCFTVLQRNFIRSRPTKLK 540
BON_OAS2        DVLPAFNALGQLSSGSTPSPEVYAGLIDLYKSSDLPGGEFSTCFTVLQRNFIRSRPTKLK 540
GOR_OAS2        DVLPAFNALGQLSSGSTPSPEVYAGLIDLYKSSDLPGGEFSTCFTVLQRNFIRSRPTKLK 540
ORA_OAS2        DVLPAFNALGQRSSGSTPSPEVYAGLIDLYKSSDLPGGEFSTCFTVLQRNFIRSRPTKLK 540
WCG_OAS2        DVLPAFNALGQQSSGSTPSPEVYAGLIDLYKSSDLPGGEFSTCFTVLQRNFIRSRPTKLK 540
RHE_OAS2        DVLPAFNALGQLSSGSTPSPEVYAGLLDLYKSSDFPGGEFSTCFTVLQQNFIRSRPTKLK 540
CRA_OAS2        DVLPAFNALGQLSSGSTPSPEVYAGLLDLYKSSDFPGGEFSTCFTVLQQNFIRSRPTKLK 540
BAB_OAS2        DVLPAFNTLGQLSSGSTPSPEVYAGLLDLYKSSDFPGGEFSTCFTVLQRNFIHSRPTKLK 540
MAR_OAS2        DVLPAFNALGQLSSGSTSSPEVYAGLIDLYKSSDLPGGEFSTCFTALQRNFISSQHTKLK 540
SQM_OAS2        NVLPAFNALGQLSSGSTSSPEVYAELIDLYKSLDLPGGEFSTCFTVLQRNFIHSRPTKLK 540
                :******:*** *****.****** *:***** *:**********.**:*** *: ****

HUM_OAS2        DLIRLVKHWYKECERKLKPKGSLPPKYALELLTIYAWEQGSGVPDFDTAEGFRTVLELVT 600
CHI_OAS2        DLIRLVKHWYKECERKLKPKGSLPPKYALELLTIYAWEQGSGVPDFDTAEGFRTVLELVT 600
BON_OAS2        DLIRLVKHWYKECERKLKPKGSLPPKYALELLTIYAWEQGSGVPDFDTAEGFRTVLELVT 600
GOR_OAS2        DLIRLVKHWYKECERKLKPKGSLPPKYALELLTIYAWEQGSGVPDFDTAEGFRTVLELVT 600
ORA_OAS2        DLIRLVKHWYKECERKLKPKGSLPPKYALELLTIYAWEQGSGVPDFDTAEGFRTVLELVT 600
WCG_OAS2        DLIRLVKHWYKECERKLKPKGSLPPKYALELLTIYAWEQGSGVSDFDTAEGFRTVLELVT 600
RHE_OAS2        DLIRLVKHWYKECKRKLKPKGSLPPKYALELLTVYAWEQGSGAPDFDTAEGFRTVLELVT 600
CRA_OAS2        DLIRLVKHWYKECKRKLKPKGSLPPKYALELLTVYAWEQGSGAPDFDTAEGFRTVLELVT 600
BAB_OAS2        DLIRLVKHWYKECERKLKPKGSLPPKYALELLTVYAWEQGSGAPDFDTAEGFRTVLELVT 600
MAR_OAS2        DLIRLVKHWYKECERKLKPKGSLPPKYALELLTVYAWEQGSGQPDFDTAEGFRTVLELVT 600
SQM_OAS2        DLIRLVKHWYKECERKLKPKGSLPPKYALELLTVYAWEQGSGLPDFDTAEGFRTVLELVT 600
                *************:*******************:******** .****************

HUM_OAS2        QYQQLCIFWKVNYNFEDETVRKFLLSQLQKTRPVILDPAEPTGDVGGGDRWCWHLLAKEA 660
CHI_OAS2        QYQQLCIFWKVNYNFEDETVRKFLLSQLQKTRPVILDPAEPTGDVGGGDRWCWHLLAKEA 660
BON_OAS2        QYQQLCIFWKVNYNFEDETVRKFLLSQLQKTRPVILDPAEPTGDVGGGDRWCWHLLAKEA 660
GOR_OAS2        QYQQLCIFWKVNYNFEDETVRKFLLSQLQKTRPVILDPAEPTGDVGGGDRWCWHLLAKEA 660
ORA_OAS2        QYQQLCIFWKVNYNFEDETIRKFLLSQLQKTRPVILDPAEPTGDLGGGDRWCWHLLAKEA 660
WCG_OAS2        QYQQLCIFWKINYNFEDETVRKFLLSQLQKTRPVILDPAEPTGDVGGGDRWCWHLLAKEA 660
RHE_OAS2        QYRQLCIFWKVNYNFEDETVRKFLLSQLQKTRPVILDPAEPTGDVGGGDRWCWHLLAKEA 660
CRA_OAS2        QYRQLCIFWKVNYNFEDETVRKFLLSQLQKTRPVILDPAEPTGDVGGGDRWCWHLLAKEA 660
BAB_OAS2        QYRQLCIFWKVNYNFEDETMRKFLLSQLQKTRPVILDPAEPTGDVGGGDRWCWHLLAKEA 660
MAR_OAS2        QYQQLCIFWKVNYNFEDETVRKFLLSQLQKTRPVILDPAEPTGDVGGGDRWCWHLLAKEA 660
SQM_OAS2        QYQQLCIFWKVNYNFEDETVRKFLLSQLQKTRPVILDPAEPTGDVGGGDRWCWHLLAKEA 660
                **:*******:********:************************:***************

HUM_OAS2        KEWLSSPCFKDGTGNPIPPWKVPTMQTPGSCGARIHPIVNEMFSSRSHRILNNNSKRNF 719
CHI_OAS2        KEWLSSPCFKDGTGNPIPPWKVPTMQTPGSCGARIHPIVNEMFSSRSHRILNNNSKRNF 719
BON_OAS2        KEWLSSPCFKDGTGNPIPPWKVPTMQTPGSCGARIHPIVNEMFSSRSHRILNNNSKRNF 719
GOR_OAS2        KEWLSSPCFKDGTGNPIPPWKVPTMQTPGSCGARIHPIVNEMFSSRSHRILNNNSKRNF 719
ORA_OAS2        KEWLSSLCFKDGTGNPIPPWKVPAMQTPGSCGARIHPIVNEMFSSRSHRILNNNSRRNF 719
WCG_OAS2        KEWLFSLCFKDGTGNPIPPWKVPTMQTPGGCGARIHPIVNEMFSSRSHRILNNNSRRNF 719
RHE_OAS2        KEWSYSLCFKDETGNPISPWKVPTMQTLGSCRARIHPIVNEMFSSRSHRILNNNSRRNF 719
CRA_OAS2        KEWSYSLCFKDETGNPISPWKVPTMQTLGSCRARIHPIVNEMFSSRSHRILNNNSRRNF 719
BAB_OAS2        KEWLYSLCFKDGTGNPISPWKVATMQTLGSCRARIHPTVNEMFSSRSHRILNNNSRRNF 719
MAR_OAS2        KEWFCSLCFKDGSGNPIPPWKVPAVQTLGSCDARMDDIANEMFSFRSHRALNNNSRRNF 719
SQM_OAS2        KEWLYSLCFKGGSGNPISPWKVPTVQTPGSCGARMDAVANEMFSFRSHRTLNDNSRRNF 719
                ***  * ***. :****.****.::** *.* **:.  .***** **** **:**:***


OAS3 11 species nucleotide alignment

CLUSTAL 2.1 multiple sequence alignment


HUM_OAS3        ATGGACTTGTACAGCACCCCGGCCGCTGCGCTGGACAGGTTCGTGGCCAGAAGGCTGCAG 60
CHI_OAS3        ATGGACTTGTACAGCACCCCGGCCGCTGCGCTGGACAGGTTCGTGGCCAGAAGGCTGCAG 60
BON_OAS3        ATGGACTTGTACAGCACCCCGGCCGCTGCGCTGGACAGGTTCGTGGCCAGAAGGCTGCAG 60
GOR_OAS3        ATGGACTTGTACAGCACCCCGGCCGCTGCGCTGGACAGGTTCGTGGCCAGAAGTCTGCAG 60
ORA_OAS3        ATGGACTTGTATAGCACCCCGGCCGCCGCGCTGGACAGGTTCGTGGCCAGAAGGCTGCAG 60
WCG_OAS3        ATGGACTTGTACAGCACCCCGGCCGCCGCGCTGGACAGGTTCGTAGCCACAAGGCTGCAG 60
BAB_OAS3        ATGGACTTGTACCGCACCCCGGCCAGCGAGCTGGACAGGTTCGTGGCCACAAGGCTGCAG 60
RHE_OAS3        ATGGACTTGTACCGCACCCCGGCCAGCGCGCTGGACAGGTTCGTGGCCACAAGGCTGCAG 60
CRA_OAS3        ATGGACTTGTACCGCACCCCGGCCAGCGCGCTGGACAGGTTCGTGGCCACAAGGCTGCAG 60
MAR_OAS3        ATGGACGTGTACGGCACGCAGGCCACCGCGCTGGACCGGTTCGTGGCCAGCAGGCTGCAG 60
SQM_OAS3        ATGGACGTGTACGGCACGCGGGCCGCCGCGCTGGACGGGTTCGTGGCCAGCAGGCTGCAG 60
                ****** ****  **** * ****   * ******* ******* ****  ** ******

HUM_OAS3        CCGCGGAAGGAGTTCGTAGAGAAGGCGCGGCGCGCTCTGGGCGCCCTGGCCGCTGCCCTG 120
CHI_OAS3        CCGCGGAAGGAGTTCGTAGAGAAGGCGCGGCGCGCCCTGGGCGCCCTGGCCGCTGCCCTG 120
BON_OAS3        CCGCGGAAGGAGTTCGTAGAGA-------------------------------------- 82
GOR_OAS3        CCGCGGACGGAGTTCGTAGAGAAGGCGCGGCGCGCCCTGGGCGCCCTGGCCGCTGCCCTG 120
ORA_OAS3        CCGCGGAAGGAGTTCGTAGAGAAGGCGCGGCGCGCCCTGGGCGCCGTGGCCGCTGCCCTG 120
WCG_OAS3        CCGCGGAAGGAGTTCGTAGAGAAGGCGCGGCGCGCCCTGGGCGCCCTGGCCGCTGCCCTG 120
BAB_OAS3        CCGCGGAAGGAGTTCACAGAGACGACGCGGCGCGCCCTGGGCGCCCTGGCCGCTGCCTTG 120
RHE_OAS3        CCGCGGAAGGAGTTCACAGAGACGGCGCGGCGCGCCCTGGGCGCCCTGGCGGCTGCCTTG 120
CRA_OAS3        CCGCGGAAGGAGTTCACAGAGACGGCGCGGCGCGCCCTGGGCGCCCTGGCCGCTGCCTTG 120
MAR_OAS3        CCGCGGAAGGAGTTCGTGGAGAAGACGCGGCGCGCCCTGGGCTCCCTGGCCGCTGCCCTG 120
SQM_OAS3        CCGCGGAAGGAGTTCGTGGAGAAGACCCGGCGCTCCCTGGGCACCCTGGACGCTGCCCTG 120
                ******* *******   ****                                      

HUM_OAS3        AGGGAGCGCGGGGGCCGCCTCGGTGCTGCTGCCCCGCGGGTGCTGAAAACTGTCAAGGGA 180
CHI_OAS3        AGGGAGCGCGGGGGCCGCCTCGGCGCTGCGGCCCCGCGGGTGCTGAAAACTGTCAAGGGA 180
BON_OAS3        -------------------------------------------------------AGGGA 87
GOR_OAS3        AGGGAGCGCGCGGGCCGCCTCGGCGCTGCTGCCCCGCGGGTGCTGAAAACTGTCAAGGGA 180
ORA_OAS3        AGGGAGCGCGGGGGCCGCCCGGGCGCTGCTGCCCAGCGGGTGCTGAAAACCGCCAAGGGA 180
WCG_OAS3        AGGGAGCGCGGGGGCCGCCCCGGCGCTGCTGCCCCGCGGGTGCTGAAAACCGTCAAGGGA 180
BAB_OAS3        AGGGAGCGCAGGGGCCGCCCCGGAGCTGCAGCCCCGCGGGTGCTGAAAATCGTCAAGGGA 180
RHE_OAS3        AGGGAGCGCGGGGGCCGCCCCGGAGCTGCAGCCCCGCGGGTGCTGAAAATCGTCAAGGGA 180
CRA_OAS3        AGGGAGCGCGGGGGCCGCCCCGGAGCTGCAGCCCCGCGGGTGCTGAAAATCGTCAAGGGA 180
MAR_OAS3        AGGGAGCGCGGAGGCCGTCCTGGCGCCGCTGCCCCGCGAGTGCTGAAAATCGTCAAGGGA 180
SQM_OAS3        AGAGCGCGCCGAGGCCGTCCTGGTGCCGCTGTCCCGCGGGTGCTGAAAATCGTCAAGGGA 180
                                                                       *****

HUM_OAS3        GGCTCCTCGGGCCGGGGCACAGCTCTCAAGGGTGGCTGTGATTCTGAACTTGTCATCTTC 240
CHI_OAS3        GGCTCCTCGGGCCGGGGCACAGCTCTCAAGGGTGGCTGTGATTCTGAACTTGTCATCTTC 240
BON_OAS3        GGCTCCTCGGGCCGGGGCACAGCTCTCAAGGGTGGCTGTGATTCTGAACTTGTCATCTTC 147
GOR_OAS3        GGCTCCTCTGGCCGGGGCACAGCTCTCAAGGGTGGCTGTGATTCTGAACTTGTCATCTTC 240
ORA_OAS3        GGCTCCTCTGGCCGGGGCACAGCTCTCAAGGGTGGCTGTGATTCTGAACTTGTCATCTTC 240
WCG_OAS3        GGCTCCTCTGGCCGGGGCACAGCTCTCAAGGGTGGCTGTGATTCTGAACTTGTCATCTTC 240
BAB_OAS3        GGCTCCTCTGGCCGGGGCACAGCTCTCAAGGGTGGCTGTGATTCTGAACTTGTCATCTTC 240
RHE_OAS3        GGCTCCTCTGGCCGGGGCACAGCTCTCAAGGGTGGCTGTGATTCTGAACTTGTCATCTTC 240
CRA_OAS3        GGCTCCTCTGGCCGGGGCACAGCTCTCAAGGGTGGCTGTGATTCTGAACTTGTCATCTTC 240
MAR_OAS3        GGCTCCTCTGGCAGGGGCACAGCTCTCAAGGGTGGCTGCGATTCTGAACTTGTCATCTTC 240
SQM_OAS3        GGCTCCTCTGGCCGGGGCACGGCTCTCAAGGGTGGATGTGATTTGGAACTTGTCATCTTC 240
                ******** *** ******* ************** ** ****  ***************

HUM_OAS3        CTCGACTGCTTCAAGAGCTATGTGGACCAGAGGGCCCGCCGTGCAGAGATCCTCAGTGAG 300
CHI_OAS3        CTCGACTGCTTCAAGAGCTATGTGGACCAGAGGGCCCGCCGTGCAGAGATCCTCAGTGAG 300
BON_OAS3        CTCGACTGCTTCAAGAGCTATGTGGACCAGAGGGCCCGCCGTGCAGAGATCCTCAGTGAG 207
GOR_OAS3        CTCGACTGCTTCAAGAGCTATGTGGACCAGAGGGCCCGCCGTGCAGAGATCCTCAGTGAG 300
ORA_OAS3        CTCGACTGCTTCAAGAGCTATGTGGACCAGAGGGCCCGCCGTGCAGAGATCCTCAGTGAG 300
WCG_OAS3        CTCGACTGCTTCAAGAGCTATGTGGACCAGAGGGCCCGCCGTGCAGAGATCCTCAGTGAG 300
BAB_OAS3        CTCGACTGCTTCAAGAGCTACATGGACCAGAGGGCCCGCCGTGCAGAGATCCTTAGTGAG 300
RHE_OAS3        CTCGACTGCTTCAAGAGCTACATGGACCAGAGGGCCCGCCGTGCAGAGATCCTTAGTAAG 300
CRA_OAS3        CTCGACTGCTTCAAGAGCTACATGGACCAGAGGGCCCGCCGTGCAGAGATCCTTAGTAAG 300
MAR_OAS3        CTCGACTGCTTCAAGAGCTATGAGGACCAGAGGGCCCTTCGTGCAGACATCCTCAGTGAA 300
SQM_OAS3        CTCGACTGCTTCAAGAGCTATGAGGACCAGAGGGCCCTTCGTGCAGAGATCCTCAGTGAG 300
                ********************   **************  ******** ***** *** * 

HUM_OAS3        ATGCGGGCATCGCTGGAATCCTGGTGGCAGAACCCAGTCCCTGGTCTGAGACTCACGTTT 360
CHI_OAS3        ATGCGGGCATCGCTGGAATCCTGGTGGCAGAACCCGGTCCCTGGTCTGAGACTCACGTTT 360
BON_OAS3        ATGCGGGCATCGCTGGAATCCTGGTGGCAGAACCCGGTCCCTGGTCTGAGACTCACGTTT 267
GOR_OAS3        ATGCGGGCATCGCTGGAATCCTGGTGGCAGAACCCAGTCCCTGGTCTGAGACTCACGTTT 360
ORA_OAS3        ATGCGGGCATCGCTGGAATCCTGGTGGCAGAACCCAGTCCCTGGTCTGAGACTCACGTTT 360
WCG_OAS3        ATGCGGGTGTTGCTGGAATTCTGGTGGCAGAACCCAGTCTCTGGTCTGATCCTCAAGCTT 360
BAB_OAS3        ATGCGGGCATTGCTGGAATCCTGGTGGCAGAACCCAGTCCCTGGTCTGAGCCTCAAGTTT 360
RHE_OAS3        ATGCGGGCATTGCTGGAATCCTGGTGGCAGAACCCAGTCCCTGGTCTGAGCCTCAAGTTT 360
CRA_OAS3        ATGCGGGCATTGCTGGAATCCTGGTGGCAGAACCCAGTCCCTGGTCTGAGCCTCAAGTTT 360
MAR_OAS3        ATGCGGACATTGCTGGAATCCTGGTGGCAGAACCCAGTCGCTGGTCTGAGCCTCCAGTTT 360
SQM_OAS3        ATGCGGACATTGCTGGAATCCTGGTGGCAGAGCCCAGTCCCTGGTCTGAGCCTCGAGTTT 360
                ******   * ******** *********** *** *** *********  ***  * **

HUM_OAS3        CCTGAGCAGAGCGTGCCTGGGGCCCTGCAGTTCCGCCTGACATCCGTAGATCTTGAGGAC 420
CHI_OAS3        CCTGAGCAGAGCGTGCCTGGGGCCCTGCAGTTCCGCCTGACATCCGTAGATCTTGAGGAC 420
BON_OAS3        CCTGAGCAGAGCGTGCCTGGGGCCCTGCAGTTCCGCCTGACATCCGTAGATCTTGAGGAC 327
GOR_OAS3        CCTGAGCAGAGTGTGCCTGGGGCCCTGCAGTTCCGCCTGACATCCGTAGATCTTGAGGAC 420
ORA_OAS3        CCTGAGCAGAGCGTGCCTGGGGCCCTGCAGTTCCGCCTGACATCCGTAGATCTTGAGGAC 420
WCG_OAS3        CCTGAGCAGAGCGTGCCTGGGGCCCTGCAGTTCCGCCTGACATCCGTAGATCTTGAGGAC 420
BAB_OAS3        CCTCAGCAGAGCGTGCCTGGGGCCCTGCAGTTCCGCCTGACATCTATAGATCTTGAGGAC 420
RHE_OAS3        CCTCAGCAGAGCGTGCCTGGGGCCCTGCAGTTCCGCCTGACATCCATAGATCTTGAGGAC 420
CRA_OAS3        CCTCAGCAGAGCGTGCCTGGGGCCCTGCAGTTCCGCCTGACATCCATAGATCTTGAGGAC 420
MAR_OAS3        CCTGAGCAGCATATGCCTGGGGCCCTGCAGTTCCGCCTGACATCCAGAGATCCTGAGGAC 420
SQM_OAS3        CCTGAACAGCACATGCCTGGGGCCCTGGAGTTCCGCCTGACATCCAGAGATCCTGAGGAC 420
                *** * ***    ************** ****************   ***** *******

HUM_OAS3        TGGATGGATGTTAGCCTGGTGCCTGCCTTCAATGTCCTGGGTCAGGCCGGCTCCGGCGTC 480
CHI_OAS3        TGGATGGATGTTAGCCTGGTGCCTGCCTTCAATGTCCTGGGTCAGGCCGGCTCCGGCGTC 480
BON_OAS3        TGGATGGATGTTAGCCTGGTGCCTGCCTTCAATGTCCTGGGTCAGGCCGGCTCCGGCGTC 387
GOR_OAS3        TGGATGGATGTTAGCCTGGTGCCTGCCTTCAATGTCCTGGGTCAGGCCGGCTCCGGCGTC 480
ORA_OAS3        TGGATGGATGTTAGTCTGGTGCCTGCCTTCGATGTCCTGGGTCAGGCCAGCTCCAGCGTC 480
WCG_OAS3        TGGATGGATGTTAGCCTGGTGCCCGCCTTCGATGTCCTGGGTCAGGCCGGCTCCGGCGTC 480
BAB_OAS3        TGGATGGATGTTAGCCTGGTGCCTGCCTTCGATGTCCTGGGTCAGGCCAGCTCTCGCATC 480
RHE_OAS3        TGGATGGATGTTAGCCTGGTGCCTGCCTTCGATGTCCTGGGTCAGGCCGGCTCTCGAGTC 480
CRA_OAS3        TGGATGGATGTTAGCCTGGTGCCTGCCTTCGATGTCCTGGGTCAGGCCGGCTCTCGAGTC 480
MAR_OAS3        TGGATGGATGTTAGCCTGGTGCCTGCCTTCGATATCCTGGGTCAGGTCACCTCTGGCATC 480
SQM_OAS3        TGGATGGATGTTAGCCTGGTGCCTGCCTTCGATGTCCTGGGTCAGGTCGCCTCTGGCATC 480
                ************** ******** ****** ** ************ *  ***  *  **

HUM_OAS3        AAACCCAAGCCACAAGTCTACTCTACCCTCCTCAACAGTGGCTGCCAAGGGGGCGAGCAT 540
CHI_OAS3        AAACCCAAGCCACAAGTCTACTCTACCCTCCTCAACAGTGGCTGCCAAGGGGGCGAGCAT 540
BON_OAS3        AAACCCAAGCCACAAGTCTACTCTACCCTCCTCAACAGTGGCTGCCAAGGGGGCGAGCAT 447
GOR_OAS3        AAACCCAAGCCACAAGTCTACTCTACCCTCCTCAACAGTGGCTGCCAAGGGGGCGAGCAT 540
ORA_OAS3        AAACCCAAGCCACAAGTCTACTCTACCCTCCTCAACAGTGGCTGCCAAGGGGGCGAGCAT 540
WCG_OAS3        AAACCCAAGCCACAAGTCTACTCTACCCTCCTCAACACTGGCTGCCAAGGGGGCGAGCAC 540
BAB_OAS3        AAACCCAAGCCACAAGTCTACTCTACCCTCCTCAACAGTGGCTGCCAAGGGGGCGAGCAT 540
RHE_OAS3        AAACCCAAGCCACAAGTCTACTCTACCCTCCTCAACAGTGGCTGCCAAGGGGGCGAGCAT 540
CRA_OAS3        AAACCCAAGCCACAAGTCTACTCTACCCTCCTCAACAGTGGCTGCCAAAGGGGCGAGCAT 540
MAR_OAS3        AAACCCGAGCCACGAGTCTACTCCGCCCTCCTCGACAGTGGCTGCCAAGCGGGCGAGCAT 540
SQM_OAS3        AAACCCGAGCCACGCGTCTACTCCACCCTCCTCAACAGTGGCTGCCAAGCGGGCGAGCAT 540
                ****** ******  ********  ******** *** **********  ********* 

HUM_OAS3        GCGGCCTGCTTCACAGAGCTGCGGAGGAACTTTGTGAACATTCGCCCAGCCAAGTTGAAG 600
CHI_OAS3        GCGGCCTGCTTCACAGAGCTGCGGAGGAACTTTGTGAACATTCGCCCAGCCAAGTTGAAG 600
BON_OAS3        GCGGCCTGCTTCACAGAGCTGCGGAGGAACTTTGTGAACATTCGCCCAGCCAAGTTGAAG 507
GOR_OAS3        GCGGCCTGCTTCACAGAGCTGCGGAGGAACTTTGTGAACATTCGCCCAGCCAAGTTGAAG 600
ORA_OAS3        GCGGCCTGCTTCACAGAGCTGCGGAGGAACTTTGTGAACATTCGCCCAGCCAAGTTGAAG 600
WCG_OAS3        GCGGCCTGCTTCACAGAGCTGCGGAAGAACTTTGTGAACATTCGCCCAGCCAAGTTGAAG 600
BAB_OAS3        GCGGCCTGCTTCACAGAACTGCGGAGGGACTTTGTGAACATTCGCCCAGCCAAGTTGAAG 600
RHE_OAS3        GCGGCCTGCTTCACAGAACTGCGGAGGGACTTTGTGAACATTCGCCCAGCTAAGCTGAAG 600
CRA_OAS3        GCGGCCTGCTTCACAGAACTGCGGAGGGACTTTGTGAACATTCGCCCAGCCAAGTTGAAG 600
MAR_OAS3        GCAGCCTGCTTCACAGAGCTGCGGAGGAACTTTGTGAACATTCGCCCAGCCAAGTTGAAG 600
SQM_OAS3        GCATCCTGCTTCACAGAGCTGCGGAGGAACTTTGTGAACATTCGCCCAGCCAAGTTGAAG 600
                **  ************* ******* * ********************** *** *****

HUM_OAS3        AACCTAATCTTGCTGGTGAAGCACTGGTACCACCAGGTGTGCCTACAGGGGTTGTGGAAG 660
CHI_OAS3        AACCTAATCTTGCTGGTGAAGCACTGGTACCACCAGGTGTGCCTACAGGGGTTGTGGAAG 660
BON_OAS3        AACCTAATCTTGCTGGTGAAGCACTGGTACCACCAGGTGTGCCTACAGGGGTTGTGGAAG 567
GOR_OAS3        AACCTAATCTTGCTGGTGAAGCACTGGTACCACCAGGTGTGCCTACAGGGGTTGTGGAAG 660
ORA_OAS3        AACCTAATCTTGCTGGTGAAGCACTGGTACCACCAGGTGTGCCTACAGGGGTTGTGGAAG 660
WCG_OAS3        AACCTAATCTTGCTGGTGAAGCACTGGTACCACCAGGTGTGCCTACAGGGGTTGTGGAAG 660
BAB_OAS3        AACCTGATCTTGCTGGTGAAGCACTGGTACCACCAGGTGTGCCTACAGGGGTTGTGGGAG 660
RHE_OAS3        AACCTGATCTTGCTGGTGAAGCACTGGTACCACCAGGTGTGCCTACAGGGGTTGTGGGAG 660
CRA_OAS3        AACCTGATCTTGCTGGTGAAGCACTGGTACTACCAGGTGTGCCTACAGGGGTTGTGGGAG 660
MAR_OAS3        AACCTGATCTTGCTGGTGAAGCACTGGTACCGCCAGGCGCTCCCACAGGGGTTGCAGAAG 660
SQM_OAS3        AACCTGATCTTGCTGGTGAAGCACTGGTACCGCCAGGTGCTCCCACAGAGGTTGCAGGAG 660
                ***** ************************  ***** *  ** **** *****  * **

HUM_OAS3        GAGACGCTGCCCCCGGTCTATGCCCTGGAATTGCTGACCATCTTCGCCTGGGAGCAGGGC 720
CHI_OAS3        GAGACGCTGCCTCCGGTCTATGCCCTGGAATTGCTGACCATCTTCGCCTGGGAGCAGGGC 720
BON_OAS3        GAGACGCTGCCCCCGGTCTATGCCCTGGAATTGCTGACCATCTTCGCCTGGGAGCAGGGC 627
GOR_OAS3        GAGACGCTGCCCCCGGTCTATGCCCTGGAATTGCTGACCATCTTCGCCTGGGAGCAGGGC 720
ORA_OAS3        GAGACGCTGCCCCCAGTCTATGCCCTGGAATTGCTGACCATCTTCGCCTGGGAGCAGGGC 720
WCG_OAS3        GAGACACTGCCCCCGGTCTATGCCCTGGAATTGCTGACCATCTTCGCCTGGGAGCAGGGC 720
BAB_OAS3        GAGACGCTGCCCCCGGTCTATGCTCTGGAATTGCTGACCATCTTCGCCTGGGAGCAGGGC 720
RHE_OAS3        GAGACGCTGCCCCCGGTCTATGCTCTGGAATTGCTGACCATCTTCGCCTGGGAGCAAGGC 720
CRA_OAS3        GAGACGCTGCCCCCGGTCTATGCTCTGGAATTGCTGACCATCTTCGCCTGGGAGCAAGGC 720
MAR_OAS3        GAGACGCTGCCCCCGGTCTATGCCCTGGAACTGCTGACTATCTTCGCCTGGGAGCAGGGC 720
SQM_OAS3        GAGATGCTTCCCCCGGTCTATGCCCTGGAACTGCTGACTATCTTCGCCTGGGAGCAGGGC 720
                ****  ** ** ** ******** ****** ******* ***************** ***

HUM_OAS3        TGTAAGAAGGATGCTTTCAGCCTAGCCGAAGGCCTCCGAACTGTCCTGGGCCTGATCCAA 780
CHI_OAS3        TGTAAGAAGGATGCTTTCAGCCTAGCCGAAGGCCTCCGAACTGTCCTGGGCCTGATCCAA 780
BON_OAS3        TGTAAGAAGGATGCTTTCAGCCTAGCCGAAGGCCTCCGAACTGTCCTGGGCCTGATCCAA 687
GOR_OAS3        TGTAAGAAGGATGCTTTCAGCCTAGCCGAAGGCCTCCGAACTGTCCTGGGCCTGATCCAA 780
ORA_OAS3        TGTAAGAAGGATGCTTTCAGCCTAGCCGAAGGCCTCCGGACTGTCCTGGGCCTGATCCAA 780
WCG_OAS3        TGTAAGAAGGATGCTTTCAGCCTAGCCGAAGGCCTCCGGACTGTCCTGGGCCTGATCCAA 780
BAB_OAS3        TGTAAGAAGGATGCTTTCAGCCTGGCCGAAGGCCTCCGGACTGTCCTGGACCTGATCCAA 780
RHE_OAS3        TGTAAGAAGGATGCTTTCAGCCTGGCCGAAGGCCTCCGGACTGTCCTGGACCTGATCCAA 780
CRA_OAS3        TGTAAGAAGGATGCTTTCAGCCTGGCCGAAGGCCTCCGGACTGTCCTGGACCTGATCCAA 780
MAR_OAS3        TGTAAGAAGGATGCTTTCAGCCTGGCCCAAGGCCTCCGGACTGTCCTGCACCTGATCCAA 780
SQM_OAS3        TGTAAGAAGGATGCTTTCAGCCTGGCCCAAGGCCTCCGGACTGTCCTGCACCTGATCCAA 780
                *********************** *** ********** *********  **********

HUM_OAS3        CAGCATCAGCACCTGTGTGTTTTCTGGACTGTCAACTATGGCTTCGAGGACCCTGCAGTT 840
CHI_OAS3        CAGCATCAGCACCTGTGTGTTTTCTGGACTGTCAACTATGGCTTCGAGGACCCTGCAGTT 840
BON_OAS3        CAGCATCAGCACCTGTGTGTTTTCTGGACTGTCAACTATGGCTTCGAGGACCCTGCAGTT 747
GOR_OAS3        CAGCATCAGCACCTGTGTGTTTTCTGGACTGTCAACTATGGCTTCGAGGACCCTGCAGTT 840
ORA_OAS3        CAGCATCAGCACCTGTGTGTTTTCTGGACTGTCAACTATGGCTTCGAGGACCCTGCAGTT 840
WCG_OAS3        CAGCATCAGCACCTGTGTGTTTTCTGGACTGTCAACTATGGCTTCGAGGACCCTGCAGTT 840
BAB_OAS3        CAGCATCAGCACCTGTGTGTTTTCTGGACTGTCAACTATGGCTTCGAGGACCCTGCAGTT 840
RHE_OAS3        CAGCATCAGCACCTGTGTGTTTTCTGGACTGTCAACTATGGCTTCGAGGACCCTGCAGTT 840
CRA_OAS3        CAGCATCAGCACCTGTGTGTTTTCTGGACTGTCAACTATGGCTTCGAGGACCCTGCAGTT 840
MAR_OAS3        CAGCATCAGCACCTGTGTGTTTTCTGGACCATCAACTATGGCTTCGAGGACCCTGCAGTC 840
SQM_OAS3        CAGCATCAGCACCTGTGTGTTTTCTGGACTGTCAACTATGGCTTCGAGGACCCTGCAGTC 840
                *****************************  **************************** 

HUM_OAS3        GGGCAGTTCTTGCAGCGGCAGCTTAAGAGACCCAGGCCTGTGATCCTGGACCCAGCTGAC 900
CHI_OAS3        GGGCAGTTCTTGCAGCGGCAGCTTAAGAGACCCAGGCCTGTGATCCTGGACCCAGCTGAC 900
BON_OAS3        GGGCAGTTCTTGCAGCGGCAGCTTAAGAGACCCAGGCCTGTGATCCTGGACCCAGCTGAC 807
GOR_OAS3        GGGCAGTTCTTGCAGCGGCAGCTTAAGAGACCCAGGCCTGTGATCCTGGACCCAGCTGAC 900
ORA_OAS3        GGGCAGTTCTTGCAGCGGCAGCTTAAGAGACCCAGGCCGGTGATCCTGGACCCAGCTGAC 900
WCG_OAS3        GGGCAGTTCTTGCAGCGGCAGCTTAAGAGACCCAGGCCTGTGATCCTGGACCCAGCTGAC 900
BAB_OAS3        GGGCAGTTCTTGCAGCGGCAGCTTGAGAGACCCAGGCCTGTGATCCTGGACCCAGCCGAC 900
RHE_OAS3        GGGCAGTTCTTGCAGCGGCAGCTTGAGAGACCCAGGCCTGTGATCCTGGACCCAGCCGAC 900
CRA_OAS3        GGGCAGTTCTTGCAGCGGCAGCTTGAGAGACCCAGGCCTGTGATCCTGGACCCAGCCGAC 900
MAR_OAS3        GGGTGGTTCTTGCAGCAGCAGCTTGAGAGACCCAGGCCTGTGATCCTGGACCCAGCTGAC 900
SQM_OAS3        GGGCGGTTCTTGCAGCAGCAGCTTGCGAGACCCAGGCCTGTGATCCTGGACCCAGCAGAC 900
                ***  *********** *******  ************ ***************** ***

HUM_OAS3        CCCACATGGGACCTGGGGAATGGGGCAGCCTGGCACTGGGATTTGCTAGCCCAGGAGGCA 960
CHI_OAS3        CCCACATGGGACCTGGGGAACGGGGCAGCCTGGCACTGGGATTTGCTAGCCCAGGAGGCA 960
BON_OAS3        CCCACATGGGACCTGGGGAACGGGGCAGCCTGGCACTGGGATTTGCTAGCCCAGGAGGCA 867
GOR_OAS3        CCCACATGGGACCTGGGGAATGGGGCAGCCTGGCACTGGGATTTGCTAGCCCAGGAGGCA 960
ORA_OAS3        CCCACATGGGACCTGGGGAATGGGGCAGCCTGGCACTGGGATTTGCTAGCCCAGGAGGCA 960
WCG_OAS3        CCCACATGGGACCTAGGGAATGGGGCAGCCTGGCACTGGGATTTGCTAGCCCGGGAGGCA 960
BAB_OAS3        CCCACATGGGACGTGGGAAATGGGGCAGCCTGGCACTGGGATTTGCTAGCCCAGGAGGCA 960
RHE_OAS3        CCCACATGGGACCTGGGAAATGGGGCAGCCTGGCACTGGGATTTGCTAGCCCAGGAGGCA 960
CRA_OAS3        CCCACATGGGACCTGGGAAATGGGGCAGCCTGGCACTGGGATTTGCTAGCCCAGGAGGCA 960
MAR_OAS3        CCCACATGGGATGTGGGGAATGGGGCAACCTGGCACTGGGATTTGCTAGCCCAGGAGGCA 960
SQM_OAS3        CCCACCTGGGACGTGGGGAATGGGGCAACCTGGCACTGGGATTTGCTAGCCCAGGAAGCG 960
                ***** *****  * ** ** ****** ************************ *** ** 

HUM_OAS3        GCATCCTGCTATGACCACCCATGCTTTCTGAGGGGGATGGGGGACCCAGTGCAGTCTTGG 1020
CHI_OAS3        GCATCCTGCTATGACCACCCATGCTTTCTGAGGGGGATGGGGGACCCAGTGCAGTCTTGG 1020
BON_OAS3        GCATCCTGCTATGACCACCCATGCTTTCTGAGGGGGATGGGGGACCCAGTGCAGTCTTGG 927
GOR_OAS3        GCATCCTGCTATGACCACCCATGCTTTCTGAGGGGGATGGGGGACCCAGTGCAGTCTTGG 1020
ORA_OAS3        GCATCCTGCTATGACTACCCGTGCTTTCTGAAGGGGATGGGGGACCCGGTGCAGACTTGG 1020
WCG_OAS3        GCATCCTGCTATGACCACCCATGCTTTCTGAAGGGGATGGGGGACCCGGTGCAGTCTTGG 1020
BAB_OAS3        GCATCCTGCTGTGACCACCCATGCTTTCTGAACGGGATGGGGGATCCAGTGCAGCCTTGG 1020
RHE_OAS3        GCATCCTGCTGTGACCACCCATGCTTTCTGAACGGGATGGGGGATCCAGTGCAGCCTTGG 1020
CRA_OAS3        GCATCCTGCTGTGACCACCCATGCTTTCTGAACGGGATGGGGGATCCAGTGCGGCCTTGG 1020
MAR_OAS3        GCATCCTGCTATGACCAGCCATGCTTTCTACAGGGGATGGGGGGCCCAGTGCAGCCCTGG 1020
SQM_OAS3        GCATCCTGCCTTGATCAGCCGTGCTTTCTACAGGGGGCAGGGGGCCCAGCGCAGCCCTGG 1020
                *********  ***  * ** ********    ***   ****  ** * ** * * ***

HUM_OAS3        AAGGGGCCGGGCCTTCCACGTGCTGGATGCTCAGGTTTGGGCCACCCCATCCAGCTAGAC 1080
CHI_OAS3        AAGGGGCCGGGCCTTCCATGTGCTGGGTGCTCAGGTTTGGGCCACCCCATCCAGCTAGAC 1080
BON_OAS3        AAGGGGCCGGGCCTTCCATGTGCTGGGTGCTCAGGTTTGGGCCACCCCATCCAGCTAGAC 987
GOR_OAS3        AAGGGGCCGGGCCTTCCACGTGCTGGATGCTCAGGTTTGGGCCACCCCATCCAGCTAGAC 1080
ORA_OAS3        AAGGGGCCGGGCCTTCCACGTGCTGGATGCTCAGGTTTGGGCCACCCCATCCAGCTAGAC 1080
WCG_OAS3        AAGGGGCCGGGNCTTCCACATGCTGGATGCTCAGGTTTGGGCCACCCCATCCAGCTAGAC 1080
BAB_OAS3        CAGGGGCCGAGCCTTCCACGTGCCAGATGCTCAGGTTTGGGCCACCCCATCCAGCTAAAC 1080
RHE_OAS3        CAGGTGCCGGGCCTTCCACGTGCCAGATGCTCAGGTTTGGGCCACCCCATCCAGCTAAAC 1080
CRA_OAS3        CAGGGGCCGGGCCTTCCACGTGCCAGATGCTCAGGTTTGGGCCACCCCATCCAGCTAAAC 1080
MAR_OAS3        GAAGGGCCGGGCCTTCCATGTGCCGGGCGCTCAGCTTTGGGCCACCCCATCCAGCTAGAC 1080
SQM_OAS3        GAATGGCCGGGCCTTCCATGTGCCGGGCGCTCAGGTTTGAGCCACCCCATCCAGCTAGAC 1080
                 *   **** * ******  ***  *  ****** **** ***************** **

HUM_OAS3        CCTAACCAGAAGACCCCTGAAAACAGCAAGAGCCTCAATGCTGTGTACCCAAGAGCAGGG 1140
CHI_OAS3        CCTAACCAGAAGACCCCTGAAAACAGCAAGAGCCTCAATGCTGTGTACCCAAGAGCAGGG 1140
BON_OAS3        CCTAACCAGAAGACCCCTGAAAACAGCAAGAGCCTCAGTGCTGTGTACCCAAGAGCAGGG 1047
GOR_OAS3        CCTAACCAGAAGACCCCTGAAAACAGCAAGAGCCTCAATGCTGTGTACCCAAGAGCAGGG 1140
ORA_OAS3        CCTAACCAGAAGACCCCTGAAAACAGCAAGACCCTCAATGCTGTGTACCCAAGAGCAGGG 1140
WCG_OAS3        CCTAACCAGAAGACCCCTGAAAACAGCAAGAGCCTCAATGCTGTGTACCCAAGAGCAGGG 1140
BAB_OAS3        CCTAACCAGAAGACCCCTGAAAACAGCAAGAGCCTCGATGCTGTGTCCCCAAGAGCAGGG 1140
RHE_OAS3        CCTAACCAGAAGACCCCTGAAAACAGCAAGAGCCTCGATGCTGTATCCCCAAGAGCAGGG 1140
CRA_OAS3        CCTAACCAGAAGACCCCTGAAAACAGCAAGAGCCTCGATGCTGTATCCCCAAGAGCAGGG 1140
MAR_OAS3        CCTAACCAGAAGACCCTTAAAAGCAGCAAGAGCCTCAATGCTGTGAACCCAAGAGCAGGG 1140
SQM_OAS3        CCTAACCAGAAGACCCCTAAAAACAGCAAGAGCCTCAATGCTGTGCACCCAAGAGCAGGA 1140
                **************** * *** ******** ****  ******   ************ 

HUM_OAS3        AGCAAACCTCCCTCATGCCCAGCTCCTGGCCCCACTGGGGCAGCCAGCATCGTCCCCTCT 1200
CHI_OAS3        AGCAAACCTCCCTCATGCCCAGCTCCTGGCCCCACTGGGGCAGCCAGCATCGTCCCCTCT 1200
BON_OAS3        AGCAAACCTCCCTCATGCCCAGCTCCTGGCCCCACTGGGGCAGCCAGCATCGTCCCCTCT 1107
GOR_OAS3        AGTAAACCTCCCTCATGCCCAGCTCCTGGCCCCACTGGGGCAGCCAGCATCGTCCCCTCT 1200
ORA_OAS3        AGCAAACCTCCCTCATGCCCAGCTCCTGGCCCCACTAGGGCAGCCAGCATTGTCCCCTCT 1200
WCG_OAS3        AGCAAACTTCCCTCATGCCCAGCTCCTGGCCTCACTGGGGCAGCCAGCATCGTCCCCTCT 1200
BAB_OAS3        AGCAAAGCACCTTCATGCCCAGCTCCCGGCCCCGCTGGGGCAGCCAGCGTCGCCCCCTCT 1200
RHE_OAS3        AGCAAAGCACCTTCATGCCCAGCTCCCGGCCCCGCTGGGGCAGCCAGCGTCGTCCCCTCT 1200
CRA_OAS3        AGCAAAGCACCTTCATGCCCAGCTCCCGGCCCCGCTGGGGCAGCCAGCGTCGCCCCCTCT 1200
MAR_OAS3        AGCAAGCCACCTTCATGCCCAGCTCCCAGTCCTGCTGGGGCAACCAGTGTCGCCCCCTCT 1200
SQM_OAS3        AGCAAGCCACCCTCATGCCCGGCTCCCGGTCCTGCTGGGGCAGCCGGTGTCGTCCCCTCT 1200
                ** **    ** ******** *****  * *   ** ***** ** *  * * *******

HUM_OAS3        GTGCCGGGAATGGCCTTGGACCTGTCTCAGATCCCCACCAAGGAGCTGGACCGCTTCATC 1260
CHI_OAS3        GTGCCGGGAATGGCCTTGGACCTGTCTCAGATCCCCACCAAGGAGCTGGACCGCTTCATC 1260
BON_OAS3        GTGCCGGGAATGGCCTTGGACCTGTCTCAGATCCCCACCAAGGAGCTGGACCGCTTCATC 1167
GOR_OAS3        GTGCCGGGAATGGCCTTGGACCTGTCTCAGATCCCCACCAAGGAGCTGGACCGCTTCATC 1260
ORA_OAS3        GTGCCGGGAATGGCCTTGGACCTGTCTCAGATCCCCACCAAGGAGCTGGACCGCTTCATC 1260
WCG_OAS3        GTGCCGGGAATGGCCTTGGACCTGTCTCAGATCCCCACCAAGGAGCTGGACCGCTTCATC 1260
BAB_OAS3        GTGCCGGGAATGGCCTTGGACCTGTCTCAGATCCCCACCAAGGAGCTGGACCGCTTCATC 1260
RHE_OAS3        GTGCCAGGAATGGCCTTGGACCTGTCTCAGATCCCCACCAAGGAGCTGGACCGCTTCATC 1260
CRA_OAS3        GTGCCGGGAATGGCCTTGGACCTGTCTCAGATCCCCACCAAGGAGCTGGACCGCTTCATC 1260
MAR_OAS3        GTGCCAGGAATGGCCTTAGATCTGCCTCAGATCCCCACCAAGGAGCTGGACCGCTTCATC 1260
SQM_OAS3        GTGCGGGGAATGGCCTTAGATCTGCCTCAGATCCCCACCAAGGAGCTGGACCGCTTCATC 1260
                ****  *********** ** *** ***********************************

HUM_OAS3        CAGGACCACCTGAAGCCGAGCCCCCAGTTCCAGGAGCAGGTGAAAAAGGCCATTGACATC 1320
CHI_OAS3        CAGGACCACCTGAAGCCGAGCCCCCAGTTCCAGGAGCAGGTGAAAAAGGCCATCGACATC 1320
BON_OAS3        CAGGACCACCTGAAGCCGAGCCCCCAGTTCCAGGAGCAGGTGAAAAAGGCCATCGACATC 1227
GOR_OAS3        CAGGACCACCTGAAGCCGAGCCCCCAGTTCCAGGAGCAGGTGAAAAAGGCCATCGACATC 1320
ORA_OAS3        CAGGACCACCTGAAGCCAAACCCCCAGTTCCAGGAGCAGGTGAAAAAGGCCATCGATATC 1320
WCG_OAS3        CAGGACCACCTGAAGCCGAGCCCCCAGTTCCAGGAGCAGGTGAAAAAGGCCATTGACATC 1320
BAB_OAS3        CAGGACCACCTAAAGCCGAGCCCCCAGTTCCAGGAGCAGGTGAAAAAGGCCATCGATATC 1320
RHE_OAS3        CAGGACCACCTAAAGCCGAGCCCCCGGTTCCAGGAGCAGGTGAAAAAGGCCATCGATATC 1320
CRA_OAS3        CAGGACCACCTAAAGCCGAGCCCCCGGTTCCAGGAGCAGGTGAAAAAGGCCATCGATATC 1320
MAR_OAS3        CAGGACCACCTGAAGCCAAGCCCCCAATTCCAGGAGCAGGTGAAAAGGGCCATTGATGTC 1320
SQM_OAS3        CAGGACCACCTGAAGCCAAGCCCCCAATTCCAGGAGCAGGTGAAAAGGGCCATCGATGTC 1320
                *********** ***** * *****  ******************* ****** **  **

HUM_OAS3        ATCTTGCGCTGCCTCCATGAGAACTGTGTTCACAAGGCCTCAAGAGTCAGTAAAGGGGGC 1380
CHI_OAS3        ATCTTGCGCTGCCTCCGTGAGAACTGTGTTCACAAGGCCTCAAGAGTCAGTAAAGGGGGC 1380
BON_OAS3        ATCTTGCGCTGCCTCCGTGAGAACTGTGTTCACAAGGCCTCAAGAGTCAGTAAAGGGGGC 1287
GOR_OAS3        ATCTTGCGCTGCCTCCGTGAGAACTGTGTTCACAAGGCCTCAAGAGTCAGTAAAGGGGGC 1380
ORA_OAS3        ATCTTGTGCTGCCTCCGTAAGAACTGTGTTCACAAGGTCTCAAGAGTCAGTAAAGGGGGC 1380
WCG_OAS3        ATCTTGCGCTGCCTCCGTGAGAACTGCGTTCACAAGGCCTCAAGAGTCAGTAAAGGGGGC 1380
BAB_OAS3        ATCTTGCGCCGCCTCCGTGAGAACTGTGTTCACAAGGTCTCGAGAGTCAGCAAAGGGGGA 1380
RHE_OAS3        ATCTTGCGCCGCCTCCGTGAGAACTGTGTTCACAAGGTCTCAAGAGTCAGCAAAGGGGGA 1380
CRA_OAS3        ATCTTGCGCCGCCTCCGTGAGAACTGTGTTCACAAGGTCTCAAGAGTCAGCAAAGGGGGA 1380
MAR_OAS3        ATCTTGCGCTGCCTCCGTGAGAAGTGTGTTCACAAAGCCTCAAGAGTCAGCAAAGGGGGC 1380
SQM_OAS3        ATCTTGCGCTGCCTCCGTGAGAAGTGTGTTCACAAAGCCTCAAGAGTCAGCAAAGGGGGC 1380
                ****** ** ****** * **** ** ******** * *** ******** ******** 

HUM_OAS3        TCATTTGGCCGGGGCACAGACCTAAGGGATGGCTGTGATGTTGAACTCATCATCTTCCTC 1440
CHI_OAS3        TCATTTGGCCGGGGCACAGACCTAAGGGATGGCTGTGATGTTGAACTCATCATCTTCCTC 1440
BON_OAS3        TCATTTGGCCGGGGCACAGACCTAAGGGATGGCTGTGATGTTGAACTCATCATCTTCCTC 1347
GOR_OAS3        TCATTTGGCCGGGGCACAGACCTAAGGGATGGCTGTGATGTTGAACTCATCATCTTCCTC 1440
ORA_OAS3        TCATTTGGCCGGGGCACGGACCTAAGGGATGGCTGTGATGTTGAACTCATCATCTTCCTC 1440
WCG_OAS3        TCATTTGGCCGGGGCACAGACCTAAGGGATGGCTGTGATGTTGAACTCATCATCTTCCTC 1440
BAB_OAS3        TCATTTGGCCGGGGCACAGACCTAAGGGATGGCTGTGATGTTGAACTCGTCATCTTCCTC 1440
RHE_OAS3        TCATTTGGCCGGGGCACAGACCTAAGGGATGGCTGTGATGTTGAACTCGTCATCTTCCTC 1440
CRA_OAS3        TCATTTGGCCGGGGCACAGACCTAAGGGATGGCTGTGATGTTGAACTCGTCATCTTCCTC 1440
MAR_OAS3        TCATTCGGCCGGGGCACGGACCTAAGGGATAACTGTGATGTTGAACTCATCATCTTCCTC 1440
SQM_OAS3        TCATTCGGCCGGGGCACGGACCTAAGGGATAACTGTGATGTTGAACTCATCATCTTCCTC 1440
                ***** *********** ************  **************** ***********

HUM_OAS3        AACTGCTTCACGGACTACAAGGACCAGGGGCCCCGCCGCGCAGAGATCCTTGATGAGATG 1500
CHI_OAS3        AACTGCTTCACGGACTACAAGGACCAGGGGCCCCGCCGCGCAGAGATCCTTGATGAGATG 1500
BON_OAS3        AACTGCTTCACGGACTACAAGGACCAGGGGCCCCGCCGCGCAGAGATCCTTGATGAGATG 1407
GOR_OAS3        AACTGCTTCACGGACTACAAGGACCAGGGGCCCCGCCGCGCAGAGATCCTTGATGAGATG 1500
ORA_OAS3        AACTGCTTCACGGACTACAAGGACCAGGGGCCCTGCCACGCAGAGATCCTTGATGAGATG 1500
WCG_OAS3        AACTGCTTCACGGACTACAAGGACCAGGGGCCCCGCCGCGCAGAGATCCTTGATGAGATG 1500
BAB_OAS3        AACTGCTTCACGGACTACAAGGACCAGGGGCCCCGCCGCGCAGAGATCCTCGATGAGATG 1500
RHE_OAS3        AACTGCTTCACGGACTACAAGGACCAGGGGCCCCGCCGCGCAGAGATCCTCGATGAGATG 1500
CRA_OAS3        AACTGCTTCACGGACTACAAGGACCAGGGGCCCCGCCGCGCAGAGATCCTCGATGAGATG 1500
MAR_OAS3        AACTGCTTCACGGACTACAAGGACCAGGGAGCCCGCCGCACAGAGATCCTTGATGAGATG 1500
SQM_OAS3        AACTGCTTCACGGACTACAAGGACCAGGGGGCCCGCCGCACAGAGATCCTTGATGAGATG 1500
                *****************************  ** *** * ********** *********

HUM_OAS3        CGAGCGCAGCTAGAATCCTGGTGGCAGGACCAGGTGCCCAGCCTGAGCCTTCAGTTTCCT 1560
CHI_OAS3        CGAGCGCAGCTAGAATCCTGGTGGCAGGACCAGGTGCCCGGCCTGAGCCTTCAGTTTCCT 1560
BON_OAS3        CGAGCGCAGCTAGAATCCTGGTGGCAGGACCAGGTGCCCGGCCTGAGCCTTCAGTTTCCT 1467
GOR_OAS3        AGAGCGCAGCTAGAATCCTGGTGGCAGGACCAGGTGCCCAGCCTGAGCCTTCAGTTTCCT 1560
ORA_OAS3        CGAGCGCAGCTAGAATCCTGGTGGCAGGACCAGGTGCCCGGCCTGAGCCTTCAGTTTCCT 1560
WCG_OAS3        CGAGTGCAGCTAGAATCCTGGTGGCAGGACCAGGTCCCTGACCTGAGTCTTCAGTTTCCA 1560
BAB_OAS3        CGAGCGCAGCTAGAATCCTGGTGGCAGGGCCAGGTCCCTGGCCTGAGCCTTCAGTTTCCT 1560
RHE_OAS3        CGAGCGCAGCTAGAATCCTGGTGGCAGGGCCAGGTCCCTGGCCTGAGCCTTCAGTTTCCT 1560
CRA_OAS3        CGAGCGCAGCTAGAATCCTGGTGGCAGGGCCAGGTCCCTGGCCTGAGCCTTCAGTTTCCT 1560
MAR_OAS3        CGAGCGCAGCTAGAAGCCTGGAGGCAGGACCAGGTCCCAGGCCTGAGCCTTCAGTTTCCT 1560
SQM_OAS3        CGAGCGCAGCTAGAAGCCTGGTGGCAGGACCAGGTCCCCGACCTGAGCCTTCGGTTTCCT 1560
                 *** ********** ***** ****** ****** **   ****** **** ****** 

HUM_OAS3        GAGCAGAATGTGCCTGAGGCTCTGCAGTTCCAGCTGGTGTCCACAGCCCTGAAGAGCTGG 1620
CHI_OAS3        GAGCAGAATGTGCCTGAGGCTCTGCAGTTCCAGCTGGTGTCCACAGCCCTGAAGAGCTGG 1620
BON_OAS3        GAGCAGAATGTGCCTGAGGCTCTGCAGTTCCAGCTGGTGTCCACAGCCCTGAAGAGCTGG 1527
GOR_OAS3        GAGCAGAATGTGCCTGAGGCTTTGCAGTTCCAGCTGGTGTCCACAGCCCTGAAGAGCTGG 1620
ORA_OAS3        GAGCAGAATGTGCCTGAGGCTCTGCAGTTCCGGCTGGTGTCCACAGCCCTGAAGAGCTGG 1620
WCG_OAS3        GAGCAGAATGTGNCTGAGGCTCTGCAGTTCCAGCTGGTGTCCACGGNCCTGAAGAGCTGG 1620
BAB_OAS3        GAGCAGAATGTGCCTGAGGCTCTGCAGTTCCAGCTGGTGTCGACGGCCCCGAAGAGATGG 1620
RHE_OAS3        CAGCAGAATGTGCCTGAGGCTCTGCAGTTCCAGCTGGTGTCGACGGCCCCGAAGAGATGG 1620
CRA_OAS3        CAGCAGAATGTGCCTGAGGCTCTGCAGTTCCAGCTGGTGTCGACGGCCCCGAAGAGATGG 1620
MAR_OAS3        GAGCAGAATGTGCCTGAGGCTCTGCAGTTCCGGCTAGTGTCCACCGCCCTGAAGAGCTGG 1620
SQM_OAS3        GAGCAGAACGTGCCTGAGGCTCTGTGGTTCCAGCTAGGGTCCACGGCCCTGAACAGCTGG 1620
                 ******* *** ******** **  ***** *** * *** ** * ** *** ** ***

HUM_OAS3        ACGGATGTTAGCCTGCTGCCTGCCTTCGATGCTGTGGGGCAGCTCAGTTCTGGCACCAAA 1680
CHI_OAS3        ATGGATGTTAGCCTGCTGCCTGCCTTCGATGCTGTGGGGCAGCTCAGTTCTGGCACCAAA 1680
BON_OAS3        ATGGATGTTAGCCTGCTGCCTGCCTTCGATGCTGTGGGGCAGCTCAGTTCTGGCACCAAA 1587
GOR_OAS3        ACGGATGTTAGCCTGCTGCCTGCCTTCGATGCTGTGGGGCAGCTCAGTTCTGGCACCAAA 1680
ORA_OAS3        ACGGATGTTAGCCTGCTGCCTGCCTTCGATGCTGTGGGGCAGCTCAGTTCTGGCACCAAA 1680
WCG_OAS3        ATGGATGTTAGCCTGCTGCCTGCCTTTGATGCTGTGGGGCAGCTCGGTTCTGGCACCAAA 1680
BAB_OAS3        ACAGATGTTAGCCTGCTGCCTGCCTTTGATGCTCTGGGGCAGCTCAGTTCTGGCACCAAA 1680
RHE_OAS3        ACAGATGTTAGCCTGCTGCCTGCCTTTGATGCTCTGGGGCAGCTCAGTTCTGGCACCAAA 1680
CRA_OAS3        ACAGATGTTAGCCTGCTGCCTGCCTTTGATGCTCTGGGGCAGCTCAGTTCTGGCACCAAA 1680
MAR_OAS3        GTGGATGTTAGCCTGCTGCCTGCCTTTGATGCTGTGGGGCAGCTCAGTTCTGGCGCCAAA 1680
SQM_OAS3        GCGGACGTTAGCCTGCTGCCTGCCTTTGATGCTGTGGGGCAGCTGAGTTCTGGCACCAAA 1680
                   ** ******************** ****** **********  ******** *****

HUM_OAS3        CCAAATCCCCAGGTCTACTCGAGGCTCCTCACCAGTGGCTGCCAGGAGGGCGAGCATAAG 1740
CHI_OAS3        CCAAATCCCCAGGTCTACTCGAGGCTCCTCACCAGTGGCTGCCAGGAGGGCGAGCATAAG 1740
BON_OAS3        CCAAATCCCCAGGTCTACTCGAGGCTCCTCACCAGTGGCTGCCAGGAGGGCGAGCATAAG 1647
GOR_OAS3        CCAAATCCCCAGGTCTACTCGAGGCTCCTCACCAGTGGCTGCCAGGAGGGCGAGCATAAG 1740
ORA_OAS3        CCAAATCCCCAGGTCTACTCGAGGCTCCTCACCAGTGGCTGCCAGGAGGGCGAGCATAAG 1740
WCG_OAS3        CCAAATCCCCAGGTCTACTCGAGGCTCCTCACCAGTGGCTGCCAGGAGGGCGAGCATAAG 1740
BAB_OAS3        CCAAATCCCCAGGTCTACTCGAGGCTCCTCAGCAGTGGCTGCCAGGAGGGCGAACATAAG 1740
RHE_OAS3        CCAAATCCCCAGGTCTACTCGAGGCTCCTCAGCAGTGGCTGCCAGGAGGGCGAACATAAG 1740
CRA_OAS3        CCAAATCCCCAGGTCTACTCGAGGCTCCTCAGCAGTGGCTGCCAGGAGGGCGAACATAAG 1740
MAR_OAS3        CCAAATCCCCAAGTCTACTCGAGGCTGCTCCTCAGTGGCTGCCAGGAGGGCGAGCATAAG 1740
SQM_OAS3        CCAGATCCCCAGGTCTACTCGAATCTCCTCCTCAGTGGCTGCCAGGAGGGCGAGCATAAG 1740
                *** ******* **********  ** ***  ********************* ******

HUM_OAS3        GCCTGCTTCGCAGAGCTGCGGAGGAACTTCATGAACATTCGCCCTGTCAAGCTGAAGAAC 1800
CHI_OAS3        GCCTGCTTCGCAGAGCTGCGGAGGAACTTCATGAACATTCGCCCTGTCAAGCTGAAGAAC 1800
BON_OAS3        GCCTGCTTCGCAGAGCTGCGGAGGAACTTCATGAACATTCGCCCTGTCAAGCTGAAGAAC 1707
GOR_OAS3        GCCTGCTTCGCAGAGCTGCGGAGGAACTTCATGAACATTCGCCCTGTCAAGCTGAAGAAC 1800
ORA_OAS3        GCCTGCTTCGCAGAGCTGCGGAGGAACTTCGTGAACATTCGCCCTGCCAAGCTGAAGAAC 1800
WCG_OAS3        GCCTGCTTCTCAGAGCTGCGAAGGAACTTCGTGAACATTCGCCCTGTCAAGCTGAAGAAC 1800
BAB_OAS3        GCCTGCTTCGCAGAGCTGCGGAGGAACTTCGTGAACATTCGCCCCGCCAAGCTGAAGAAC 1800
RHE_OAS3        GCCTGCTTTGCAGAGCTGCGGAGGAACTTCGTGAACATTCGCCCCGCCAAGTTGAAGAAC 1800
CRA_OAS3        GCCTGCTTTGCAGAGCTGCGGAGGAACTTCGTGAACATTCGCCCCGCCAAGCTGAAGAAC 1800
MAR_OAS3        GCCTGCTTTGCAGAGCTGCGGAGGAACTTCGTGAACATTCGCCCCGTCAAGCTGAAGAAC 1800
SQM_OAS3        GCCTGCTTTGCAGAGCTGCGGAGGAACTTCGTGAACACTCGCCCGGCCAAGCTGAAGAAC 1800
                ********  ********** ********* ****** ****** * **** ********

HUM_OAS3        CTGATTCTGCTGGTGAAGCACTGGTACCGCCAGGTTGCGGCTCAGAACAAAGGAAAAGGA 1860
CHI_OAS3        CTGATTCTGCTGGTGAAGCACTGGTACCACCAGGTTGCGGCTCAGAACAAAGGAAAACGA 1860
BON_OAS3        CTGATTCTGCTGGTGAAGCACTGGTACCACCAGGTTGCGGCTCAGAACAAAGGAAAACGA 1767
GOR_OAS3        CTGATTCTGCTGGTGAAGCACTGGTACCGCCAGGTTGCGGCTCAGAACAAAGGAAAACGA 1860
ORA_OAS3        CTGATTCTGCTGGTGAAGCACTGGTATCGCCAGGTTGCAGCTCAGAACAAAGGAAAACGA 1860
WCG_OAS3        CTGATTCTGCTAGTGAAGCACTGGTACCGCCAGGTTGCGGCTCAGAACAAAGGAAAACGA 1860
BAB_OAS3        CTGATTCTGCTGGTGAAGCACTGGTACCGCCAGGTTGCGGCTCAGAACAAAAGAAAACGG 1860
RHE_OAS3        CTGATTCTGCTGGTGAAGCACTGGTACCGCCAGGTTGCGGCTCAGAACAAAAGAAAACGG 1860
CRA_OAS3        CTGATTCTGCTGGTGAAGCACTGGTACCGCCAGGTTGCGGCTCAGAACAAAAGAAAACGG 1860
MAR_OAS3        CTGATTCTACTGGTAAAGCACTGGTACCGCCAGGTTGCGGCCCAGAATGAAGGAAAACGA 1860
SQM_OAS3        CTGATTCTACTGGTAAAGCACTGGTACCGCCAGGTTGCGGCCCGGAATGAAGGAAAACGA 1860
                ******** ** ** *********** * ********* ** * ***  ** ***** * 

HUM_OAS3        CCAGCCCCTGCCTCTCTGCCCCCAGCCTATGCCCTGGAGCTCCTCACCATCTTTGCCTGG 1920
CHI_OAS3        CCAGCCCCTGCCTCTCTGCCCCCAGCCTATGCCCTGGAGCTCCTCACCATCTTTGCCTGG 1920
BON_OAS3        CCAGCCCCTGCCTCTCTGCCCCCAGCCTATGCCCTGGAGCTCCTCACCATCTTTGCCTGG 1827
GOR_OAS3        CCAGCCCCTGCCTCTCTGCCCCCAGCCTATGCCCTGGAGCTCCTCACCATCTTTGCCTGG 1920
ORA_OAS3        CCAGCCCCTGCCTCTCTGCCCCCAGCCTATGCCCTGGAGCTCCTCACCATCTTTGCCTGG 1920
WCG_OAS3        CCAGCCTCTGCCTCTCTGCCCCCAGCCTACGCCCTGGAGCTCCTCACCATCTTTGCTTGG 1920
BAB_OAS3        CCAGCCCCTGCCTCTCTGCCCCCAGCCTATGCCCTGGAGCTCCTCACCATCTTCGCCTGG 1920
RHE_OAS3        CCAGCCCCTGCCTCTCTGCCCCCAGCCTATGCCCTGGAGCTCCTCACCATCTTCGCCTGG 1920
CRA_OAS3        CCAGCCCCTGCCTCTCTGCCCCCAGCCTATGCCCTGGAGCTCCTCACCATCTTTGCCTGG 1920
MAR_OAS3        CCAGCCCCTGCCTCTCTGCCCCCAGCCTACGCCCTGGAGCTCCTTACCATCTTTGCCTGG 1920
SQM_OAS3        CCAGCCGCTGCGCCTCTGCCCCCAGCCTACGCCCTGGAGCTCCTTACCATCTTTGCCTGG 1920
                ****** ****  **************** ************** ******** ** ***

HUM_OAS3        GAGCAGGGCTGCAGGCAGGATTGTTTCAACATGGCCCAAGGCTTCCGGACGGTGCTGGGG 1980
CHI_OAS3        GAGCAGGGCTGCAGGCAGGATTGTTTCAACATGGCCCAAGGCTTCCGGACGGTGCTGGGG 1980
BON_OAS3        GAGCAGGGCTGCGGGCAGGATTGTTTCAACATGGCCCAAGGCTTCCGGACGGTGCTGGGG 1887
GOR_OAS3        GAGCAGGGCTGCAGGCAGGATTGTTTCAACATGGCCCAAGGCTTCCGGACGGTGCTGGGG 1980
ORA_OAS3        GAGCAGGGCTGCAGGCAGGATTGTTTCAACATGGCCCAAGGCTTCCGGACGGTGCTGGGG 1980
WCG_OAS3        GAGCAGGGCTGCAGGCAGGACTGTTTCGACATGGCCCAAGGCTTCCGGACGGTGCTGGGA 1980
BAB_OAS3        GAGCAGGGCTGCGGGAAGGACTGTTTCGACATGGCCCAAGGCTTCCGGACAGTGCTAGGG 1980
RHE_OAS3        GAGCAGGGCTGCGGGAAGGACTGTTTCGACATGGCCCAAGGCTTCCGGACAGTGCTAGGG 1980
CRA_OAS3        GAGCAGGGCTGCGGGAAGGACTGTTTCGACATGGCCCAAGGCTTCCGGACAGTGCTAGGG 1980
MAR_OAS3        GAGCAGGGCTGCAGGAAGGACTGTTTCAACATGGCTCAAGGTTTCCGGACAGTGCTGGGG 1980
SQM_OAS3        GAGCAGGGCTGCAGGGAGCACTGTTTCAACATGGCCCAAGGTTTCCGGACGGTGCTGGGG 1980
                ************ ** ** * ****** ******* ***** ******** ***** ** 

HUM_OAS3        CTCGTGCAACAGCATCAGCAGCTCTGTGTCTACTGGACGGTCAACTATAGCACTGAGGAC 2040
CHI_OAS3        CTCGTGCAACAGCATCAGCAGCTCTGTGTCTACTGGACGGTCAACTATAGCACTGAGGAC 2040
BON_OAS3        CTCGTGCAACAGCATCAGCAGCTCTGTGTCTACTGGACGGTCAACTATAGCACTGAGGAC 1947
GOR_OAS3        CTCGTGCAACAGCATCAGCAGCTCTGTGTCTACTGGACGGTCAACTATAGCACTGAGGAC 2040
ORA_OAS3        CTCGTGCAGCAGCATCAGCAGCTCTGTGTCTTCTGGACGGTCAACTATAGCACTGAGGAC 2040
WCG_OAS3        CTCGTGCAGCAGCATCAGCAGCTCTGTGTCTACTGGACGGTCAACTATAGCACTGAGGAC 2040
BAB_OAS3        CTCGTGCAGCAGCATCAGCAGCTCTGTGTCTACTGGACGGTCAACTACAGCACTGAGGAC 2040
RHE_OAS3        CTCGTGCAGCAGCATCAGCAGCTCTGTGTCTACTGGACGGTCAACTACAGCACTGAGGAC 2040
CRA_OAS3        CTCGTGCAGCAGCATCAGCAGCTCTGTGTCTACTGGACGGTCAACTACAGCACTGAGGAC 2040
MAR_OAS3        CTCGTGCAGCAGCATCAGCAGCTCTGTGTCTACTGGACGGTCAACTATAGCACCGAGGAC 2040
SQM_OAS3        CTGGTGCAGCAGCATCAGCAGCTCTGTGTCTACTGGACGGTCAACTATAGCACCGAGGAC 2040
                ** ***** ********************** *************** ***** ******

HUM_OAS3        CCAGCCATGAGAATGCACCTTCTTGGCCAGCTTCGAAAACCCAGACCCCTGGTCCTGGAC 2100
CHI_OAS3        CCAGCCATGAGAATGCACCTTCTTGGCCAGCTTGGAAAACCCAGACCCCTGGTCCTGGAC 2100
BON_OAS3        CCAGCCATGAGAATGCACCTTCTTGGCCAGCTTGGAAAACCCAGACCCCTGGTCCTGGAC 2007
GOR_OAS3        CCAGCCATGAGAATGCACCTTCTTGGCCAGCTTCGAAAACCCAGACCCCTGGTCCTGGAC 2100
ORA_OAS3        CCAGCCATGAGAATGCACCTTCTTGGCCAGCTTCGAAAACCCAGACCCCTGGTCCTGGAC 2100
WCG_OAS3        CCAGCCATGAGAATGCACCTTCTTGGCCAGCTTCGAAAACCCAGACCCCTGGTCCTGGAC 2100
BAB_OAS3        CCAGCCATGAGAATGCACCTTCTTGGCCAGCTTCGAAAACCCAGACCTCTGGTCCTGGAT 2100
RHE_OAS3        CCAGCCATGAGAATGCACCTTCTTGGCCAGCTTCGAAAACCCAGACCTCTGGTCCTGGAC 2100
CRA_OAS3        CCAGCCATGAGAATGCACCTTCTTGGCCAGCTTCGAAAACCCAGACCTCTGGTCCTGGAC 2100
MAR_OAS3        CCAGCTCTGATAATGCACCTTCTTGGCCAGTTTCGAAAACCCAGACCCCTGGTCCTGGAC 2100
SQM_OAS3        CCAGCTCTGAGAACGTACCTTCTTGGCCAGCTTCGAAAACCCAGACCCCTGGTCCTGGAT 2100
                *****  *** ** * ************** ** ************* *********** 

HUM_OAS3        CCCGCTGATCCCACCTGGAACGTGGGCCACGGTAGCTGGGAGCTGTTGGCCCAGGAAGCA 2160
CHI_OAS3        CCCGCTGATCCCACCTGGAACGTGGGCCACGGTAGCTGGGAGCTGTTGGCCCAGGAAGCA 2160
BON_OAS3        CCCGCTGATCCCACCTGGAACGTGGGCCACGGTAGCTGGGAGCTGTTGGCCCGGGAAGCA 2067
GOR_OAS3        CCCGCTGATCCCACCTGGAACGTGGGCCACGGTAGCTGGGAGCTGTTGGCCCAGGAAGCA 2160
ORA_OAS3        CCCGCTGATCCCACCTGGAACGTGGGCCAGGGTAGCTGGGAGCTGTTGGCCCAGGAAGCA 2160
WCG_OAS3        CCCGCTGATCCCACCTGGAATGTGGGCCAGGGTAGCTGGGAGCTGTTGGCCCAGGAAGCA 2160
BAB_OAS3        CCCGCTGATCCCACCTGGAACGTGGGCCAGGGTAGCTGGGAGCTGTTGGCCCAGGAAGCA 2160
RHE_OAS3        CCTGCTGATCCCACCTGGAACGTGGGCCAGGGTAGCTGGGAGCTGTTGGCCCAGGAAGCA 2160
CRA_OAS3        CCTGCTGATCCCACCTGGAACGTGGGCCAGGGTAGCTGGGAGCTGTTGGCCCAGGAAGCA 2160
MAR_OAS3        CCCGCCGATCCCACCTGGAACGTGGGCCAGGGTAGCTGGGAGCTGTTGGCCCAGGATGCG 2160
SQM_OAS3        CCCGCTGATCCCACCTGGAACGTGGGCCAGGGTAGCTGGGAGCTGTTGGCCCAGGATGCA 2160
                ** ** ************** ******** ********************** *** ** 

HUM_OAS3        GCAGCGCTGGGGATGCAGGCCTGCTTTCTGAGTAGAGACGGGACATCTGTGCAGCCCTGG 2220
CHI_OAS3        GCAGCGCTGGGGATGCAGGCCTGCTTTCTGAGTAGAGACGGGACATCTGTGCAGCCCTGG 2220
BON_OAS3        GCAGCGCTGGGGATGCAGGCCTGCTTTCTGAGTAGAGACGGGACATCTGTGCAGCCCTGG 2127
GOR_OAS3        GCAGCGCTGGGGATGCAGGCCTGCTTTCTGAGTAGAGACGGGACATCTGTGCAGCCCTGG 2220
ORA_OAS3        GCAGCGCTGGGGATGCAGGCCTGCTTTCTGAGTAGAGACGGGACATCTGTGCAGCCCTGG 2220
WCG_OAS3        GCAGTGCTGGGGATGCAGGCCTGCTTTCTGAGTAGAGATGGGACATCTGTGCAGCCCTGG 2220
BAB_OAS3        GCAGTGCTGGGGATGCAGGCCTGCTTTCTGAGTAGAGATGGGACATCTATGCCGCCCTGG 2220
RHE_OAS3        GCAGTGCTGGGGATGCAGGCCTGCTTTCTGAGTAGAGATGGGACATCTATGCCGCCCTGG 2220
CRA_OAS3        GCAGTGCTGGGGATGCAGGCCTGCTTTCTGAGTAGAGATGGGACATCTATGCCGCCCTGG 2220
MAR_OAS3        GCAGTGCTGGGGATGCAGGCCTGCTTTCTTAATAGAGACGGGACACCTATACAGCCCTGG 2220
SQM_OAS3        GCAGTGCTGGGGATGCAGGCCTGCTTTCTGAATAGAGACGGGACACCTATACAGCCCTGG 2220
                **** ************************ * ****** ****** ** * * *******

HUM_OAS3        GATGTGATGCCAGCCCTCCTTTACCAAACCCCAGCTGGGGACCTTGACAAGTTCATCAGT 2280
CHI_OAS3        GATGTGATGCCAGCCCTCCTTTACCAAACCCCAGCTGGGGACCTTGACAAGTTCATCAGT 2280
BON_OAS3        GATGTGATGCCAGCCCTCCTTTACCAAACCCCAGCTGGGGACCTTGACAAGTTCATCAGT 2187
GOR_OAS3        GATGTGATGCCAGCCCTCCTTTACCAAACTCCAGCTGGGGACCTTGACAAGTTCATCAGT 2280
ORA_OAS3        GATGTGATGCCAGCCCTCCTTTACCAAACCCCAGCTGGGGACCTTGACAAGTTCATCAGT 2280
WCG_OAS3        GATGTGATGCCAGCCCTCCTTTACCAAACCCCAGCTGCGGACCTTGACAAGTTCATCAGT 2280
BAB_OAS3        GATGTGATGCCAGCCCTCCTTTACCAAACCCCAGCTGGAGACCTCGACAAATTCATCAGT 2280
RHE_OAS3        GATGTGATGCCAGCCCTCCTTTACCAAACCCCAGCTGGAGACCTCGACAAATTCATCAGT 2280
CRA_OAS3        GATGTGATGCCAGCCCTCCTTTACCAAACCCCAGCTGGAGACCTCGACAAATTCATCAGT 2280
MAR_OAS3        GATGTGATGCCCGCCCTCCTTTACCAAACCCCAGCTGGGGACCTTGACAAGTTCATCAGT 2280
SQM_OAS3        GATGTGATGCCCGCCCTCCTTTACCAAACCCCAGCTGGGGACCTTGACAAGTTCATCAGT 2280
                *********** ***************** *******  ***** ***** *********

HUM_OAS3        GAATTTCTCCAGCCCAACCGCCAGTTCCTGGCCCAGGTGAACAAGGCCGTTGATACCATC 2340
CHI_OAS3        GAATTTCTCCAGCCCAACCGCCAGTTCCTGGCCCAGGTGAACAAGGCCGTTGATACCATC 2340
BON_OAS3        GAATTTCTCCAGCCCAACCGCCAGTTCCTGGCCCAGGTGAACAAGGCCGTTGATACCATC 2247
GOR_OAS3        GAATTTCTCCAGCCCAACCACCAGTTCCTGGCCCAGGTGAACAAGGCCGTTGATACCATC 2340
ORA_OAS3        GAATTTCTCCAGCCCAACCGCCAGTTCCTAGCCCAGGTGAACAAGGCCGTTGATACCATC 2340
WCG_OAS3        GAATTTCTCCAGCCCAACCGCCAGTTCCTGGCCCAGGTGAACAAGGCCGTTGATACCATC 2340
BAB_OAS3        GAATTTCTCCAGCCCAACCGCCAGTTCCTGGCCCAGGTGAACAAGGCTGTTGATACCATC 2340
RHE_OAS3        GAATTTCTCCAGCCCAACCGCCAGTTCCTGGCCCAGGTGAACAAGGCTGTTGATACCATC 2340
CRA_OAS3        GAATTTCTCCAGCCCAACCGCCAGTTCCTGGCCCAGGTGAACAAGGCTGTTGATACCATC 2340
MAR_OAS3        GAATTTCTCCAGCCCAACCGCCAGTTCCTGGCCCAGGTGAACAAGGCCGTTGATACCATC 2340
SQM_OAS3        GAATTTCTCCAGCCCAACCGCCAGTTCCTGGTCCAGGTGAACAAGGCCGTTGATACCATC 2340
                ******************* ********* * *************** ************

HUM_OAS3        TGTTCATTTTTGAAGGAAAACTGCTTCCGGAATTCTCCCATCAAAGTGATCAAGGTGGTC 2400
CHI_OAS3        TGTTCATTTTTGAAGGAAAACTGCTTCCGGAATTCTCCCATCAAAGTGATCAAGGTGGTC 2400
BON_OAS3        TGTTCATTTTTGAAGGAAAACTGCTTCCGGAATTCTCCCATCAAAGTGATCAAGGTGGTC 2307
GOR_OAS3        TGTTCATTTTTGAAGGAAAACTGCTTCCGGAATTCTCCCATCAAAGTGATCAAGGTGGTC 2400
ORA_OAS3        TGTTCATTTTTGAAGGAAAACTGCTTCCGGAATTCTCCCATCAAAGTGATCAAGGTGGTC 2400
WCG_OAS3        TGTTCATTTTTGAAGGAAAACTGCTTCCAGAATTCTCCCATCAAAGTGATCAAGGTGGTC 2400
BAB_OAS3        TGTTCATTTCTGAAGGAAAACTGCTTCCGGAATTCTCCCATCAAAGTGATCAAGGTGGTC 2400
RHE_OAS3        TGTTCATTTTTGAAGGAAAACTGCTTCCGGAATTCTCCCATCAAAGTGATCAAGGTGGTC 2400
CRA_OAS3        TGTTCATTTTTGAAGGAAAACTGCTTCCGGAATTCTCCCATCAAAGTGATCAAGGTGGTC 2400
MAR_OAS3        TGTTCATTTCTGAGGGAAAACTGCTTCCGGAATTCTCCCATCAAAGTGATCAAGGTGGTC 2400
SQM_OAS3        TGTTCATTTCTGAGGGAAAACTGCTTCCGGAATTCTCCCATCAAAGTGATCAAGGTGGTC 2400
                ********* *** ************** *******************************

HUM_OAS3        AAGGGTGGCTCTTCAGCCAAAGGCACAGCTCTGCGAGGCCGCTCAGATGCCGACCTCGTG 2460
CHI_OAS3        AAGGGTGGCTCTTCAGCCAAAGGCACAGCTCTGCGAGGCCGCTCAGATGCCGACCTCGTG 2460
BON_OAS3        AAGGGTGGCTCTTCAGCCAAAGGCACAGCTCTGCGAGGCCGCTCAGATGCCGACCTCGTG 2367
GOR_OAS3        AAGGGTGGCTCTTCAGCCAAAGGCACAGCTCTGCGAGGCCGCTCAGATGCCGACCTCGTG 2460
ORA_OAS3        AAGGGTGGCTCTTCAGCCAAAGGCACAGCTCTGCGAGGCCGCTCAGACGCCGACCTCGTG 2460
WCG_OAS3        AAGGGTGGCTCTTCAGCCAAAGGCACAGCTCTGCGAGGCCGCTCAGACGCCGACCTCGTG 2460
BAB_OAS3        AAGGGTGGCTCTTCAGCCAAAGGCACAGCCCTGCGAGGCCGCTCAGACGCCGACCTCGTG 2460
RHE_OAS3        AAGGGTGGCTCTTCAGCCAAAGGCACAGCTCTGCGAGGCCGCTCAGACGCCGACCTCGTG 2460
CRA_OAS3        AAGGGTGGCTCTTCAGCCAAAGGCACAGCTCTGCGAGGCCGCTCAGACGCCGACCTCGTG 2460
MAR_OAS3        AAGGGCGGCTCTTCAGCCAAAGGCACAGCTCTGCGAGGCCGCTCAGACGCCGACCTCGTG 2460
SQM_OAS3        AAGGGCGGCTCTTCAGCCAAAGGCACGGCTCTGCGAGGCCGCTCAGACGCCGACCTCGTG 2460
                ***** ******************** ** ***************** ************

HUM_OAS3        GTGTTCCTCAGCTGCTTCAGCCAGTTCACTGAGCAGGGCAACAAGCGGGCCGAGATCATC 2520
CHI_OAS3        GTGTTCCTCAGCTGCTTCAGCCAGTTCACTGAGCAGGGCAACAAGCGGGCCGAGATCATC 2520
BON_OAS3        GTGTTCCTCAGCTGCTTCAGCCAGTTCACTGAGCAGGGCAACAAGCGGGCCGAGATCATC 2427
GOR_OAS3        GTGTTCCTCAGCTGCTTCAGCCAGTTCACTGAGCAGGGGAACAAGCGGGCCGAGATCATC 2520
ORA_OAS3        GTGTTCCTCAGCTGCTTCAGCCAGTTCACTGAGCAGGGGAACAAGCGGGCCGAGATCATC 2520
WCG_OAS3        GTGTTCCTCAGCTGCTTCAGCCAGTTCACTGAGCAGGGGAACAAGCGGGCCGAGATCATC 2520
BAB_OAS3        GTGTTCCTCAGCTGCTTCAGCCAGTTCACTGAGCAGGGGAACAAGCGGGCCGAGATTATA 2520
RHE_OAS3        GTGTTCCTCAGCTGCTTCAGCCAGTTCACCGAGCAGGGGAACAAGCGGGCCGAGATTATA 2520
CRA_OAS3        GTGTTCCTCAGCTGCTTCAGCCAGTTCACCGAGCAGGGGAACAAGCGGGCCGAGATTATA 2520
MAR_OAS3        GTGTTCCTCAGCTGCTTCAGTCAGTTCGCTGAGCAGGGGAACAAGCGGGCCGAGATCATC 2520
SQM_OAS3        GTGTTCCTCAGCTGCTTCAGCCAGTTCGCTGAGCAGGGGAACAAGCGGGCCGAGATCATC 2520
                ******************** ****** * ******** ***************** ** 

HUM_OAS3        TCCGAGATCCGAGCCCAGCTGGAGGCATGTCAACAGGAGCGGCAGTTCGAGGTCAAGTTT 2580
CHI_OAS3        TCCGAGATCCGAGCCCAGCTGGAGGCATGTCAACAGGAGCGGCAGTTCGAGGTCAAGTTT 2580
BON_OAS3        TCCGAGATCCGAGCCCAGCTGGAGGCATGTCAACAGGAGCGGCAGTTCGAGGTCAAGTTT 2487
GOR_OAS3        TCCGAGATCCGAGCCCAGTTGGAGGCATGTCAACAGGAGCGGCAGTTCGAGGTCAAGTTT 2580
ORA_OAS3        TCCGAGATCCGAGCCCAGTTGGAGGCGTGTCAACAGGAGCGGCAGTTCGAGGTCAAGTTT 2580
WCG_OAS3        TCCGAGATCCGAGCCCAGTTGGAGGCATGTCAACAGGAGCGGCAGTTCGAGGTCAAGTTT 2580
BAB_OAS3        TCTGAGATCCGAGCCCAGCTGGAGGCATGTCAACGGGAGCAGCAGTTCGAGGTCAAGTTT 2580
RHE_OAS3        TCCGAGATTCGAGCCCAGCTTGAGGCATGTCAACGGGAGCAGCAGTTCGAGGTCAAGTTT 2580
CRA_OAS3        TCCGAGATTCGAGCCCAGCTTGAGGCATGTCAACGGGAGCAGCAGTTCGAGGTCAAGTTT 2580
MAR_OAS3        TCTGAGATCCGAGCCCAGCTGGAGGCTTGTCAACGGGAGCAGCAGTTCGAGGTCAAGTTT 2580
SQM_OAS3        TCTGAGATCCGAGCCCAGCTGGAGGCCTGTCAACGGGAGCAGCAGTTCGAGGTCAAGTTT 2580
                ** ***** ********* * ***** ******* ***** *******************

HUM_OAS3        GAAGTCTCCAAATGGGAGAATCCCCGCGTGCTGAGCTTCTCACTGACATCCCAGACGATG 2640
CHI_OAS3        GAAGTCTCCAAATGGGAGAATCCCCGCGTGCTGAGCTTCTCACTGACATCCCAGACGATG 2640
BON_OAS3        GAAGTCTCCAAATGGGAGAATCCCCGCGTGCTGAGCTTCTCACTGACATCCCAGACGATG 2547
GOR_OAS3        GAAGTCTCCAAATGGGAGAATCCCCGCGTGCTGAGCTTCTCACTGACATCCCAGACGATG 2640
ORA_OAS3        GAAGTCTCCAAATGGGAGAATCCCCGCGTGCTGAGCTTCTCACTGACATCCCAGACGATG 2640
WCG_OAS3        GAAGTCTCCAAATGGGAGAATCCCCGCGTGCTGAGCTTCTCACTGACATCCCAGACGATG 2640
BAB_OAS3        GAAGTCTCCAAATGGGAGAATCCCCGTGTGCTGAGCTTCTCACTGACATCCCAGACGATG 2640
RHE_OAS3        GAAGTCTCCAAATGGGAGAATCCCCGTGTGCTGAGCTTCTCACTGACATCCCAGACGATG 2640
CRA_OAS3        GAAGTCTCCAAATGGGAGAATCCCCGTGTGCTGAGCTTCTCACTGACATCCCAGACGATG 2640
MAR_OAS3        GAGGTCTCTAAATGGGAGAATCCCCGCGTGCTGAGCTTCTCACTGACATCCCAGACGATG 2640
SQM_OAS3        GAGGTCTCCAAATGGGAGAATCCCCGCGTGCTGAGCTTCTCACTGACATCCCAGACACTG 2640
                ** ***** ***************** *****************************  **

HUM_OAS3        CTGGACCAGAGTGTGGACTTTGATGTGCTGCCAGCCTTTGACGCCCTAGGCCAGCTGGTC 2700
CHI_OAS3        CTGGACCAGAGTGTGGACTTTGATGTGCTGCCAGCCTTTGACGCCCTAGGCCAGCTGGTC 2700
BON_OAS3        CTGGACCAGAGTGTGGACTTTGATGTGCTGCCAGCCTTTGACGCCCTAGGCCAGCTGGTC 2607
GOR_OAS3        CTGGACCAGAGTGTGGACTTTGATGTGCTGCCAGCCTTTGACGCCCTAGGCCAGCTGGTC 2700
ORA_OAS3        CTGGACCAGAGTGTGGACTTTGATGTGCTGCCAGCCTTTGACGCCCTAGGCCAGCTGGTC 2700
WCG_OAS3        CTGGACCAGAGTGTGGACTTTGATGTGCTGCCAGCCTTTGACGCCCTAGGCCAGCTGGTC 2700
BAB_OAS3        CTGGACCAGAGTGTGGACTTTGACGTGCTGCCAGCCTTTGACGCCCTAGGCCAGCTGGTC 2700
RHE_OAS3        CTGGACCAGAGTGTGGACTTTGACGTGCTGCCAGCTTTTGACGCCCTAGGCCAGCTGGTC 2700
CRA_OAS3        CTGGACCAGAGTGTGGACTTTGACGTGCTGCCAGCCTTTGACGCCCTAGGCCAGCTGGTC 2700
MAR_OAS3        CTGGACCAGAGTGTGGACTTTGACGTGCTTCCAGCCTTTGACGCCCTAGGCCAGCTGGTC 2700
SQM_OAS3        CTGGACCAGAGTGTGGACTTTGATGTGCTGCCAGCCTTTGACGCCCTAGGCCAGCTGGTC 2700
                *********************** ***** ***** ************************

HUM_OAS3        TCTGGCTCCAGGCCCAGCTCTCAAGTCTACGTCGACCTCATCCACAGCTACAGCAATGCG 2760
CHI_OAS3        TCTGGCTCCAGGCCCAGCTCTCAAGTCTACGTCGACCTCATCCACAGCTACAGCAATGCG 2760
BON_OAS3        TCTGGCTCCAGGCCCAGCTCTCAAGTCTACGTCGACCTCATCCACAGCTACAGCAATGCG 2667
GOR_OAS3        TCTGGCTCCAGGCCCAGCTCTCAAGTCTATGTCGACCTCATCCACAGCTACAGCAATGCA 2760
ORA_OAS3        TCTGGCTCCAGGCCCAGCTCTCAAGTCTACGTCGACCTCATCCACAGCTACAGCAATGCG 2760
WCG_OAS3        TCTGGCTCCAGGCCCAGCTCTCAAGTCTACGTCGACCTCATCCACAGCTACAGCAATGCG 2760
BAB_OAS3        TCTGGCTCCAGGCCCAGCTCTCAAGTCTACGTCAACCTCATCCACAGCTACAGCAATGCA 2760
RHE_OAS3        TCTGGCTCCAGGCCCAGCTCTCAAGTCTACGTCAACCTCATCCACAGCTACAGCAATGCA 2760
CRA_OAS3        TCTGGCTCCAGGCCCAGCTCTCAAGTCTACGTCAACCTCATCCACAGCTACAGCAATGCA 2760
MAR_OAS3        TCTGGCTCCAGGCCCAGCTCTCAGGTCTACGTTGACCTCATCCACAGCTACAGCAATGCG 2760
SQM_OAS3        TCTGGCTCCAGGCCCAGCTCTCGAGTCTACGTTGACCTCATCCACAGCTACAGCAATGGG 2760
                **********************  ***** **  ************************  

HUM_OAS3        GGCGAGTACTCCACCTGCTTCACAGAGCTACAACGGGACTTCATCATCTCTCGCCCTACC 2820
CHI_OAS3        GGCGAGTACTCCACCTGCTTCACAGAGCTACAACGGGACTTCATCATCTCTCGCCCTACC 2820
BON_OAS3        GGCGAGTACTCCACCTGCTTCACAGAGCTACAACGGGACTTCATCATCTCTCGCCCTACC 2727
GOR_OAS3        GGCGAGTACTCCACCTGCTTCACAGAGCTACAACGGGACTTCATCATCTCTCGCCCTACC 2820
ORA_OAS3        GGCGAGTACTCCACCTGCTTCACAGAGCTACAACGGGACTTCATCATCTCTCGCCCTACC 2820
WCG_OAS3        GGCGAGTACTCCACCTGCTTCACAGAGCTACAACGGGACTTCATCATCTCTCGCCCTACC 2820
BAB_OAS3        GGCGAGTACTCCACCTGCTTCACAGAGCTACAACGGGACTTCATCATCTCTCGCCCTACC 2820
RHE_OAS3        GGCGAGTACTCCACCTGCTTCACAGAGCTACAGCGGGACTTCATCATCTCTCGCCCTACC 2820
CRA_OAS3        GGCGAGTACTCCACCTGCTTCACAGAGCTACAGCGGGACTTCATCATCTCTCGCCCTACC 2820
MAR_OAS3        GGCGAGTACTCCACCTGCTTCACAGAGCTGCAGAGGGACTTCATCATCTCTCGCCCCACC 2820
SQM_OAS3        GGCGAATACTCCACCTGCTTCACAGAGCTGCAGCGGGACTTCATCATCTCTCGCCCCACC 2820
                ***** *********************** **  ********************** ***

HUM_OAS3        AAGCTGAAGAGCCTGATCCGGCTGGTGAAGCACTGGTACCAGCAGTGTACCAAGATCTCC 2880
CHI_OAS3        AAGCTGAAGAGCCTGATCCGGCTGGTGAAGCACTGGTACCAGCAGTGTACCAAGATCTCC 2880
BON_OAS3        AAGCTGAAGAGCCTGATCCGGCTGGTGAAGCACTGGTACCAGCAGTGTACCAAGATCTCC 2787
GOR_OAS3        AAGCTGAAGAGCCTGATCCGGCTGGTGAAGCACTGGTACCAGCAGTGTACCAAGATCTCC 2880
ORA_OAS3        AAGCTGAAGAGCCTGATCCGGCTGGTGAAGCACTGGTACCAGCAGTGTACCAAGATCTCC 2880
WCG_OAS3        AAGCTGAAGAGCCTGATCCGGCTGGTGAAGCACTGGTACCGGCAGTGTAACAAGATCTCC 2880
BAB_OAS3        AAGCTGAAGAGCCTGATCCGTCTGGTGAAGCACTGGTACCAGCAGTGTCACAAGATCTCC 2880
RHE_OAS3        AAGCTGAAGAGCCTGATCCGTCTGGTGAAGCACTGGTACCAGCAGTGTCACAAGATCTCC 2880
CRA_OAS3        AAGCTGAAGAGCCTGATCCGTCTGGTGAAGCACTGGTACCAGCAGTGTCACAAGATCTCC 2880
MAR_OAS3        AAGCTGAAGAGCCTGATCCGGCTGGTGAAGCACTGGTACCAACAGTGCAACAAGATGCCC 2880
SQM_OAS3        AAGCTGAAGAGCCTGATCCGGCTGGTGAAGCACTGGTACCAACAGTGCAACAAGATGCCC 2880
                ******************** *******************  *****   ******  **

HUM_OAS3        AAGGGGAGAGGCTCCCTACCCCCACAGCACGGGCTGGAACTCCTGACTGTGTATGCCTGG 2940
CHI_OAS3        AAGGGGAGAGGCTCCCTACCCCCACAGCACGGGCTGGAACTCCTGACTGTGTATGCCTGG 2940
BON_OAS3        AAGGGGAGAGGCTCCCTACCCCCACAGCACGGGCTGGAACTCCTGACTGTGTATGCCTGG 2847
GOR_OAS3        AAGGGGAGAGGCTCCCTACCCCCACAGCACGGGCTGGAACTCCTGACTGTGTATGCCTGG 2940
ORA_OAS3        AAGGGGAGAGGCTCCCTACCCCCACAGCACGGGCTGGAACTCCTGACTGTGTATGCCTGG 2940
WCG_OAS3        AAGGGGAGAGGCTCCCTACCCCCACAGCACGGGCTGGAACTCCTGACTGTGTACGCCTGG 2940
BAB_OAS3        AGGGGGAGAGGCTCCCTACCCCCAAAGCACGGGCTGGAACTCCTGACTGTGTACGCCTGG 2940
RHE_OAS3        GAGGGGAGAGGCTCCCTACCCCCAAAGCATGGGCTGGAACTCCTGACTGTGTACGCCTGG 2940
CRA_OAS3        GAGGGGAGAGGCTCCCTACCCCCAAAGCATGGGCTGGAACTCCTGACTGTGTACGCCTGG 2940
MAR_OAS3        AAGGGGAGAGGCTCCCTACCCCCACAGCATGGGCTGGAACTCCTGACTGTGTATGCCTGG 2940
SQM_OAS3        AAGGGAAGAGGCTCCCTACCCCCCCAGCATGGGCTGGAACTCCTGACTGTGTACGCCTGG 2940
                  *** *****************  **** *********************** ******

HUM_OAS3        GAGCAGGGCGGGAAGGACTCCCAGTTCAACATGGCTGAGGGCTTCCGCACGGTCCTGGAG 3000
CHI_OAS3        GAGCAGGGCGGGAAGGACTCCCAGTTCAACATGGCTGAGGGCTTCCGCACGGTCCTGGAG 3000
BON_OAS3        GAGCAGGGCGGGAAGGACTCCCAGTTCAACATGGCTGAGGGCTTCCGCACGGTCCTGGAG 2907
GOR_OAS3        GAGCAGGGCGGGAAGGACTCCCAGTTCAACATGGCTGAGGGCTTCCGCACGGTCCTGGAG 3000
ORA_OAS3        GAGCAGGGCGGGAAGGACTTCCAGTTCAACATGGCTGAGGGCTTCCGCACGGTCCTGGAG 3000
WCG_OAS3        GAGCAGGGCGGGAAGGACTCCCAGTTCAACATGGCTGAGGGCTTCCACACAGTCCTGGAG 3000
BAB_OAS3        GAGCAGGGCGGGAAGGACCCCCAGTTCAACATGGCTGAGGGCTTCCGCACGGTCCTGGAG 3000
RHE_OAS3        GAGCAGGGCGGGAAGGACCCCCAGTTCAACATGGCTGAGGGCTTCCGCACGGTCCTGGAG 3000
CRA_OAS3        GAGCAGGGCGGGAAGGACCCCCAGTTCAACATGGCTGAGGGCTTCCGCACGGTCCTGGAG 3000
MAR_OAS3        GAGCAGGGCGGGAAGGACCCCCAGTTCAACATGGCTGAGGGCTTCCGCACAGTCCTGGAG 3000
SQM_OAS3        GAGCAGGGCGGGGAGGACCCCCAGTTCAACATGGCTGAGGGTTTCCGCACAGTCCTGGAG 3000
                ************ *****  ********************* **** *** *********

HUM_OAS3        CTGGTCACCCAGTACCGCCAGCTCTGTATCTACTGGACCATCAACTACAACGCCAAGGAC 3060
CHI_OAS3        CTGGTCACCCAGTACCGCCAGCTCTGTATCTACTGGACCATCAACTACAACGCCAAGGAC 3060
BON_OAS3        CTGGTCACCCAGTACCGCCAGCTCTGTATCTACTGGACCATCAACTACAACGCCAAGGAC 2967
GOR_OAS3        CTGGTCACCCAGTACCGCCAGCTCTGTATCTACTGGACCATCAACTACAACGCCAAGGAC 3060
ORA_OAS3        CTGGTCACCCAGTACCGCCAGCTCTGTATCTACTGGACCATCAACTACAACGCCAAGGAC 3060
WCG_OAS3        CTGGTCACCCAGTACCGCCAGCTCTGTATCTACTGGACCATCAACTACAACACCAAGGAC 3060
BAB_OAS3        CTGGTCACCCAGTATCGCCAGCTCTGTATCTACTGGACCATCAACTACAACACCGAGGAC 3060
RHE_OAS3        CTGGTCACCCAGTATCGCCAGCTCTGTATCTACTGGACCATCAACTACAACACCAAGGAC 3060
CRA_OAS3        CTGGTCACCCAGTATCGCCAGCTCTGTATCTACTGGACCATCAACTACAACACCAAGGAC 3060
MAR_OAS3        CTGGTCACCCAGTACCGCCAGCTCTGTGTCTACTGGACCATTAACTACAATACTGAGGAC 3060
SQM_OAS3        CTGATCACCCAGTACCGCCAGATCTGTGTCTACTGGACCATCAACTACAACGCTGAGGAG 3060
                *** ********** ****** ***** ************* ********  *  **** 

HUM_OAS3        AAGACTGTTGGAGACTTCCTGAAACAGCAGCTTCAGAAGCCCAGGCCTATCATCCTGGAT 3120
CHI_OAS3        AAGACTGTTGGAGACTTCCTGAAACAGCAGCTTCAGAAGCCCAGGCCTATCATCCTGGAT 3120
BON_OAS3        AAGACTGTTGGAGACTTCCTGAAACAGCAGCTTCAGAAGCCCAGGCCTATCATCCTGGAT 3027
GOR_OAS3        AAGACTGTTGGAGACTTCCTGAAACAGCAGCTTCAGAAGCCCAGGCCTATCATCCTGGAT 3120
ORA_OAS3        AAGACTGTTGGAGACTTCCTGAAACAGCAGCTTCAGAAGCCCAGGCCTATCATCCTGGAT 3120
WCG_OAS3        AAGACTGTTGGAGACTTCCTGAAACAGCAGCTTCAGAAGCCCAGGCCTATCATCCTGGAT 3120
BAB_OAS3        AAGACTGTTGGAGACTTCCTGAAACAGCAGCTTCAGAAGCCCAGGCCTATCATCCTGGAT 3120
RHE_OAS3        AAGACTGTTGGAGACTTCCTGAAACAGCAGCTTCAGAAGCCCAGGCCTATCATCCTGGAT 3120
CRA_OAS3        AAGACTGTTGGAGACTTCCTGAAACAGCAGCTTCAGAAGCCCAGGCCTATCATCCTGGAT 3120
MAR_OAS3        AAGACTGTTGGAGACTTCCTGAAACAGCAGCTTCAGAAGCCCAGGCCTATCATCCTGGAT 3120
SQM_OAS3        AAGACTGTTGGAGACTTCCTGAAACAGCAGCTTCAGAAGCCCAGGCCTATCATCCTGGAT 3120
                ************************************************************

HUM_OAS3        CCGGCTGACCCGACAGGCAACCTGGGCCACAATGCCCGCTGGGACCTGCTGGCCAAGGAA 3180
CHI_OAS3        CCGGCTGACCCGACAGGCAACCTGGGCCACAATGCCCGCTGGGACCTGCTGGCCAAGGAA 3180
BON_OAS3        CCGGCTGACCCGACAGGCAACCTGGGCCACAATGCCCGCTGGGACCTGCTGGCCAAGGAA 3087
GOR_OAS3        CCGGCTGACCCGACAGGCAACCTGGGCCACAATGCCCGCTGGGACCTGCTGGCCAAGGAA 3180
ORA_OAS3        CCGGCTGACCCGACAGGCAACCTGGGCCACAATGCCCGCTGGGACCTGCTGGCCAAGGAA 3180
WCG_OAS3        CCGGCTGACCCGACAGGCAACCTGGGCCACAATGCCCGCTGGGACCTGCTGGCCAAGGAA 3180
BAB_OAS3        CCGGCTGACCCGACAGGCAACCTGGGCCACAGTGCCCGCTGGGACCTGCTGGCCAAGGAA 3180
RHE_OAS3        CCGGCTGACCCGACAGGCAACCTGGGCCACAGTGCCCGCTGGGACCTGCTGGCCAAGGAA 3180
CRA_OAS3        CCGGCTGACCCGACAGGCAACCTGGGCCACAGTGCCCGCTGGGACCTGCTGGCCAAGGAA 3180
MAR_OAS3        CCGGCTGACCCAACAGGAAACCTGGGCCACAGTGCCCGCTGGGACCTGCTGGCCAAGGAA 3180
SQM_OAS3        CCGGCTGACCCAACAGGAAACCTGGGCCACAGTGCCCGCTGGGACCTGCTGGCCAAGGAA 3180
                *********** ***** ************* ****************************

HUM_OAS3        GCTGCAGCCTGCACATCTGCCCTGTGCTGCATGGGACGGAATGGCATCCCCATCCAGCCA 3240
CHI_OAS3        GCTGCAGCCTGCACATCTGCCCTGTGCTGCATGGGACGGAATGGCATCCCCATCCAGCCA 3240
BON_OAS3        GCTGCAGCCTGCACATCTGCCCTGTGCTGCATGGGACGGAATGGCATCCCCATCCAGCCA 3147
GOR_OAS3        GCTGCAGCCTGCACATCTGCCCTGTGCTGCATGGGACGGAATGGCATCCCCATCCAGCCA 3240
ORA_OAS3        GCTGCAGCCTGCACGTCTGCCCTGTGCTGCATGGGACGGAATGGCATCCCCATCCAGCCA 3240
WCG_OAS3        GCTGCAGCCTGCACATCTGCCCTGTGCTGCATGGGACGGAATGGCATCCCCATCCAGCCA 3240
BAB_OAS3        GCTGCAGCCTGCATGTCTGCCCTGTGCTGCGTGGGACGGAATGGCATCCCCATCCAGCCA 3240
RHE_OAS3        GCTGCAGCCTGCATGTCTGCCCTGTGCTGCGTGGGACGGAACGGCATCCCCATCCAGCCA 3240
CRA_OAS3        GCTGCAGCCTGCATGTCTGCCCTGTGCTGCGTGGGACGGAACGGCATCCCCATCCAGCCA 3240
MAR_OAS3        GCTGCAGCCTGCATGTCTGCCCTGTGCTGCATGGGACGGAATGGCATTCCTATCCAGCCA 3240
SQM_OAS3        GCTGCAGCCTGCATGTCTGCCCTGTGCTGCATGGGATGGAACGGCAACCCTATCCAGCCA 3240
                *************  *************** ***** **** ****  ** *********

HUM_OAS3        TGGCCAGTGAAGGCTGCTGTG 3261
CHI_OAS3        TGGCCAGTGAAGGCTGCTGTG 3261
BON_OAS3        TGGCCAGTGAAGGCTGCTGTG 3168
GOR_OAS3        TGGCCAGTGAAGGCTGCTGTG 3261
ORA_OAS3        TGGCCAGTGAAGGCTGCTGTG 3261
WCG_OAS3        TGGCCAGTGAAGGCTGCTGTG 3261
BAB_OAS3        TGGCCAGTGAAGGCTGCTGTG 3261
RHE_OAS3        TGGCCAGTGAAGGCTGCTGTG 3261
CRA_OAS3        TGGCCAGTGAAGGCTGCTGTG 3261
MAR_OAS3        TGGCCAGTGAAGGCTGCTGTG 3261
SQM_OAS3        TGGCCAGTGAAGGCTGCTGTG 3261
                *********************

OAS3 11 species amino acid alignment

CLUSTAL 2.1 multiple sequence alignment


HUM_OAS3        MDLYSTPAAALDRFVARRLQPRKEFVEKARRALGALAAALRERGGRLGAAAPRVLKTVKG 60
CHI_OAS3        MDLYSTPAAALDRFVARRLQPRKEFVEKARRALGALAAALRERGGRLGAAAPRVLKTVKG 60
BON_OAS3        MDLYSTPAAALDRFVARRLQPRKEFVE-------------------------------KG 29
GOR_OAS3        MDLYSTPAAALDRFVARSLQPRTEFVEKARRALGALAAALRERAGRLGAAAPRVLKTVKG 60
ORA_OAS3        MDLYSTPAAALDRFVARRLQPRKEFVEKARRALGAVAAALRERGGRPGAAAQRVLKTAKG 60
WCG_OAS3        MDLYSTPAAALDRFVATRLQPRKEFVEKARRALGALAAALRERGGRPGAAAPRVLKTVKG 60
BAB_OAS3        MDLYRTPASELDRFVATRLQPRKEFTETTRRALGALAAALRERRGRPGAAAPRVLKIVKG 60
RHE_OAS3        MDLYRTPASALDRFVATRLQPRKEFTETARRALGALAAALRERGGRPGAAAPRVLKIVKG 60
CRA_OAS3        MDLYRTPASALDRFVATRLQPRKEFTETARRALGALAAALRERGGRPGAAAPRVLKIVKG 60
MAR_OAS3        MDVYGTQATALDRFVASRLQPRKEFVEKTRRALGSLAAALRERGGRPGAAAPRVLKIVKG 60
SQM_OAS3        MDVYGTRAAALDGFVASRLQPRKEFVEKTRRSLGTLDAALRARRGRPGAAVPRVLKIVKG 60
                **:* * *: ** ***  ****.**.*                               **

HUM_OAS3        GSSGRGTALKGGCDSELVIFLDCFKSYVDQRARRAEILSEMRASLESWWQNPVPGLRLTF 120
CHI_OAS3        GSSGRGTALKGGCDSELVIFLDCFKSYVDQRARRAEILSEMRASLESWWQNPVPGLRLTF 120
BON_OAS3        GSSGRGTALKGGCDSELVIFLDCFKSYVDQRARRAEILSEMRASLESWWQNPVPGLRLTF 89
GOR_OAS3        GSSGRGTALKGGCDSELVIFLDCFKSYVDQRARRAEILSEMRASLESWWQNPVPGLRLTF 120
ORA_OAS3        GSSGRGTALKGGCDSELVIFLDCFKSYVDQRARRAEILSEMRASLESWWQNPVPGLRLTF 120
WCG_OAS3        GSSGRGTALKGGCDSELVIFLDCFKSYVDQRARRAEILSEMRVLLEFWWQNPVSGLILKL 120
BAB_OAS3        GSSGRGTALKGGCDSELVIFLDCFKSYMDQRARRAEILSEMRALLESWWQNPVPGLSLKF 120
RHE_OAS3        GSSGRGTALKGGCDSELVIFLDCFKSYMDQRARRAEILSKMRALLESWWQNPVPGLSLKF 120
CRA_OAS3        GSSGRGTALKGGCDSELVIFLDCFKSYMDQRARRAEILSKMRALLESWWQNPVPGLSLKF 120
MAR_OAS3        GSSGRGTALKGGCDSELVIFLDCFKSYEDQRALRADILSEMRTLLESWWQNPVAGLSLQF 120
SQM_OAS3        GSSGRGTALKGGCDLELVIFLDCFKSYEDQRALRAEILSEMRTLLESWWQSPVPGLSLEF 120
                ************** ************ **** **:***:**. ** ***.**.** * :

HUM_OAS3        PEQSVPGALQFRLTSVDLEDWMDVSLVPAFNVLGQAGSGVKPKPQVYSTLLNSGCQGGEH 180
CHI_OAS3        PEQSVPGALQFRLTSVDLEDWMDVSLVPAFNVLGQAGSGVKPKPQVYSTLLNSGCQGGEH 180
BON_OAS3        PEQSVPGALQFRLTSVDLEDWMDVSLVPAFNVLGQAGSGVKPKPQVYSTLLNSGCQGGEH 149
GOR_OAS3        PEQSVPGALQFRLTSVDLEDWMDVSLVPAFNVLGQAGSGVKPKPQVYSTLLNSGCQGGEH 180
ORA_OAS3        PEQSVPGALQFRLTSVDLEDWMDVSLVPAFDVLGQASSSVKPKPQVYSTLLNSGCQGGEH 180
WCG_OAS3        PEQSVPGALQFRLTSVDLEDWMDVSLVPAFDVLGQAGSGVKPKPQVYSTLLNTGCQGGEH 180
BAB_OAS3        PQQSVPGALQFRLTSIDLEDWMDVSLVPAFDVLGQASSRIKPKPQVYSTLLNSGCQGGEH 180
RHE_OAS3        PQQSVPGALQFRLTSIDLEDWMDVSLVPAFDVLGQAGSRVKPKPQVYSTLLNSGCQGGEH 180
CRA_OAS3        PQQSVPGALQFRLTSIDLEDWMDVSLVPAFDVLGQAGSRVKPKPQVYSTLLNSGCQRGEH 180
MAR_OAS3        PEQHMPGALQFRLTSRDPEDWMDVSLVPAFDILGQVTSGIKPEPRVYSALLDSGCQAGEH 180
SQM_OAS3        PEQHMPGALEFRLTSRDPEDWMDVSLVPAFDVLGQVASGIKPEPRVYSTLLNSGCQAGEH 180
                *:* :****:***** * ************::***. * :**:*:***:**::*** ***

HUM_OAS3        AACFTELRRNFVNIRPAKLKNLILLVKHWYHQVCLQGLWKETLPPVYALELLTIFAWEQG 240
CHI_OAS3        AACFTELRRNFVNIRPAKLKNLILLVKHWYHQVCLQGLWKETLPPVYALELLTIFAWEQG 240
BON_OAS3        AACFTELRRNFVNIRPAKLKNLILLVKHWYHQVCLQGLWKETLPPVYALELLTIFAWEQG 209
GOR_OAS3        AACFTELRRNFVNIRPAKLKNLILLVKHWYHQVCLQGLWKETLPPVYALELLTIFAWEQG 240
ORA_OAS3        AACFTELRRNFVNIRPAKLKNLILLVKHWYHQVCLQGLWKETLPPVYALELLTIFAWEQG 240
WCG_OAS3        AACFTELRKNFVNIRPAKLKNLILLVKHWYHQVCLQGLWKETLPPVYALELLTIFAWEQG 240
BAB_OAS3        AACFTELRRDFVNIRPAKLKNLILLVKHWYHQVCLQGLWEETLPPVYALELLTIFAWEQG 240
RHE_OAS3        AACFTELRRDFVNIRPAKLKNLILLVKHWYHQVCLQGLWEETLPPVYALELLTIFAWEQG 240
CRA_OAS3        AACFTELRRDFVNIRPAKLKNLILLVKHWYYQVCLQGLWEETLPPVYALELLTIFAWEQG 240
MAR_OAS3        AACFTELRRNFVNIRPAKLKNLILLVKHWYRQALPQGLQKETLPPVYALELLTIFAWEQG 240
SQM_OAS3        ASCFTELRRNFVNIRPAKLKNLILLVKHWYRQVLPQRLQEEMLPPVYALELLTIFAWEQG 240
                *:******::******************** *.  * * :* ******************

HUM_OAS3        CKKDAFSLAEGLRTVLGLIQQHQHLCVFWTVNYGFEDPAVGQFLQRQLKRPRPVILDPAD 300
CHI_OAS3        CKKDAFSLAEGLRTVLGLIQQHQHLCVFWTVNYGFEDPAVGQFLQRQLKRPRPVILDPAD 300
BON_OAS3        CKKDAFSLAEGLRTVLGLIQQHQHLCVFWTVNYGFEDPAVGQFLQRQLKRPRPVILDPAD 269
GOR_OAS3        CKKDAFSLAEGLRTVLGLIQQHQHLCVFWTVNYGFEDPAVGQFLQRQLKRPRPVILDPAD 300
ORA_OAS3        CKKDAFSLAEGLRTVLGLIQQHQHLCVFWTVNYGFEDPAVGQFLQRQLKRPRPVILDPAD 300
WCG_OAS3        CKKDAFSLAEGLRTVLGLIQQHQHLCVFWTVNYGFEDPAVGQFLQRQLKRPRPVILDPAD 300
BAB_OAS3        CKKDAFSLAEGLRTVLDLIQQHQHLCVFWTVNYGFEDPAVGQFLQRQLERPRPVILDPAD 300
RHE_OAS3        CKKDAFSLAEGLRTVLDLIQQHQHLCVFWTVNYGFEDPAVGQFLQRQLERPRPVILDPAD 300
CRA_OAS3        CKKDAFSLAEGLRTVLDLIQQHQHLCVFWTVNYGFEDPAVGQFLQRQLERPRPVILDPAD 300
MAR_OAS3        CKKDAFSLAQGLRTVLHLIQQHQHLCVFWTINYGFEDPAVGWFLQQQLERPRPVILDPAD 300
SQM_OAS3        CKKDAFSLAQGLRTVLHLIQQHQHLCVFWTVNYGFEDPAVGRFLQQQLARPRPVILDPAD 300
                *********:****** *************:********** ***:** ***********

HUM_OAS3        PTWDLGNGAAWHWDLLAQEAASCYDHPCFLRGMGDPVQSWKGPGLPRAGCSGLGHPIQLD 360
CHI_OAS3        PTWDLGNGAAWHWDLLAQEAASCYDHPCFLRGMGDPVQSWKGPGLPCAGCSGLGHPIQLD 360
BON_OAS3        PTWDLGNGAAWHWDLLAQEAASCYDHPCFLRGMGDPVQSWKGPGLPCAGCSGLGHPIQLD 329
GOR_OAS3        PTWDLGNGAAWHWDLLAQEAASCYDHPCFLRGMGDPVQSWKGPGLPRAGCSGLGHPIQLD 360
ORA_OAS3        PTWDLGNGAAWHWDLLAQEAASCYDYPCFLKGMGDPVQTWKGPGLPRAGCSGLGHPIQLD 360
WCG_OAS3        PTWDLGNGAAWHWDLLAREAASCYDHPCFLKGMGDPVQSWKGPGLPHAGCSGLGHPIQLD 360
BAB_OAS3        PTWDVGNGAAWHWDLLAQEAASCCDHPCFLNGMGDPVQPWQGPSLPRARCSGLGHPIQLN 360
RHE_OAS3        PTWDLGNGAAWHWDLLAQEAASCCDHPCFLNGMGDPVQPWQVPGLPRARCSGLGHPIQLN 360
CRA_OAS3        PTWDLGNGAAWHWDLLAQEAASCCDHPCFLNGMGDPVRPWQGPGLPRARCSGLGHPIQLN 360
MAR_OAS3        PTWDVGNGATWHWDLLAQEAASCYDQPCFLQGMGGPVQPWEGPGLPCAGRSALGHPIQLD 360
SQM_OAS3        PTWDVGNGATWHWDLLAQEAASCLDQPCFLQGAGGPAQPWEWPGLPCAGRSGLSHPIQLD 360
                ****:****:*******:***** * ****.* *.*.:.*: *.** *  *.*.*****:

HUM_OAS3        PNQKTPENSKSLNAVYPRAGSKPPSCPAPGPTGAASIVPSVPGMALDLSQIPTKELDRFI 420
CHI_OAS3        PNQKTPENSKSLNAVYPRAGSKPPSCPAPGPTGAASIVPSVPGMALDLSQIPTKELDRFI 420
BON_OAS3        PNQKTPENSKSLSAVYPRAGSKPPSCPAPGPTGAASIVPSVPGMALDLSQIPTKELDRFI 389
GOR_OAS3        PNQKTPENSKSLNAVYPRAGSKPPSCPAPGPTGAASIVPSVPGMALDLSQIPTKELDRFI 420
ORA_OAS3        PNQKTPENSKTLNAVYPRAGSKPPSCPAPGPTRAASIVPSVPGMALDLSQIPTKELDRFI 420
WCG_OAS3        PNQKTPENSKSLNAVYPRAGSKLPSCPAPGLTGAASIVPSVPGMALDLSQIPTKELDRFI 420
BAB_OAS3        PNQKTPENSKSLDAVSPRAGSKAPSCPAPGPAGAASVAPSVPGMALDLSQIPTKELDRFI 420
RHE_OAS3        PNQKTPENSKSLDAVSPRAGSKAPSCPAPGPAGAASVVPSVPGMALDLSQIPTKELDRFI 420
CRA_OAS3        PNQKTPENSKSLDAVSPRAGSKAPSCPAPGPAGAASVAPSVPGMALDLSQIPTKELDRFI 420
MAR_OAS3        PNQKTLKSSKSLNAVNPRAGSKPPSCPAPSPAGATSVAPSVPGMALDLPQIPTKELDRFI 420
SQM_OAS3        PNQKTPKNSKSLNAVHPRAGSKPPSCPAPGPAGAAGVVPSVRGMALDLPQIPTKELDRFI 420
                ***** :.**:*.** ****** ******. : *:.:.*** ******.***********

HUM_OAS3        QDHLKPSPQFQEQVKKAIDIILRCLHENCVHKASRVSKGGSFGRGTDLRDGCDVELIIFL 480
CHI_OAS3        QDHLKPSPQFQEQVKKAIDIILRCLRENCVHKASRVSKGGSFGRGTDLRDGCDVELIIFL 480
BON_OAS3        QDHLKPSPQFQEQVKKAIDIILRCLRENCVHKASRVSKGGSFGRGTDLRDGCDVELIIFL 449
GOR_OAS3        QDHLKPSPQFQEQVKKAIDIILRCLRENCVHKASRVSKGGSFGRGTDLRDGCDVELIIFL 480
ORA_OAS3        QDHLKPNPQFQEQVKKAIDIILCCLRKNCVHKVSRVSKGGSFGRGTDLRDGCDVELIIFL 480
WCG_OAS3        QDHLKPSPQFQEQVKKAIDIILRCLRENCVHKASRVSKGGSFGRGTDLRDGCDVELIIFL 480
BAB_OAS3        QDHLKPSPQFQEQVKKAIDIILRRLRENCVHKVSRVSKGGSFGRGTDLRDGCDVELVIFL 480
RHE_OAS3        QDHLKPSPRFQEQVKKAIDIILRRLRENCVHKVSRVSKGGSFGRGTDLRDGCDVELVIFL 480
CRA_OAS3        QDHLKPSPRFQEQVKKAIDIILRRLRENCVHKVSRVSKGGSFGRGTDLRDGCDVELVIFL 480
MAR_OAS3        QDHLKPSPQFQEQVKRAIDVILRCLREKCVHKASRVSKGGSFGRGTDLRDNCDVELIIFL 480
SQM_OAS3        QDHLKPSPQFQEQVKRAIDVILRCLREKCVHKASRVSKGGSFGRGTDLRDNCDVELIIFL 480
                ******.*:******:***:**  *:::****.*****************.*****:***

HUM_OAS3        NCFTDYKDQGPRRAEILDEMRAQLESWWQDQVPSLSLQFPEQNVPEALQFQLVSTALKSW 540
CHI_OAS3        NCFTDYKDQGPRRAEILDEMRAQLESWWQDQVPGLSLQFPEQNVPEALQFQLVSTALKSW 540
BON_OAS3        NCFTDYKDQGPRRAEILDEMRAQLESWWQDQVPGLSLQFPEQNVPEALQFQLVSTALKSW 509
GOR_OAS3        NCFTDYKDQGPRRAEILDEMRAQLESWWQDQVPSLSLQFPEQNVPEALQFQLVSTALKSW 540
ORA_OAS3        NCFTDYKDQGPCHAEILDEMRAQLESWWQDQVPGLSLQFPEQNVPEALQFRLVSTALKSW 540
WCG_OAS3        NCFTDYKDQGPRRAEILDEMRVQLESWWQDQVPDLSLQFPEQNV-EALQFQLVST-LKSW 538
BAB_OAS3        NCFTDYKDQGPRRAEILDEMRAQLESWWQGQVPGLSLQFPEQNVPEALQFQLVSTAPKRW 540
RHE_OAS3        NCFTDYKDQGPRRAEILDEMRAQLESWWQGQVPGLSLQFPQQNVPEALQFQLVSTAPKRW 540
CRA_OAS3        NCFTDYKDQGPRRAEILDEMRAQLESWWQGQVPGLSLQFPQQNVPEALQFQLVSTAPKRW 540
MAR_OAS3        NCFTDYKDQGARRTEILDEMRAQLEAWRQDQVPGLSLQFPEQNVPEALQFRLVSTALKSW 540
SQM_OAS3        NCFTDYKDQGARRTEILDEMRAQLEAWWQDQVPDLSLRFPEQNVPEALWFQLGSTALNSW 540
                **********. ::*******.***:* *.***.***:**:*** *** *:* **  : *

HUM_OAS3        TDVSLLPAFDAVGQLSSGTKPNPQVYSRLLTSGCQEGEHKACFAELRRNFMNIRPVKLKN 600
CHI_OAS3        MDVSLLPAFDAVGQLSSGTKPNPQVYSRLLTSGCQEGEHKACFAELRRNFMNIRPVKLKN 600
BON_OAS3        MDVSLLPAFDAVGQLSSGTKPNPQVYSRLLTSGCQEGEHKACFAELRRNFMNIRPVKLKN 569
GOR_OAS3        TDVSLLPAFDAVGQLSSGTKPNPQVYSRLLTSGCQEGEHKACFAELRRNFMNIRPVKLKN 600
ORA_OAS3        TDVSLLPAFDAVGQLSSGTKPNPQVYSRLLTSGCQEGEHKACFAELRRNFVNIRPAKLKN 600
WCG_OAS3        MDVSLLPAFDAVGQLGSGTKPNPQVYSRLLTSGCQEGEHKACFSELRRNFVNIRPVKLKN 598
BAB_OAS3        TDVSLLPAFDALGQLSSGTKPNPQVYSRLLSSGCQEGEHKACFAELRRNFVNIRPAKLKN 600
RHE_OAS3        TDVSLLPAFDALGQLSSGTKPNPQVYSRLLSSGCQEGEHKACFAELRRNFVNIRPAKLKN 600
CRA_OAS3        TDVSLLPAFDALGQLSSGTKPNPQVYSRLLSSGCQEGEHKACFAELRRNFVNIRPAKLKN 600
MAR_OAS3        VDVSLLPAFDAVGQLSSGAKPNPQVYSRLLLSGCQEGEHKACFAELRRNFVNIRPVKLKN 600
SQM_OAS3        ADVSLLPAFDAVGQLSSGTKPDPQVYSNLLLSGCQEGEHKACFAELRRNFVNTRPAKLKN 600
                 **********:***.**:**:*****.** ************:******:* **.****

HUM_OAS3        LILLVKHWYRQVAAQNKGKGPAPASLPPAYALELLTIFAWEQGCRQDCFNMAQGFRTVLG 660
CHI_OAS3        LILLVKHWYHQVAAQNKGKRPAPASLPPAYALELLTIFAWEQGCRQDCFNMAQGFRTVLG 660
BON_OAS3        LILLVKHWYHQVAAQNKGKRPAPASLPPAYALELLTIFAWEQGCGQDCFNMAQGFRTVLG 629
GOR_OAS3        LILLVKHWYRQVAAQNKGKRPAPASLPPAYALELLTIFAWEQGCRQDCFNMAQGFRTVLG 660
ORA_OAS3        LILLVKHWYRQVAAQNKGKRPAPASLPPAYALELLTIFAWEQGCRQDCFNMAQGFRTVLG 660
WCG_OAS3        LILLVKHWYRQVAAQNKGKRPASASLPPAYALELLTIFAWEQGCRQDCFDMAQGFRTVLG 658
BAB_OAS3        LILLVKHWYRQVAAQNKRKRPAPASLPPAYALELLTIFAWEQGCGKDCFDMAQGFRTVLG 660
RHE_OAS3        LILLVKHWYRQVAAQNKRKRPAPASLPPAYALELLTIFAWEQGCGKDCFDMAQGFRTVLG 660
CRA_OAS3        LILLVKHWYRQVAAQNKRKRPAPASLPPAYALELLTIFAWEQGCGKDCFDMAQGFRTVLG 660
MAR_OAS3        LILLVKHWYRQVAAQNEGKRPAPASLPPAYALELLTIFAWEQGCRKDCFNMAQGFRTVLG 660
SQM_OAS3        LILLVKHWYRQVAARNEGKRPAAAPLPPAYALELLTIFAWEQGCREHCFNMAQGFRTVLG 660
                *********:****:*: * **.*.******************* :.**:**********

HUM_OAS3        LVQQHQQLCVYWTVNYSTEDPAMRMHLLGQLRKPRPLVLDPADPTWNVGHGSWELLAQEA 720
CHI_OAS3        LVQQHQQLCVYWTVNYSTEDPAMRMHLLGQLGKPRPLVLDPADPTWNVGHGSWELLAQEA 720
BON_OAS3        LVQQHQQLCVYWTVNYSTEDPAMRMHLLGQLGKPRPLVLDPADPTWNVGHGSWELLAREA 689
GOR_OAS3        LVQQHQQLCVYWTVNYSTEDPAMRMHLLGQLRKPRPLVLDPADPTWNVGHGSWELLAQEA 720
ORA_OAS3        LVQQHQQLCVFWTVNYSTEDPAMRMHLLGQLRKPRPLVLDPADPTWNVGQGSWELLAQEA 720
WCG_OAS3        LVQQHQQLCVYWTVNYSTEDPAMRMHLLGQLRKPRPLVLDPADPTWNVGQGSWELLAQEA 718
BAB_OAS3        LVQQHQQLCVYWTVNYSTEDPAMRMHLLGQLRKPRPLVLDPADPTWNVGQGSWELLAQEA 720
RHE_OAS3        LVQQHQQLCVYWTVNYSTEDPAMRMHLLGQLRKPRPLVLDPADPTWNVGQGSWELLAQEA 720
CRA_OAS3        LVQQHQQLCVYWTVNYSTEDPAMRMHLLGQLRKPRPLVLDPADPTWNVGQGSWELLAQEA 720
MAR_OAS3        LVQQHQQLCVYWTVNYSTEDPALIMHLLGQFRKPRPLVLDPADPTWNVGQGSWELLAQDA 720
SQM_OAS3        LVQQHQQLCVYWTVNYSTEDPALRTYLLGQLRKPRPLVLDPADPTWNVGQGSWELLAQDA 720
                **********:***********:  :****: *****************:*******::*

HUM_OAS3        AALGMQACFLSRDGTSVQPWDVMPALLYQTPAGDLDKFISEFLQPNRQFLAQVNKAVDTI 780
CHI_OAS3        AALGMQACFLSRDGTSVQPWDVMPALLYQTPAGDLDKFISEFLQPNRQFLAQVNKAVDTI 780
BON_OAS3        AALGMQACFLSRDGTSVQPWDVMPALLYQTPAGDLDKFISEFLQPNRQFLAQVNKAVDTI 749
GOR_OAS3        AALGMQACFLSRDGTSVQPWDVMPALLYQTPAGDLDKFISEFLQPNHQFLAQVNKAVDTI 780
ORA_OAS3        AALGMQACFLSRDGTSVQPWDVMPALLYQTPAGDLDKFISEFLQPNRQFLAQVNKAVDTI 780
WCG_OAS3        AVLGMQACFLSRDGTSVQPWDVMPALLYQTPAADLDKFISEFLQPNRQFLAQVNKAVDTI 778
BAB_OAS3        AVLGMQACFLSRDGTSMPPWDVMPALLYQTPAGDLDKFISEFLQPNRQFLAQVNKAVDTI 780
RHE_OAS3        AVLGMQACFLSRDGTSMPPWDVMPALLYQTPAGDLDKFISEFLQPNRQFLAQVNKAVDTI 780
CRA_OAS3        AVLGMQACFLSRDGTSMPPWDVMPALLYQTPAGDLDKFISEFLQPNRQFLAQVNKAVDTI 780
MAR_OAS3        AVLGMQACFLNRDGTPIQPWDVMPALLYQTPAGDLDKFISEFLQPNRQFLAQVNKAVDTI 780
SQM_OAS3        AVLGMQACFLNRDGTPIQPWDVMPALLYQTPAGDLDKFISEFLQPNRQFLVQVNKAVDTI 780
                *.********.****.: **************.*************:***.*********

HUM_OAS3        CSFLKENCFRNSPIKVIKVVKGGSSAKGTALRGRSDADLVVFLSCFSQFTEQGNKRAEII 840
CHI_OAS3        CSFLKENCFRNSPIKVIKVVKGGSSAKGTALRGRSDADLVVFLSCFSQFTEQGNKRAEII 840
BON_OAS3        CSFLKENCFRNSPIKVIKVVKGGSSAKGTALRGRSDADLVVFLSCFSQFTEQGNKRAEII 809
GOR_OAS3        CSFLKENCFRNSPIKVIKVVKGGSSAKGTALRGRSDADLVVFLSCFSQFTEQGNKRAEII 840
ORA_OAS3        CSFLKENCFRNSPIKVIKVVKGGSSAKGTALRGRSDADLVVFLSCFSQFTEQGNKRAEII 840
WCG_OAS3        CSFLKENCFQNSPIKVIKVVKGGSSAKGTALRGRSDADLVVFLSCFSQFTEQGNKRAEII 838
BAB_OAS3        CSFLKENCFRNSPIKVIKVVKGGSSAKGTALRGRSDADLVVFLSCFSQFTEQGNKRAEII 840
RHE_OAS3        CSFLKENCFRNSPIKVIKVVKGGSSAKGTALRGRSDADLVVFLSCFSQFTEQGNKRAEII 840
CRA_OAS3        CSFLKENCFRNSPIKVIKVVKGGSSAKGTALRGRSDADLVVFLSCFSQFTEQGNKRAEII 840
MAR_OAS3        CSFLRENCFRNSPIKVIKVVKGGSSAKGTALRGRSDADLVVFLSCFSQFAEQGNKRAEII 840
SQM_OAS3        CSFLRENCFRNSPIKVIKVVKGGSSAKGTALRGRSDADLVVFLSCFSQFAEQGNKRAEII 840
                ****:****:***************************************:**********

HUM_OAS3        SEIRAQLEACQQERQFEVKFEVSKWENPRVLSFSLTSQTMLDQSVDFDVLPAFDALGQLV 900
CHI_OAS3        SEIRAQLEACQQERQFEVKFEVSKWENPRVLSFSLTSQTMLDQSVDFDVLPAFDALGQLV 900
BON_OAS3        SEIRAQLEACQQERQFEVKFEVSKWENPRVLSFSLTSQTMLDQSVDFDVLPAFDALGQLV 869
GOR_OAS3        SEIRAQLEACQQERQFEVKFEVSKWENPRVLSFSLTSQTMLDQSVDFDVLPAFDALGQLV 900
ORA_OAS3        SEIRAQLEACQQERQFEVKFEVSKWENPRVLSFSLTSQTMLDQSVDFDVLPAFDALGQLV 900
WCG_OAS3        SEIRAQLEACQQERQFEVKFEVSKWENPRVLSFSLTSQTMLDQSVDFDVLPAFDALGQLV 898
BAB_OAS3        SEIRAQLEACQREQQFEVKFEVSKWENPRVLSFSLTSQTMLDQSVDFDVLPAFDALGQLV 900
RHE_OAS3        SEIRAQLEACQREQQFEVKFEVSKWENPRVLSFSLTSQTMLDQSVDFDVLPAFDALGQLV 900
CRA_OAS3        SEIRAQLEACQREQQFEVKFEVSKWENPRVLSFSLTSQTMLDQSVDFDVLPAFDALGQLV 900
MAR_OAS3        SEIRAQLEACQREQQFEVKFEVSKWENPRVLSFSLTSQTMLDQSVDFDVLPAFDALGQLV 900
SQM_OAS3        SEIRAQLEACQREQQFEVKFEVSKWENPRVLSFSLTSQTLLDQSVDFDVLPAFDALGQLV 900
                ***********:*:*************************:********************

HUM_OAS3        SGSRPSSQVYVDLIHSYSNAGEYSTCFTELQRDFIISRPTKLKSLIRLVKHWYQQCTKIS 960
CHI_OAS3        SGSRPSSQVYVDLIHSYSNAGEYSTCFTELQRDFIISRPTKLKSLIRLVKHWYQQCTKIS 960
BON_OAS3        SGSRPSSQVYVDLIHSYSNAGEYSTCFTELQRDFIISRPTKLKSLIRLVKHWYQQCTKIS 929
GOR_OAS3        SGSRPSSQVYVDLIHSYSNAGEYSTCFTELQRDFIISRPTKLKSLIRLVKHWYQQCTKIS 960
ORA_OAS3        SGSRPSSQVYVDLIHSYSNAGEYSTCFTELQRDFIISRPTKLKSLIRLVKHWYQQCTKIS 960
WCG_OAS3        SGSRPSSQVYVDLIHSYSNAGEYSTCFTELQRDFIISRPTKLKSLIRLVKHWYRQCNKIS 958
BAB_OAS3        SGSRPSSQVYVNLIHSYSNAGEYSTCFTELQRDFIISRPTKLKSLIRLVKHWYQQCHKIS 960
RHE_OAS3        SGSRPSSQVYVNLIHSYSNAGEYSTCFTELQRDFIISRPTKLKSLIRLVKHWYQQCHKIS 960
CRA_OAS3        SGSRPSSQVYVNLIHSYSNAGEYSTCFTELQRDFIISRPTKLKSLIRLVKHWYQQCHKIS 960
MAR_OAS3        SGSRPSSQVYVDLIHSYSNAGEYSTCFTELQRDFIISRPTKLKSLIRLVKHWYQQCNKMP 960
SQM_OAS3        SGSRPSSRVYVDLIHSYSNGGEYSTCFTELQRDFIISRPTKLKSLIRLVKHWYQQCNKMP 960
                *******:***:*******.*********************************:** *:.

HUM_OAS3        KGRGSLPPQHGLELLTVYAWEQGGKDSQFNMAEGFRTVLELVTQYRQLCIYWTINYNAKD 1020
CHI_OAS3        KGRGSLPPQHGLELLTVYAWEQGGKDSQFNMAEGFRTVLELVTQYRQLCIYWTINYNAKD 1020
BON_OAS3        KGRGSLPPQHGLELLTVYAWEQGGKDSQFNMAEGFRTVLELVTQYRQLCIYWTINYNAKD 989
GOR_OAS3        KGRGSLPPQHGLELLTVYAWEQGGKDSQFNMAEGFRTVLELVTQYRQLCIYWTINYNAKD 1020
ORA_OAS3        KGRGSLPPQHGLELLTVYAWEQGGKDFQFNMAEGFRTVLELVTQYRQLCIYWTINYNAKD 1020
WCG_OAS3        KGRGSLPPQHGLELLTVYAWEQGGKDSQFNMAEGFHTVLELVTQYRQLCIYWTINYNTKD 1018
BAB_OAS3        RGRGSLPPKHGLELLTVYAWEQGGKDPQFNMAEGFRTVLELVTQYRQLCIYWTINYNTED 1020
RHE_OAS3        EGRGSLPPKHGLELLTVYAWEQGGKDPQFNMAEGFRTVLELVTQYRQLCIYWTINYNTKD 1020
CRA_OAS3        EGRGSLPPKHGLELLTVYAWEQGGKDPQFNMAEGFRTVLELVTQYRQLCIYWTINYNTKD 1020
MAR_OAS3        KGRGSLPPQHGLELLTVYAWEQGGKDPQFNMAEGFRTVLELVTQYRQLCVYWTINYNTED 1020
SQM_OAS3        KGRGSLPPQHGLELLTVYAWEQGGEDPQFNMAEGFRTVLELITQYRQICVYWTINYNAEE 1020
                .*******:***************:* ********:*****:*****:*:*******:::

HUM_OAS3        KTVGDFLKQQLQKPRPIILDPADPTGNLGHNARWDLLAKEAAACTSALCCMGRNGIPIQP 1080
CHI_OAS3        KTVGDFLKQQLQKPRPIILDPADPTGNLGHNARWDLLAKEAAACTSALCCMGRNGIPIQP 1080
BON_OAS3        KTVGDFLKQQLQKPRPIILDPADPTGNLGHNARWDLLAKEAAACTSALCCMGRNGIPIQP 1049
GOR_OAS3        KTVGDFLKQQLQKPRPIILDPADPTGNLGHNARWDLLAKEAAACTSALCCMGRNGIPIQP 1080
ORA_OAS3        KTVGDFLKQQLQKPRPIILDPADPTGNLGHNARWDLLAKEAAACTSALCCMGRNGIPIQP 1080
WCG_OAS3        KTVGDFLKQQLQKPRPIILDPADPTGNLGHNARWDLLAKEAAACTSALCCMGRNGIPIQP 1078
BAB_OAS3        KTVGDFLKQQLQKPRPIILDPADPTGNLGHSARWDLLAKEAAACMSALCCVGRNGIPIQP 1080
RHE_OAS3        KTVGDFLKQQLQKPRPIILDPADPTGNLGHSARWDLLAKEAAACMSALCCVGRNGIPIQP 1080
CRA_OAS3        KTVGDFLKQQLQKPRPIILDPADPTGNLGHSARWDLLAKEAAACMSALCCVGRNGIPIQP 1080
MAR_OAS3        KTVGDFLKQQLQKPRPIILDPADPTGNLGHSARWDLLAKEAAACMSALCCMGRNGIPIQP 1080
SQM_OAS3        KTVGDFLKQQLQKPRPIILDPADPTGNLGHSARWDLLAKEAAACMSALCCMGWNGNPIQP 1080
                ******************************.************* *****:* ** ****

HUM_OAS3        WPVKAAV 1087
CHI_OAS3        WPVKAAV 1087
BON_OAS3        WPVKAAV 1056
GOR_OAS3        WPVKAAV 1087
ORA_OAS3        WPVKAAV 1087
WCG_OAS3        WPVKAAV 1085
BAB_OAS3        WPVKAAV 1087
RHE_OAS3        WPVKAAV 1087
CRA_OAS3        WPVKAAV 1087
MAR_OAS3        WPVKAAV 1087
SQM_OAS3        WPVKAAV 1087
                *******

OASL 11 species nucleotide alignment

CLUSTAL 2.1 multiple sequence alignment


HUM_OASL        ATGGCACTGATGCAGGAACTGTATAGCACACCAGCCTCCAGGCTGGACTCCTTCGTGGCT 60
CHI_OASL        ATGGCACTGATGCAGGAACTGTATAGCACACCAGCCTCCAGGCTGGACTCCTTCGTGGCT 60
BON_OASL        ATGGCACTGATGCAGGAACTGTATAGCACACCAGCCTCCAGGCTGGACTCCTTCGTGGCT 60
GOR_OASL        ATGGCACTGATGCAGGAACTGTATAGCACACCAGCCTCCAGGCTGGACTCCTTCGTGGCT 60
ORA_OASL        ATGGCACTGATGCAGGAACTGTATAGCACACCAGCCTCCAGGCTGGACTCCTTCGTGGCT 60
WCG_OASL        ATGGCACTGATGCAGGAACTGTATAGCACACCAGCCTCCAGGCTGGACTCCTTCGTGGCT 60
BAB_OASL        ATGGCACTGATGCAGGAACTGTACAGCACGCCAGCCTCCAGGCTGGACTCCTTCGTGGCT 60
RHE_OASL        ATGGCACTGCTGCAGGAACTGTACAGCACGCCAGCCTCCAGGCTGGACTCCTTCGTGGCT 60
CRA_OASL        ATGGCACTGCTGCAGGAACTGTACAGCACGCCAGCCTCCAGGCTGGACTCCTTCGTGGCT 60
MAR_OASL        ATGGCACTGACACAGGAGCTGTATGCCACACCAGCCTCCAGGCTGGACTCCTTCGTGGCT 60
SQM_OASL        ATGGCACTGACACAGGAGCTGTATGCCACACCAGCCTCCAGGCTGGACTCCTTCGTGGCT 60
                *********   ***** *****   *** ******************************

HUM_OASL        CAGTGGCTGCAGCCCCACCGGGAGTGGAAGGAAGAGGTGCTAGACGCTGTGCGGACCGTG 120
CHI_OASL        CAGTGGCTGCAGCCCCACCGGGAGTGGAAGGAAGAGGTGCTAGACACTGTGCGGACCGTG 120
BON_OASL        CAGTGGCTGCAGCCCCACCGGGAGTGGAAGGAAGAGGTGCTAGACACTGTGCGGACCGTG 120
GOR_OASL        CAGTGGCTGCAGCCCCACCGGGAGTGGAAGGAAGAGGTGCTAGACGCTGTGCGGACCGTG 120
ORA_OASL        CAGTGGCTGCAGCCCCACCGGGAGTGGAAGGAAGAGGTGCTAGACGCTGTGCGGACAGTG 120
WCG_OASL        CAGTGGCTGCAGCCCCACCGGGAGTGGAAGGAAGAGGTGCTAGACGCTGTGCGGACCGTG 120
BAB_OASL        CAGTGGCTGCAGCCCCACCGGGAGTGGAAGGAGGAGGTTCTAGATGCTGTGCGGACCGTG 120
RHE_OASL        CAGTGGCTGCAGCCCCACCGGGAGTGGAAGGAGGAGGTTCTAGATGCTGTGCGGACCGTG 120
CRA_OASL        CAGTGGCTGCAGCCCCACCGGGAGTGGAAGGAGGAGGTTCTAGATGCTGTGCGGACCGTG 120
MAR_OASL        CAGTGGCTGCAGCCCCACCGGGAGTGGAAGGAAGAGGTGCTGGACGCTGTGCGGACCGTG 120
SQM_OASL        CAGTGGCTGCAGCCCCACCGGGAGTGGAAGGAAGAGGTGCTGGACACTGTGCGGACTGTG 120
                ******************************** ***** ** **  ********** ***

HUM_OASL        GAGGAGTTTCTGAGGCAGGAGCATTTCCAGGGGAAGCGTGGGCTGGACCAGGATGTGCGG 180
CHI_OASL        GAGGAGTTTCTGAGGCAGGAGCATTTCCAGGGGAAGCATGGGCTGGACCAGGATGTGCGG 180
BON_OASL        GAGGAGTTTCTGAGGCAGGAGCATTTCCAGGGGAAGCGTGGGCTGGACCAGGATGTGCGG 180
GOR_OASL        GAGGAGTTTCTGAGGCAGGAGCATTTCCAGGGGAAGCGTGGGCTGGACCAGGATGTGCGG 180
ORA_OASL        GAGGAGTTTCTGAGGCAGGAGCATTTCCAGGGGAAGCGTGGGCTGGACCAGCATGTGCAG 180
WCG_OASL        GAGGAGTTTCTGAGGCAGGAGCATTTCCAGGGGAAGCATGGGCTGGACCAGGATGTGCGG 180
BAB_OASL        GAGGAGTTTCTGAGGCAGGAGCATTTCCAGGGAAAGCGTGGGCTGGACCAGGATGTGCAG 180
RHE_OASL        GAGGAGTTTCTGAGGCAGGAGCATTTCCAGGGAAAGCGTGGGCTGGACCAGGATGTGCAG 180
CRA_OASL        GAGGAGTTTCTGAGGCAGGAGCATTTCCAGGGAAAGCGTGGGCTGGACCAGGATGTGCAG 180
MAR_OASL        GAGCAGTTTCTGAGGCAGGAGAATTTCCAGGGGGAGCATGGGCTGGACCGGGATGTGCAG 180
SQM_OASL        GAGCAGTTTCTGAGGCAGGAGCATTTCCAGGGGGAGCATGGGCTGGACCAGGATGTGCGG 180
                *** ***************** **********  *** *********** * ****** *

HUM_OASL        GTGCTGAAGGTAGTCAAGGTGGGCTCCTTCGGGAATGGCACGGTTCTCAGGAGCACCAGA 240
CHI_OASL        GTGCTGAAGGTAGTCAAGGTGGGCTCCTTCGGGAATGGCACGGTTCTCAGGAGCACCAGA 240
BON_OASL        GTGCTGAAGGTAGTCAAGGTGGGCTCCTTCGGGAATGGCACGGTTCTCAGGAGCACCAGA 240
GOR_OASL        GTGCTGAAGGTAGTCAAGGTGGGCTCCTTCGGGAATGGCACGGTTCTCAGGAGCACCAGA 240
ORA_OASL        GTGCTGAAGGTAATCAAGGTGGGCTCCTTCGGGAATGGCACGATTCTCAGGAGCACCAGA 240
WCG_OASL        GTGCTGAAGGTAATCAAGGTGGGCTCCTTCGGGAATGGCACGATTCTCAGGAGCACCAGA 240
BAB_OASL        GTGCTGAAGGTAATCAAGGTGGGCTCCTTCGGGAATGGCACAGTTCTCAGGAGCACCAGA 240
RHE_OASL        GTGCTGAAGGTAATCAAGGTGGGCTCCTTCGGGAATGGCACGGTTCTCAGGAGCACCAGA 240
CRA_OASL        GTGCTGAAGGTAATCAAGGTGGGCTCCTTCGGGAATGGCACGGTTCTCAGGAGCACCAGA 240
MAR_OASL        GTGCTGAAGGTGATCAAGGTGGGCTCCTTCGGGAATGGCACGATTCTCAGGAGCAGAAGA 240
SQM_OASL        GTGCCGAAGGTGATCAAGGTGGGCTCCTTCGGGAATGGCACGATTCTCAGGCGCACAAGA 240
                **** ******  ****************************  ******** ***  ***

HUM_OASL        GAGGTGGAGCTGGTGGCGTTTCTGAGCTGTTTCCACAGCTTCCAGGAGGCAGCCAAGCAT 300
CHI_OASL        GAGGTGGAGCTGGTGGCGTTTCTGAGCTGTTTCCACAGCTTCCAGGAGGCAGCCAAGCAT 300
BON_OASL        GAGGTGGAGCTGGTGGCGTTTCTGAGCTGTTTCCACAGCTTCCAGGAGGCAGCCAAGCAT 300
GOR_OASL        GAGGTGGAGCTGGTGGCGTTTCTGAGCTGTTTCCACAGCTTCCAGGAGGCAGCCAAGCAT 300
ORA_OASL        GAGGTGGAGCTGGTGGCGTTTCTGAGCTGTTTCCACAGCTTCCAGGAGGCAGCCAAGCAT 300
WCG_OASL        GAGGTGGAGCTGGTGGCGTTTCTGAGCTGTTTCCACAGCTTCCAGGAGGCAGCCAAGCAT 300
BAB_OASL        GAGGTGGAGCTGGTGGCGTTTCTGAGCTGTTTCCACAGCTTCCAGGAGGCAGCTAAGCAC 300
RHE_OASL        GAGGTGGAGCTGGTGGCGTTTCTGAGCTGTTTCCACAGCTTTCAGGAGGTAGCTAAGCAC 300
CRA_OASL        GAGGTGGAGCTGGTGGCGTTTCTGAGCTGTTTCCACAGCTTCCAGGAGGTAGCTAAGCAC 300
MAR_OASL        GAGGTGGAGCTGGTGGCGTTTCTGAGCTGTTTCCACAGCTTCCAGGAGGCAGCCACACAC 300
SQM_OASL        GAGGTGGAGCTGGTGGCATTTCTGAGCTGTTTCCACAGCTTCCAGGAGGCAGCCACACAC 300
                ***************** *********************** ******* *** *  ** 

HUM_OASL        CACAAAGATGTTCTGAGGCTGATATGGAAAACCATGTGGCAAAGCCAGGACCTGCTGGAC 360
CHI_OASL        CACAAAGATGTTCTGAGGTTGATATGGAAAACCATGTGGCAAAGCCAGAACCTGCTGGAC 360
BON_OASL        CACAAAGATGTTCTGAGGTTGATATGGAAAACCATGTGGCAAAGCCAGAACCTGCTGGAC 360
GOR_OASL        CACCAAGATGTTCTGAGGCTGATATGGAAAACCATGTGGCAAAGCCAGGACCTGCTGGAC 360
ORA_OASL        CACCAAGATGTTCTGAGGCTGATATGGAAAACCATGTGCCAAAGCCAGGACCTGCTGGAC 360
WCG_OASL        CACCAAGATGTTCTGAGGCTGATATGGAAAACCATGTGGCAAAGCCAGGACCTGCTGGAC 360
BAB_OASL        CACCAAGAAGTTCTGAGGCTGATACGGAAAACCATGTGGCAAAGCCAGGACCTGCTGGCC 360
RHE_OASL        CACCAAGAAGTTCTGAGGCTGATACGGAAAACCATGTGGCAAAGCCAGGACCTGCTGGCC 360
CRA_OASL        CACCAAGAAGTTCTGAGGCTGATACGGAAAACCATGTGGCAAAGCCAGGACCTGCTGGCC 360
MAR_OASL        CACCAAGCTGTTCTGAGGCTATTACTGAAAACCATGTGGCAATCCCAGGACCTGCTGGCT 360
SQM_OASL        CACCAGGCTGTTCTGAGGCTGATAAGGAAAACCATGAGGCAATCCCAGGACCTGCTGGCT 360
                *** * *  ********* *  **  ********** * ***  **** *********  

HUM_OASL        CTCGGGCTCGAGGACCTGAGGATGGAGCAGAGAGTCCCCGATGCTCTCGTCTTCACCATC 420
CHI_OASL        CTCGGGCTCGAGGGCCTGAGGATGGAGCAGAGAGTCCCCGATGCTCTCGTCTTCACCATC 420
BON_OASL        CTCGGGCTCGAGGACCTGAGGATGGAGCAGAGAGTCCCCGATGCTCTCGTCTTCACCATC 420
GOR_OASL        CTCGGGCTCGAGGACCTGAGGACGGAGCAGAGAGTCCCAGATGCTCTTGTCTTCACCATC 420
ORA_OASL        CTCGGACTCGAGGACCTGAGGGTGGAGCAGAGGGTCCCCGATGCTCTCGTCTTCACCATC 420
WCG_OASL        CTCGGGCTCGAGGACCTGAGGGTGGAGCAGAGAGTCCCCGATGCTCTCGTCCTCACCATC 420
BAB_OASL        CTCGGGCTCGAGGACCTGAGGGTGGAGCAGAGAGTCCCCAATGCTCTCGTCCTCACCATC 420
RHE_OASL        CTCGGGCTCGAGGACCTGAGAGTGGAGCAGAGAGTCCCCAGTGCTCTTGTCCTCACCATC 420
CRA_OASL        CTCGGGCTCGAGGACCTGAGGGTGGAGCAGAGAGTCCCCAGTGCTCTTGTCCTCACCATC 420
MAR_OASL        CTCGGGCTCGAGGACCTGCGGGTGGAGCAGAGAGTCCCTGATGCTCTCGTCTTCACCATC 420
SQM_OASL        CTCGGGCTCGAGGACCTGAGGGTGGAGCAGAGAGTCCCCGATGCTCTTGTCCTCACCATC 420
                ***** ******* **** *   ********* *****   ****** *** ********

HUM_OASL        CAGACCAGGGGGACTGCGGAGCCCATCACGGTCACCATTGTGCCTGCCTACAGAGCCCTG 480
CHI_OASL        CAGACCAGGGGGACTGCGGAGCCCATCACGGTCACCATTGTGCCTGCCTACAGAGCCCTG 480
BON_OASL        CAGACCAGGGGGACTGCGGAGCCCATCACGGTCACCATTGTGCCTGCCTACAGAGCCCTG 480
GOR_OASL        CAGACCAGGGGGACTGCGGAGCCCATCACGGTCACCATTGTGCCTGCCTACAGAGCCCTG 480
ORA_OASL        CAGACCAGGGGGACTGCGGAGCCCATCACGGTCACCATTGTGCCTGCCTACAGAGCCCTG 480
WCG_OASL        CAGACCAGGGGGACTGCGGAGCCCATCACGGTCACCATTGTGCCTGCCTACAGAGCCCTG 480
BAB_OASL        CAGACCAGGGGGACTGCGGAGCCCATCACGGTCACCATCGTGCCTGCCTACAGAGCCCTG 480
RHE_OASL        CAGACCAGGGGGACTGCGGAGCCCATCACGGTCACCATCGTGCCTGCCTACAGAGCCCTG 480
CRA_OASL        CAGACCAGGGGGACTGCGGAGCCCATCACGGTCACCATCGTGCCTGCCTACAGAGCCCTG 480
MAR_OASL        CAGGCCTGGCAGGCTGCGGAGCCCATCACTGTCACCATCGTGCCTGCCTACAGAGCCCTG 480
SQM_OASL        CAGACCTGGGAGGCTGCGGAGCCCATCACTGTCACCATCGTGCCTGCCTACAGAGCCCTG 480
                *** ** **  * **************** ******** *********************

HUM_OASL        GGGCCTTCTCTTCCCAACTCCCAGCCACCCCCTGAGGTCTATGTGAGCCTGATCAAGGCC 540
CHI_OASL        GGGCCTTCTCTTCCCAACTCCCAGCCACCCCCTGAGGTCTATGTGAGCCTGATCGAGGCC 540
BON_OASL        GGGCCTTCTCTTCCCAACTCCCAGCCACCCCCTGAGGTCTATGTGAGCCTGATCGAGGCC 540
GOR_OASL        GGGCCTTCTCTTCCCAACTCCCAGCCACCCCCTGAGGTCTATGTGAGCCTGATCGAGGCC 540
ORA_OASL        GGGCCTTCTCTTCCCAACTCCCAGCCACCCCCTGAGGTCTATGTGAGCCTGATCGAGGCC 540
WCG_OASL        GGGCCTTCTCTTCCCAACTCCCAGCCACCCCCTGAGGTCTATGTGAGCCTGATCGAGGCC 540
BAB_OASL        GGGCCTTCTCTTCCCAACTCCCAGCCACCCCCTGAGATCTATGTGAGCCTGATCAAGGCC 540
RHE_OASL        GGGCCTTCTCTTCCCAACTCCCAGCCACCCCCTGAGATCTATGTGAGCCTGATCAAGGCC 540
CRA_OASL        GGGCCTTCTCTTCCCAACTCCCAGCCACCCCCTGAGATCTATGTGAGCCTGATCAAGGCC 540
MAR_OASL        GGGACTTCTGTTCCCAACACCCAGCCACCCGCTGAGGTCTATGTGAGCCTGATCAACGCC 540
SQM_OASL        GGGCCTTCTGTTCCCAACTCCCAGCCACCCCCTGAGGTCTACGTGAGCCTGATCAATGCC 540
                *** ***** ******** *********** ***** **** ************ * ***

HUM_OASL        TGCGGTGGTCCTGGAAATTTCTGCCCATCCTTCAGCGAGCTGCAGAGAAATTTCGTGAAA 600
CHI_OASL        TGCGGTGGTCCTGGAAATTTCTGCCCATCCTTCAGCGAGCTGCAGAGAAATTTCGTGAAA 600
BON_OASL        TGCGGTGGTCCTGGAAATTTCTGCCCATCCTTCAGCGAGCTGCAGAGAAATTTCGTGAAA 600
GOR_OASL        TGCGGTGGTCCTGGAAATTTCTCCCCATCCTTCAGCGAGCTGCAGAGAAATTTCGTGAAA 600
ORA_OASL        TGCGGTGGTCCTGGAAATTTCTCCCCTTCCTTCAGCGAGCTGCAGAGAAATTTCGTGAAA 600
WCG_OASL        TGCGGTGGTCCTGGAAATTTCTCCCCATCCTTCAGCGAGCTGCAGAGAAATTTCGTGAAA 600
BAB_OASL        TGTGGTGGTCCTGGAAATTTCTCCCCATCCTTCAGCGAGCTGCAGAGAAATTTCGTGAAA 600
RHE_OASL        TGTGGTGGTCCTGGAAATTTCTCCCCATCCTTCAGCGAGCTGCAGAGAAATTTCGTGAAA 600
CRA_OASL        TGTGGTGGTCCTGGAAATTTCTCCCCATCCTTCAGCGAGCTGCAGAGAAATTTCGTGAAA 600
MAR_OASL        TGCGGTGTTCCTGGAAATTTCTCCCCGTCCTTCAGCGAACTGCAGCGAAACTTCGTGAAA 600
SQM_OASL        TGTGGTGTTCCTGGAAGTTTCTCCCCATCCTTCAGTGAGCTGCAGAGAAACTTTGTGAAA 600
                ** **** ******** ***** *** ******** ** ****** **** ** ******

HUM_OASL        CATCGGCCAACTAAGCTGAAGAGCCTCCTGCGCCTGGTGAAACACTGGTACCAGCAGTAT 660
CHI_OASL        CATCGGCCAACTAAGCTGAAGAGCCTCCTGCGCCTGGTGAAACACTGGTACCAGCAGTAT 660
BON_OASL        CATCGGCCAACTAAGCTGAAGAGCCTCCTGCGCCTGGTGAAACACTGGTACCAGCAGTAT 660
GOR_OASL        CATCGGCCAACTAAGCTGAAGAGCCTCCTGCGCCTGGTGAAACACTGGTACCAGCAGTAT 660
ORA_OASL        CATCGGCCAACTAAGCTGAAGAGCCTCCTGCGCCTGGTGAAACACTGGTACCAGCAGTAT 660
WCG_OASL        CGTCGGCCAACCAAGCTGAAGAGCCTCCTGCGCCTGGTGAAACACTGGTACCAGCAGTAT 660
BAB_OASL        CATCGGCCAACTAAGCTGAAGAGCCTCCTGCGCCTAGTGAAACACTGGTACCAGCAGTAT 660
RHE_OASL        CATCGGCCAACTAAGCTGAAGAGCCTCCTGCGCCTGGTGAAACACTGGTACCAGCAGTAT 660
CRA_OASL        CATCGGCCAACTAAGCTGAAGAGCCTCCTGCGCCTGGTGAAACACTGGTACCAGCAGTAT 660
MAR_OASL        CATCGACCAACTAAGCTAAAGAGCCTCCTGCGCCTGGTGAAGCACTGGTACCAGCAGTAT 660
SQM_OASL        CATCGACCAACTAAGCTAAAGAGCCTCCTGCGCCTGGTGAAGCACTGGTACCAGCAGTAT 660
                * *** ***** ***** ***************** ***** ******************

HUM_OASL        GTGAAAGCCAGGTCCCCCAGAGCCAATCTGCCCCCTCTCTATGCTCTTGAACTTCTAACC 720
CHI_OASL        GTGAAAGCCAGGTCCCCCAGAGCCAATCTGCCCCCTCTCTATGCTCTTGAACTTCTAACC 720
BON_OASL        GTGAAAGCCAGGTCCCCCAGAGCCAATCTGCCCCCTCTCTATGCTCTTGAACTTCTGACC 720
GOR_OASL        GTGAAAGCCAGGTCCCCCAGAGCCAATCTGCCCCCTCTCTATGCTCTTGAACTTCTAACC 720
ORA_OASL        GTGAAAGCCAGGTCCCCCAGGGCCAATCTGCCCCCTCTCTACGCTCTTGAACTTCTAACC 720
WCG_OASL        GTGAAAGCCAGGTCCCCCAGGGCCAATCTGCCCCCTCTCTATGCTCTTGAACTTCTAACC 720
BAB_OASL        GTGAAAGCCAGGTCCCCCAGGGCCAATCTGCCCCCTCTCTATGCTCTCGAACTTCTAACC 720
RHE_OASL        GTGAAAGCCAGGTCCCCCAGGGCCAATCTGCCCCCTCTCTATGCTCTCGAACTTCTAACC 720
CRA_OASL        GTGAAAGCCAGGTCCCCCAGGGCCAATCTGCCCCCTCTCTATGCTCTCGAACTTCTAACC 720
MAR_OASL        GTGAAAGCCAGGTCGCCCAGGGCCAATCTACCCCCTCTCTATGCTCTTGAACTACTAACC 720
SQM_OASL        GTGAAAGCCAGGTCGCCCAAGGCCAATCTACCCCCTCTCTACGCTCTCGAACTACTAACC 720
                ************** ****  ******** *********** ***** ***** ** ***

HUM_OASL        ATCTATGCCTGGGAAATGGGTACTGAAGAAGACGAGAATTTCATGTTGGACGAAGGCTTC 780
CHI_OASL        ATCTATGCCTGGGAAATGGGTACTGAAGAAGACGAGAATTTCATGTTGGACGAAGGCTTC 780
BON_OASL        ATCTATGCCTGGGAAATGGGTACTGAGGAAGACAAGAATTTCATGTTGGACGAAGGCTTC 780
GOR_OASL        ATCTATGCCTGGGAAATGGGTACTGAAGAAGACGAGAATTTCATGTTGGACGAAGGCTTC 780
ORA_OASL        ATCTATGCCTGGGAAATGGGTACTGAAGAAGACGAGAATTTCATGTTGGACGAAGGCTTC 780
WCG_OASL        ATCTATGCCTGGGAAATGGGTACTGAAGAAGATGAGAATTTCATGCTGGATGAAGGCTTC 780
BAB_OASL        ATCTATGCCTGGGAAATGGGTACTGAAGAAGATGAGAATTTCATGTTGGACGAAGGCTTC 780
RHE_OASL        ATCTATGCCTGGGAAATGGGTACTGAAGAAGATGAGAATTTCATGTTGGACAAAGGCTTC 780
CRA_OASL        ATCTATGCCTGGGAAATGGGTACTGAAGAAGATGAGAATTTCATGTTGGACAAAGGCTTC 780
MAR_OASL        ATCTACGCCTGGGAAATGGGTACTGAGGAAAACGAGAATTTCATGTTGGATGAAGGCTTC 780
SQM_OASL        ATCTACGCCTGGGAAATGGGTACTGGGGAAGATGAGAATTTCATGTTGGATGAAGGCTTC 780
                ***** *******************  *** *  *********** ****  ********

HUM_OASL        ACCACTGTGATGGACCTGCTCCTGGAGTATGAAGTCATCTGTATCTACTGGACCAAGTAC 840
CHI_OASL        ACCACTGTGATGGACCTGCTCCTGGAGTATGAAGTCATCTGTATCTACTGGACCAAGTAC 840
BON_OASL        ACCACTGTGATGGGCCTGCTCCTGGAGTATGAAGTCATCTGTATCTACTGGACCAAGTAC 840
GOR_OASL        ACCACTGTGATGGACCTGCTCCTGGAGTATGAAGTCATCTGTATCTACTGGACCAAGTAC 840
ORA_OASL        ACCACTGTGATGGACCTGCTCTTGGAGTATGAAGTCATCTGTATCTACTGGACCAAGTAC 840
WCG_OASL        ACCACTGTGATGGAGCTGCTCCTGGAGTATGAAGTCATCTGTATCTACTGGACCAAGTAC 840
BAB_OASL        ACCACTGTGATGGACCTGCTCCAGGAGTATGACGTCATCTGTATCTACTGGACCAAGTAC 840
RHE_OASL        ACCACTGTGATGGACCTGCTCCGGGAGTATGACGTCATCTGTATCTACTGGACCAAGTAC 840
CRA_OASL        ACCACTGTGATGGACCTGCTCCGGGAGTATGACGTCATCTGTATCTACTGGACCAAGTAC 840
MAR_OASL        ACCACGGTGATGGACCTGCTCCTGGAGTATGAAGTCATCTGCATCTACTGGACCAAGTAC 840
SQM_OASL        ACCACGGTGATGGACCTGCTCCTGGAGTATGAAGTCATCTGTATCTACTGGACCAAGTAC 840
                ***** *******  ******  ********* ******** ******************

HUM_OASL        TACACACTCCACAATGCAATCATTGAGGATTGTGTCAGAAAACAGCTCAAAAAAGAGAGG 900
CHI_OASL        TACACACTCCACAATGCAATCATTGAGGATTGTGTCAGAAAACAGCTCAAAAAAGAGAGG 900
BON_OASL        TACACACTCCACAATGCAATCATTGAGGATTGTGTCAGAAAACAGCTCAAAAAAGAGAGG 900
GOR_OASL        TACACACTCCACAATGCAGTCATTGAGGATTGTGTCAGAAAACAGCTCAAAAAAGAGAGG 900
ORA_OASL        TACACACTCCACAATGCAATCATTGAGGATTGTGTCAGAAAACAGCTCAAAAAAGAGAGG 900
WCG_OASL        TACACACTCCAGAATGCAATCATTGAGGATTGTGTCAGAAAACAGCTCAAAAAAGAGAGG 900
BAB_OASL        TACACACTCCAGAATGCAATCATTGAGGACTGTGTCAGACAACAGCTCAAAAAAGAGAGG 900
RHE_OASL        TACACACTCCAGAATGCAATCATTGAGGATTGTGTCAGACAACAGCTCAAAAAAGAGAGG 900
CRA_OASL        TACACACTCCAGAATGCAATCATTGAGGATTGTGTCAGACAACAGCTCAAAAAAGAGAGG 900
MAR_OASL        TACACACTCCAGAATCCAGTCATCGAGGACTGTGTCAGAAAACAGCTCAAAAAAGAGAGG 900
SQM_OASL        TACACACTCCAGAATCCAGTCATCGAGGATTGTGTCAGAAAACAGCTCAAAAAAGAGAGG 900
                *********** *** ** **** ***** ********* ********************

HUM_OASL        CCCATCATCCTGGATCCGGCCGACCCCACCCTCAACGTGGCAGAAGGGTACAGATGGGAC 960
CHI_OASL        CCCATCATCCTGGATCCGGCCGACCCCACCCACAACGTGGCAGAAGGGTACAGATGGGAC 960
BON_OASL        CCCATCATCCTGGATCCGGCCGACCCCACCCACAACGTGGCAGAAGGGTACAGATGGGAC 960
GOR_OASL        CCCATCATCCTGGATCCGGCCAACCCCACCCACAACGTGGCAGAAGGGTACAGATGGGAC 960
ORA_OASL        CCCATCATCCTGGATCCGGCCGACCCCACCCACAACGTAGCAGAAGGGTACAGATGGGAC 960
WCG_OASL        CCCATCATCCTGGATCCGGCCGACCCCACCCACAATGTGGCAGAAGGGTACAGATGGGAC 960
BAB_OASL        CCCATCATCCTGGATCCTGCTGACCCCACCCACAACGTGGCAGAAGGGTACAGATGGGAC 960
RHE_OASL        CCCATCATCCTGGATCCTGCTGACCCCACCCACAACGTGGCAGAAGGGTACAGATGGGAC 960
CRA_OASL        CCCATCATCCTGGATCCTGCTGACCCCACCCACAACGTGGCAGAAGGGTACAGATGGGAC 960
MAR_OASL        CCCGTCATCCTGGATCCCGCTGACCCCACCCACAATGTAGCAGAAGGGTACAGATGGGAC 960
SQM_OASL        CCTATGATCCTGGATCCCGCTGACCCCACCCACAATGTAGCAGAAGGGTACAGATGGGAC 960
                **  * *********** **  ********* *** ** *********************

HUM_OASL        ATCGTTGCTCAGAGGGCCTCCCAGTGCCTGAAACAGGACTGTTGCTATGACAACAGGGAG 1020
CHI_OASL        ATCGTTGCTCAGAGGGCCTCCCAGTGCCTGAAACAGGACTGTTGCTATGACAACAGGGAG 1020
BON_OASL        ATCGTTGCTCAGAGGGCCTCCCAGTGCCTGAAACAGGACTGTTGCTATGACAACAGGGAG 1020
GOR_OASL        ATCGTTGCTCAGAAGGCCTCCCAGTGCCTGAAACAGGACTGTTGCTATGACAACAGGGAG 1020
ORA_OASL        ATCGTCGCTCAGAGGGCCTGCCAGTGCCTGAAACAGGACTGTTGCTATGACAACAGGGAG 1020
WCG_OASL        ATCGTCGCTCAGAGGGCCTGCCAGTGCCTGAAACAGGACTGTTGCTATGACAACAGGGAG 1020
BAB_OASL        ATCGTCGCTCAGAAGGCCTGCCAGTGCCTGAAACAGGTCTGTTGCTATGACAACAGGGAG 1020
RHE_OASL        ATCGTCGCTCAGAGGGCCTGCCAGTGCCTGAAACGGGTCTGTTGCTATGACAACAGGCAG 1020
CRA_OASL        ATTGTCGCTCAGAGGGCCTGCCAGTGCCTGAAACGGGTCTGTTGCTATGACAACAGGGAG 1020
MAR_OASL        ATCGTCGCTCAGAGGGCCTCCCAGTGCCTGAAACAGGACTGCTGCTATGATGACAGGGAG 1020
SQM_OASL        ATTGTCGCTCAGAGGGCCTCCCAGTGCCTGAAACAGGACTGCTGCTATGATGACAGGGAG 1020
                ** ** ******* ***** ************** ** *** ********  ***** **

HUM_OASL        AACCCCATCTCCAGCTGGAACGTGAAGAGGGCACGAGACATCCACTTGACAGTGGAGCAG 1080
CHI_OASL        AACCCCATCTCCAGCTGGAACGTGAAGAGGGCACGAGACATCCACTTGACAGTGGAGCAG 1080
BON_OASL        AACCCCATCTCCAGCTGGAACGTGAAGAGGGCACGAGACATCCACTTGACAGTGGAGCAG 1080
GOR_OASL        AACCCCATCTCCAGCTGGAACGTGAAGAGGGCACGAGACATCCATTTGACAGTGGAGCAG 1080
ORA_OASL        AACCCCATCTCCAGCTGGAACGTGAAGAGGGCACGAGACATCCATTTGACAGTGGAGCAG 1080
WCG_OASL        AACCCCGTCTCCAGCTGGAACGTGAAGAGGGCACGAGACATCCATTTGACAGTGGAGCAG 1080
BAB_OASL        AACCCCGTCACCAGCTGGAACGTGAAGAGGGCACGAGACATCCATGTGACAGTGGAGCAG 1080
RHE_OASL        AACCCCGTCACCAGCTGGAACGTGAAGAGGGCACGAGACATCCATGTGACAGTGGAGCAG 1080
CRA_OASL        AACCCCGTCACCAGCTGGAACGTGAAGAGGGCACGAGACATCCATGTGACAGTGGAGCAG 1080
MAR_OASL        AACCCCGTCCCCAGCTGGAACGTGAAGAGGGCACGAGACGTCCATGTGACAGTGGAGCAG 1080
SQM_OASL        AACCCCATCCCCACCTGGAACGTGAAGAGAGCACGAGACATCCATGTGACAGTGGAGCAG 1080
                ****** ** *** *************** ********* ****  **************

HUM_OASL        AGGGGTTACCCAGATTTCAACCTCATCGTGAACCCTTATGAGCCCATAAGGAAGGTTAAA 1140
CHI_OASL        AGGGGTTACCCAGATTTCAACCTCATCGTGAACCCTTATGAGCCCATAAGGAAGGTTAAA 1140
BON_OASL        AGGGGTTACCCAGATTTCAACCTCATCGTGAACCCTTATGAGCCCATAAGGAAGGTTAAA 1140
GOR_OASL        AGGGGTTACCCAGATTTCAACCTCATCGTGAACCCTTATGTGCCCATAAGGAAGGTTAAA 1140
ORA_OASL        AGGGGTTACCCAGATTTCAACCTCATCGTGAACCCTTATGAGCCCATAAGGAAGGTTAAA 1140
WCG_OASL        AGGGGTTACCCAGATTTCAACCTCATCGTGAACCCTTATGAGCCCATAAGGAAGGTTAAA 1140
BAB_OASL        AGGGGTTACCCAGATTTCAACCTCATTGTGAACCCTTATGAGCCCATAAGGAAAGTTAAA 1140
RHE_OASL        AGGGGTTACCCAGATTTCAACCTCATTGTGAACCCTTATGAGCCCATAAGGAAAGTTAAA 1140
CRA_OASL        AGGGGTTACCCAGATTTCAACCTCATTGTGAACCCTTATGAGCCCATAAGGAAAGTTAAA 1140
MAR_OASL        AGGGGTTACCCCAATTTCAAGCTCATCGTGAACCCATATGAGCCCATAAAGAAGATTAAA 1140
SQM_OASL        AGGGGTTACCCCGATTTCAAGCTCATCGTGAACCCTTATGAGTCCATAAAGAAGATTAAA 1140
                ***********  ******* ***** ******** **** * ****** ***  *****

HUM_OASL        GAGAAAATCCGGAGGACCAGGGGCTACTCTGGCCTGCAGCGTCTGTCCTTCCAGGTTCCT 1200
CHI_OASL        GAGAAAATCCGGAGGACCAGGGGCTACTCTGGCCTGCAGCGTCTGTCCTTCCAGGTTCCT 1200
BON_OASL        GAGAAAATCCGGAGGACCAGGGGCTACTCTGGCCTGCAGCGTCTGTCCTTCCAGGTTCCT 1200
GOR_OASL        GAGAAAATCCGGAGGACCAGGGGCTACTCTGGCCTGCAGCGTCTGTCCTTCCAGGTTCCT 1200
ORA_OASL        GAGAAAATCCGGAGGACCAGGGGCTACTCTGGCCTGCAGCGTCTGTCCTTCCAGGTTCCT 1200
WCG_OASL        GAGAAAATCCAGAGGACAAGGGGCTACTCTGGCCTGCAGCGTCTGTCCTTCCAGGTTGCT 1200
BAB_OASL        GAGAAAATCCGGAGGACGAGGGGCTGCTCTGGCCTGCAGCGTCTGTCCTTCCAGCTTCCT 1200
RHE_OASL        GAGAAAATCCGGAGGACGAGGGGCTACTCTGGCCTGCAGCGTCTGTCCTTCCAGGTTCCT 1200
CRA_OASL        GAGAAAATCCGGAGGACGAGGGGCTACTCTGGCCTGCAGCGTCTGTCCTTCCAGGTTCCT 1200
MAR_OASL        GAGAAAATCCGGAGGAGCAGGGGTTACTCTGGCCTGCAGCGTCTGTCCTTCCAGGTTCCT 1200
SQM_OASL        GATAAAATCCGGAGGAGCAGGGGTTACTCTGGCCTGCAGCGTCTGTCCTTCCAGGTTCCT 1200
                ** ******* *****  ***** * **************************** ** **

HUM_OASL        GGCAGTGAGAGGCAGCTTCTCAGCAGCAGGTGCTCCTTAGCCAAATATGGGATCTTCTCC 1260
CHI_OASL        GGCAGTGAGAGGCAGCTTCTCAGCAGCAGGTCCTCCTTAGCCAAATATGGGATCTTCTCC 1260
BON_OASL        GGCAGTGAGAGGCAGCTTCTCAGCAGCAGGTCCTCCTTAGCCAAATATGGGATCTTCTCC 1260
GOR_OASL        GGCAGTGAGAGGCAGCTTCTCAGCAGCAGGTGCTCCTTAGCCAAATATGGGATCTTCTCC 1260
ORA_OASL        GGCAGTGAGAGGCAGCTTCTCAGCAGCAGGTGCTCCTTAGCCAAATATGGGATCTTCTCC 1260
WCG_OASL        GGCAGTGAGAGGCAGCTTCTCAGCAGCAGGTGCTCCTTAGCCAAATATGGGATCTTCTCC 1260
BAB_OASL        GGCAGTGAGAGGAAGCTTCTCAGCAGCAGATGCTCCTTAGCCCAATATGGGATCTTCTCC 1260
RHE_OASL        GGCAGTGAGAGGAAGCTTCTCAGCAGCAGATGCTCCTTAGCCCAACATGGGATCTTCTCC 1260
CRA_OASL        GGCAGTGAGAGGAAGCTTCTCAGCAGCAGATGCTCCTTAGCCCAACATGGGATCTTCTCC 1260
MAR_OASL        GGCGATGAGAGGCAGCTTCTCAGCAGCAGATCCTCCTTAGCCAAATACGGAATCTTCTCC 1260
SQM_OASL        GGCGATGAGAGGCAGCTTCTCAGCAGTCGATCCTCCTTAGCCAAATACGGGATCTTCTCC 1260
                ***  ******* *************  * * ********** ** * ** *********

HUM_OASL        CACACTCACATCTATCTGCTGGAGACCATCCCCTCCGAGATCCAGGTCTTCGTGAAGAAT 1320
CHI_OASL        CACACTCACATCTATCTGCTGGAGACCATCCCCCCCGAGATCCAGGTCTTCGTGAAGAAT 1320
BON_OASL        CACACTCACATCTATCTGCTGGAGACCATCCCCACCGAGATCCAGGTCTTCGTGAAGAAT 1320
GOR_OASL        CACACTCACATCTATCTGCTGGAGACCATCCCCCCCGAGATCCAGGTCTTCGTGAAGAAT 1320
ORA_OASL        CACACTCACATCTATCTGCTGGAGACCACCCCCCCCGAGATCCAGGTCTTCGTGAAGAAT 1320
WCG_OASL        CACACTCACATCTATCTGCTGGAGACCATCCCCCCCGAGATCCAGGTCTTCGTGAAGAAT 1320
BAB_OASL        CACACTCACATCTATCTGCTGGAGACCATCCCCCCCGAGATCCAGGTCTTCGTGAAGAAT 1320
RHE_OASL        CACACTCACATCTATCTGCTGGAGACCATCCCCCCCGAGATCCAGGTCTTCGTGAAGAAT 1320
CRA_OASL        CACACTCACATCTATCTGCTGGAGACCATCCCCCCCGAGATCCAGGTCTTCGTGAAGAAT 1320
MAR_OASL        CACACTCACATCTATCTGCTGGAGGCCATCCCCCCGGAAATCCAGGTCTTCGTGAAGAAT 1320
SQM_OASL        CACACTCGCATCTATCTGCTGGAGGCCATCCCCCCCGAAATCCAGGTCTTCGTGAAGAAT 1320
                ******* **************** *** **** * ** *********************

HUM_OASL        CCTGATGGTGGGAGCTACGCCTATGCCATCAACCCCAACAGCTTCATCCTGGGTCTGAAG 1380
CHI_OASL        CCTGATGGTGGGAGCTACGCCTATGCCATCAACCCCAACAGCTTCATCCTGGGTCTGAAG 1380
BON_OASL        CCTGATGGTAGGAGCTACGCCTATGCCATCAACCCCAACAGCTTCATCCTGGGTCTGAAG 1380
GOR_OASL        CCTGATGGTGGGAGCTACGCCTATGCCATCAACCCCAACAGCTTCATCCTGGGTCTGAAG 1380
ORA_OASL        CCTGATGGTAGGAGCTACGCCTATGCCATCGACCCCAACAGCTTCATCCTGGGTCTGAAG 1380
WCG_OASL        CCTGATGGTGGGAGCTACGCCTATGCCATCGACCCCAACAGCTTCATCCTGGGTCTGAAG 1380
BAB_OASL        CCTGATGGTGGGAGCCACGCCTATGCCATCAATCCTAACAGCTTCATCCTGGGTCTGAAG 1380
RHE_OASL        CCTGATGGTGGGAGCCACGCCTATGCCATCGATCCCAACAGCTTCGTCCTGGGTCTGAAG 1380
CRA_OASL        CCTGATGGTGGGAGCCACGCCTATGCCATCGATCCCAACAGCTTCGTCCTGGGTCTGAAG 1380
MAR_OASL        CCTGATGGTGAGAGCTACGCCTATGCCATCGACCCCAATAGCTTCGTCCTGGGTCTGAAG 1380
SQM_OASL        CCTGATGGTGAGAGCTACGCCTATGCCATCGACCCCAAGAGCTTCGTCCTGGGTCTGAAG 1380
                *********  **** ************** * ** ** ****** **************

HUM_OASL        CAGCAGATTGAAGACCAGCAGGGGCTTCCTAAAAAGCAGCAGCAGCTGGAATTCCAAGGC 1440
CHI_OASL        CAGCAGATTGAAGACCAGCAGGGGCTTCCTAAAAAGCAGCAGCAGCTGGAATTCCAAGGC 1440
BON_OASL        CAGCAGATTGAAGACCAGCAGGGGCTTCCTAAAAAGCAGCAGCAGCTGGAATTCCAAGGC 1440
GOR_OASL        CAGCAGATTGAAGACCAGCAGGGGCTTCCTAAAAAGCAGCAGCAGCTGGAATTCCAAGGC 1440
ORA_OASL        CAGCAGATTGAAGACCAGCAGGGGCTTCCTAAAAAGCAGCAGCAGCTGGAATTCCAAGGC 1440
WCG_OASL        CAGCAGATTGAAGACCAGCAGGGGCTTCCTAAAAAGCAGCAGCAGCTGGAATTCCAAGGC 1440
BAB_OASL        CAGCAGATTGAAGACCAGCAGGGGCTTCCTAAGAAGCAGCAGCAGCTAGAATTCCAAGGC 1440
RHE_OASL        CAGCAGATTGAAGACCAGCAGGGGCTTCCTAAGAAGCAGCAGCAGCTAGAATTCCAAGGC 1440
CRA_OASL        CAGCAGATTGAAGACCAGCAGGGGCTTCCTAAGAAGCAGCAGCAGCTAGAATTCCAAGGC 1440
MAR_OASL        GAGCAGATTGAAGACCAGCAGGGGCTGCCTAAAAAGCAGCAGCAGCTGGAATTCCAAGGC 1440
SQM_OASL        GAGCAGATTGAAGACCAGCAGGGGCTGCCTAAAAAGCAGCAGCAGCTGGAATTCCAAGGC 1440
                 ************************* ***** ************** ************

HUM_OASL        CAAGTCCTGCAGGACTGGTTGGGTCTGGGGATCTATGGCATCCAAGACAGTGACACTCTC 1500
CHI_OASL        CAAGTCCTGCAGGACTGGTTGGGTCTGGGGATCTATGGCATCCAAGACAGTGACACTCTC 1500
BON_OASL        CAAGTCCTGCAGGACTGGTTGGGTCTGGGGATCTATGGCATCCAAGACAGTGACACTCTC 1500
GOR_OASL        CAAGTCCTGCAGGACTGGTTGGGTCTGGGGATCTATGGCATCCAAGACAGTGACACTCTC 1500
ORA_OASL        CAAGTCCTGCAGGACTGGTTGGGTCTGGGGATTTATGGCATCCAAGACAGTGACACTCTC 1500
WCG_OASL        CAAGTCCTGCAGGACTGGTTGGGTCTGGGGAGCTACGGCATTCAAGACAGTGACACTCTC 1500
BAB_OASL        CAAGTCCTGCAGGACTGGTTGGGTCTGGGGAGCTACGGAATCCAAGACAGTGACACTCTC 1500
RHE_OASL        CAAGTCCTGCAGGACTGGTTGGGTCTGGGGAGCTACGGCATCCAAGACAGTGACACTCTC 1500
CRA_OASL        CAAGTCCTGCAGGACTGGTTGGGTCTGGGGAGCTACGGCATCCAAGACAGTGACACTCTC 1500
MAR_OASL        CAAGTCCTGCAGGACTGGTTGAGTCTGAGGGGCTATGGCGTCCAAGACAGTGACACCCTC 1500
SQM_OASL        CAAGTCCTGCAGGACTGGTTGAGTCTGGGGGGCTATGGCGTCCAAGACAGTGACACCCTC 1500
                ********************* ***** **   ** **  * ************** ***

HUM_OASL        ATCCTCTCGAAGAAGAAA---GGAGAGGCTCTGTTTCCAGCCAGT 1542
CHI_OASL        ATCCTCTCGAAGAAGAAA---AGAGAGGCTCTGTTTCCAGCCAGT 1542
BON_OASL        ATCCTCTCGAAGAAGAAA---GGAGAGGCTCTGTTTCCAGCCAGT 1542
GOR_OASL        ATCCTCTCTAAGAAGAAA---GGAGAGGCTCTGTTCCCAGCCAGT 1542
ORA_OASL        ATCCTCTCTAAGAAGAAA---GGAGAGGCTCTGTTTCCAGCCAGT 1542
WCG_OASL        ATCCTCTCTAAGAAGAAA---GGAGAGGCTCTGTTTCCAGCCAGT 1542
BAB_OASL        ATCCTCTCTAAGAAGAAA---GGAGAGGCTCTGTTTCCATCCAGT 1542
RHE_OASL        ATCCTCTCTAAGAAGAAA---GGAGAGGCTCTGTTTCCATCCAGT 1542
CRA_OASL        ATCCTCTCTAAGAAGAAA---GGAGAGGCTCTGTTTCCATCCAGT 1542
MAR_OASL        ATCCTCTCTGAGAAGAAA---GGAAAGGCTCTGTTTCCAGCCAGC 1542
SQM_OASL        ATCCTCTCTAAGAAGAAA---GGAACGGCTCTGTTTCCAGCCAGC 1542
                ********  ********    **  ********* *** **** 

OASL 11 species amino acid alignment

CLUSTAL 2.1 multiple sequence alignment


HUM_OASL        MALMQELYSTPASRLDSFVAQWLQPHREWKEEVLDAVRTVEEFLRQEHFQGKRGLDQDVR 60
CHI_OASL        MALMQELYSTPASRLDSFVAQWLQPHREWKEEVLDTVRTVEEFLRQEHFQGKHGLDQDVR 60
BON_OASL        MALMQELYSTPASRLDSFVAQWLQPHREWKEEVLDTVRTVEEFLRQEHFQGKRGLDQDVR 60
GOR_OASL        MALMQELYSTPASRLDSFVAQWLQPHREWKEEVLDAVRTVEEFLRQEHFQGKRGLDQDVR 60
ORA_OASL        MALMQELYSTPASRLDSFVAQWLQPHREWKEEVLDAVRTVEEFLRQEHFQGKRGLDQHVQ 60
WCG_OASL        MALMQELYSTPASRLDSFVAQWLQPHREWKEEVLDAVRTVEEFLRQEHFQGKHGLDQDVR 60
BAB_OASL        MALMQELYSTPASRLDSFVAQWLQPHREWKEEVLDAVRTVEEFLRQEHFQGKRGLDQDVQ 60
RHE_OASL        MALLQELYSTPASRLDSFVAQWLQPHREWKEEVLDAVRTVEEFLRQEHFQGKRGLDQDVQ 60
CRA_OASL        MALLQELYSTPASRLDSFVAQWLQPHREWKEEVLDAVRTVEEFLRQEHFQGKRGLDQDVQ 60
MAR_OASL        MALTQELYATPASRLDSFVAQWLQPHREWKEEVLDAVRTVEQFLRQENFQGEHGLDRDVQ 60
SQM_OASL        MALTQELYATPASRLDSFVAQWLQPHREWKEEVLDTVRTVEQFLRQEHFQGEHGLDQDVR 60
                *** ****:**************************:*****:*****:***::***:.*:

HUM_OASL        VLKVVKVGSFGNGTVLRSTREVELVAFLSCFHSFQEAAKHHKDVLRLIWKTMWQSQDLLD 120
CHI_OASL        VLKVVKVGSFGNGTVLRSTREVELVAFLSCFHSFQEAAKHHKDVLRLIWKTMWQSQNLLD 120
BON_OASL        VLKVVKVGSFGNGTVLRSTREVELVAFLSCFHSFQEAAKHHKDVLRLIWKTMWQSQNLLD 120
GOR_OASL        VLKVVKVGSFGNGTVLRSTREVELVAFLSCFHSFQEAAKHHQDVLRLIWKTMWQSQDLLD 120
ORA_OASL        VLKVIKVGSFGNGTILRSTREVELVAFLSCFHSFQEAAKHHQDVLRLIWKTMCQSQDLLD 120
WCG_OASL        VLKVIKVGSFGNGTILRSTREVELVAFLSCFHSFQEAAKHHQDVLRLIWKTMWQSQDLLD 120
BAB_OASL        VLKVIKVGSFGNGTVLRSTREVELVAFLSCFHSFQEAAKHHQEVLRLIRKTMWQSQDLLA 120
RHE_OASL        VLKVIKVGSFGNGTVLRSTREVELVAFLSCFHSFQEVAKHHQEVLRLIRKTMWQSQDLLA 120
CRA_OASL        VLKVIKVGSFGNGTVLRSTREVELVAFLSCFHSFQEVAKHHQEVLRLIRKTMWQSQDLLA 120
MAR_OASL        VLKVIKVGSFGNGTILRSRREVELVAFLSCFHSFQEAATHHQAVLRLLLKTMWQSQDLLA 120
SQM_OASL        VPKVIKVGSFGNGTILRRTREVELVAFLSCFHSFQEAATHHQAVLRLIRKTMRQSQDLLA 120
                * **:*********:**  *****************.*.**: ****: *** ***:** 

HUM_OASL        LGLEDLRMEQRVPDALVFTIQTRGTAEPITVTIVPAYRALGPSLPNSQPPPEVYVSLIKA 180
CHI_OASL        LGLEGLRMEQRVPDALVFTIQTRGTAEPITVTIVPAYRALGPSLPNSQPPPEVYVSLIEA 180
BON_OASL        LGLEDLRMEQRVPDALVFTIQTRGTAEPITVTIVPAYRALGPSLPNSQPPPEVYVSLIEA 180
GOR_OASL        LGLEDLRTEQRVPDALVFTIQTRGTAEPITVTIVPAYRALGPSLPNSQPPPEVYVSLIEA 180
ORA_OASL        LGLEDLRVEQRVPDALVFTIQTRGTAEPITVTIVPAYRALGPSLPNSQPPPEVYVSLIEA 180
WCG_OASL        LGLEDLRVEQRVPDALVLTIQTRGTAEPITVTIVPAYRALGPSLPNSQPPPEVYVSLIEA 180
BAB_OASL        LGLEDLRVEQRVPNALVLTIQTRGTAEPITVTIVPAYRALGPSLPNSQPPPEIYVSLIKA 180
RHE_OASL        LGLEDLRVEQRVPSALVLTIQTRGTAEPITVTIVPAYRALGPSLPNSQPPPEIYVSLIKA 180
CRA_OASL        LGLEDLRVEQRVPSALVLTIQTRGTAEPITVTIVPAYRALGPSLPNSQPPPEIYVSLIKA 180
MAR_OASL        LGLEDLRVEQRVPDALVFTIQAWQAAEPITVTIVPAYRALGTSVPNTQPPAEVYVSLINA 180
SQM_OASL        LGLEDLRVEQRVPDALVLTIQTWEAAEPITVTIVPAYRALGPSVPNSQPPPEVYVSLINA 180
                ****.** *****.***:***:  :****************.*:**:***.*:*****:*

HUM_OASL        CGGPGNFCPSFSELQRNFVKHRPTKLKSLLRLVKHWYQQYVKARSPRANLPPLYALELLT 240
CHI_OASL        CGGPGNFCPSFSELQRNFVKHRPTKLKSLLRLVKHWYQQYVKARSPRANLPPLYALELLT 240
BON_OASL        CGGPGNFCPSFSELQRNFVKHRPTKLKSLLRLVKHWYQQYVKARSPRANLPPLYALELLT 240
GOR_OASL        CGGPGNFSPSFSELQRNFVKHRPTKLKSLLRLVKHWYQQYVKARSPRANLPPLYALELLT 240
ORA_OASL        CGGPGNFSPSFSELQRNFVKHRPTKLKSLLRLVKHWYQQYVKARSPRANLPPLYALELLT 240
WCG_OASL        CGGPGNFSPSFSELQRNFVKRRPTKLKSLLRLVKHWYQQYVKARSPRANLPPLYALELLT 240
BAB_OASL        CGGPGNFSPSFSELQRNFVKHRPTKLKSLLRLVKHWYQQYVKARSPRANLPPLYALELLT 240
RHE_OASL        CGGPGNFSPSFSELQRNFVKHRPTKLKSLLRLVKHWYQQYVKARSPRANLPPLYALELLT 240
CRA_OASL        CGGPGNFSPSFSELQRNFVKHRPTKLKSLLRLVKHWYQQYVKARSPRANLPPLYALELLT 240
MAR_OASL        CGVPGNFSPSFSELQRNFVKHRPTKLKSLLRLVKHWYQQYVKARSPRANLPPLYALELLT 240
SQM_OASL        CGVPGSFSPSFSELQRNFVKHRPTKLKSLLRLVKHWYQQYVKARSPKANLPPLYALELLT 240
                ** **.*.************:*************************:*************

HUM_OASL        IYAWEMGTEEDENFMLDEGFTTVMDLLLEYEVICIYWTKYYTLHNAIIEDCVRKQLKKER 300
CHI_OASL        IYAWEMGTEEDENFMLDEGFTTVMDLLLEYEVICIYWTKYYTLHNAIIEDCVRKQLKKER 300
BON_OASL        IYAWEMGTEEDKNFMLDEGFTTVMGLLLEYEVICIYWTKYYTLHNAIIEDCVRKQLKKER 300
GOR_OASL        IYAWEMGTEEDENFMLDEGFTTVMDLLLEYEVICIYWTKYYTLHNAVIEDCVRKQLKKER 300
ORA_OASL        IYAWEMGTEEDENFMLDEGFTTVMDLLLEYEVICIYWTKYYTLHNAIIEDCVRKQLKKER 300
WCG_OASL        IYAWEMGTEEDENFMLDEGFTTVMELLLEYEVICIYWTKYYTLQNAIIEDCVRKQLKKER 300
BAB_OASL        IYAWEMGTEEDENFMLDEGFTTVMDLLQEYDVICIYWTKYYTLQNAIIEDCVRQQLKKER 300
RHE_OASL        IYAWEMGTEEDENFMLDKGFTTVMDLLREYDVICIYWTKYYTLQNAIIEDCVRQQLKKER 300
CRA_OASL        IYAWEMGTEEDENFMLDKGFTTVMDLLREYDVICIYWTKYYTLQNAIIEDCVRQQLKKER 300
MAR_OASL        IYAWEMGTEENENFMLDEGFTTVMDLLLEYEVICIYWTKYYTLQNPVIEDCVRKQLKKER 300
SQM_OASL        IYAWEMGTGEDENFMLDEGFTTVMDLLLEYEVICIYWTKYYTLQNPVIEDCVRKQLKKER 300
                ******** *::*****:****** ** **:************:*.:******:******

HUM_OASL        PIILDPADPTLNVAEGYRWDIVAQRASQCLKQDCCYDNRENPISSWNVKRARDIHLTVEQ 360
CHI_OASL        PIILDPADPTHNVAEGYRWDIVAQRASQCLKQDCCYDNRENPISSWNVKRARDIHLTVEQ 360
BON_OASL        PIILDPADPTHNVAEGYRWDIVAQRASQCLKQDCCYDNRENPISSWNVKRARDIHLTVEQ 360
GOR_OASL        PIILDPANPTHNVAEGYRWDIVAQKASQCLKQDCCYDNRENPISSWNVKRARDIHLTVEQ 360
ORA_OASL        PIILDPADPTHNVAEGYRWDIVAQRACQCLKQDCCYDNRENPISSWNVKRARDIHLTVEQ 360
WCG_OASL        PIILDPADPTHNVAEGYRWDIVAQRACQCLKQDCCYDNRENPVSSWNVKRARDIHLTVEQ 360
BAB_OASL        PIILDPADPTHNVAEGYRWDIVAQKACQCLKQVCCYDNRENPVTSWNVKRARDIHVTVEQ 360
RHE_OASL        PIILDPADPTHNVAEGYRWDIVAQRACQCLKRVCCYDNRQNPVTSWNVKRARDIHVTVEQ 360
CRA_OASL        PIILDPADPTHNVAEGYRWDIVAQRACQCLKRVCCYDNRENPVTSWNVKRARDIHVTVEQ 360
MAR_OASL        PVILDPADPTHNVAEGYRWDIVAQRASQCLKQDCCYDDRENPVPSWNVKRARDVHVTVEQ 360
SQM_OASL        PMILDPADPTHNVAEGYRWDIVAQRASQCLKQDCCYDDRENPIPTWNVKRARDIHVTVEQ 360
                *:*****:** *************:*.****: ****:*:**:.:********:*:****

HUM_OASL        RGYPDFNLIVNPYEPIRKVKEKIRRTRGYSGLQRLSFQVPGSERQLLSSRCSLAKYGIFS 420
CHI_OASL        RGYPDFNLIVNPYEPIRKVKEKIRRTRGYSGLQRLSFQVPGSERQLLSSRSSLAKYGIFS 420
BON_OASL        RGYPDFNLIVNPYEPIRKVKEKIRRTRGYSGLQRLSFQVPGSERQLLSSRSSLAKYGIFS 420
GOR_OASL        RGYPDFNLIVNPYVPIRKVKEKIRRTRGYSGLQRLSFQVPGSERQLLSSRCSLAKYGIFS 420
ORA_OASL        RGYPDFNLIVNPYEPIRKVKEKIRRTRGYSGLQRLSFQVPGSERQLLSSRCSLAKYGIFS 420
WCG_OASL        RGYPDFNLIVNPYEPIRKVKEKIQRTRGYSGLQRLSFQVAGSERQLLSSRCSLAKYGIFS 420
BAB_OASL        RGYPDFNLIVNPYEPIRKVKEKIRRTRGCSGLQRLSFQLPGSERKLLSSRCSLAQYGIFS 420
RHE_OASL        RGYPDFNLIVNPYEPIRKVKEKIRRTRGYSGLQRLSFQVPGSERKLLSSRCSLAQHGIFS 420
CRA_OASL        RGYPDFNLIVNPYEPIRKVKEKIRRTRGYSGLQRLSFQVPGSERKLLSSRCSLAQHGIFS 420
MAR_OASL        RGYPNFKLIVNPYEPIKKIKEKIRRSRGYSGLQRLSFQVPGDERQLLSSRSSLAKYGIFS 420
SQM_OASL        RGYPDFKLIVNPYESIKKIKDKIRRSRGYSGLQRLSFQVPGDERQLLSSRSSLAKYGIFS 420
                ****:*:****** .*:*:*:**:*:** *********:.*.**:*****.***::****

HUM_OASL        HTHIYLLETIPSEIQVFVKNPDGGSYAYAINPNSFILGLKQQIEDQQGLPKKQQQLEFQG 480
CHI_OASL        HTHIYLLETIPPEIQVFVKNPDGGSYAYAINPNSFILGLKQQIEDQQGLPKKQQQLEFQG 480
BON_OASL        HTHIYLLETIPTEIQVFVKNPDGRSYAYAINPNSFILGLKQQIEDQQGLPKKQQQLEFQG 480
GOR_OASL        HTHIYLLETIPPEIQVFVKNPDGGSYAYAINPNSFILGLKQQIEDQQGLPKKQQQLEFQG 480
ORA_OASL        HTHIYLLETTPPEIQVFVKNPDGRSYAYAIDPNSFILGLKQQIEDQQGLPKKQQQLEFQG 480
WCG_OASL        HTHIYLLETIPPEIQVFVKNPDGGSYAYAIDPNSFILGLKQQIEDQQGLPKKQQQLEFQG 480
BAB_OASL        HTHIYLLETIPPEIQVFVKNPDGGSHAYAINPNSFILGLKQQIEDQQGLPKKQQQLEFQG 480
RHE_OASL        HTHIYLLETIPPEIQVFVKNPDGGSHAYAIDPNSFVLGLKQQIEDQQGLPKKQQQLEFQG 480
CRA_OASL        HTHIYLLETIPPEIQVFVKNPDGGSHAYAIDPNSFVLGLKQQIEDQQGLPKKQQQLEFQG 480
MAR_OASL        HTHIYLLEAIPPEIQVFVKNPDGESYAYAIDPNSFVLGLKEQIEDQQGLPKKQQQLEFQG 480
SQM_OASL        HTRIYLLEAIPPEIQVFVKNPDGESYAYAIDPKSFVLGLKEQIEDQQGLPKKQQQLEFQG 480
                **:*****: *.*********** *:****:*:**:****:*******************

HUM_OASL        QVLQDWLGLGIYGIQDSDTLILSKKKGEALFPAS 514
CHI_OASL        QVLQDWLGLGIYGIQDSDTLILSKKKREALFPAS 514
BON_OASL        QVLQDWLGLGIYGIQDSDTLILSKKKGEALFPAS 514
GOR_OASL        QVLQDWLGLGIYGIQDSDTLILSKKKGEALFPAS 514
ORA_OASL        QVLQDWLGLGIYGIQDSDTLILSKKKGEALFPAS 514
WCG_OASL        QVLQDWLGLGSYGIQDSDTLILSKKKGEALFPAS 514
BAB_OASL        QVLQDWLGLGSYGIQDSDTLILSKKKGEALFPSS 514
RHE_OASL        QVLQDWLGLGSYGIQDSDTLILSKKKGEALFPSS 514
CRA_OASL        QVLQDWLGLGSYGIQDSDTLILSKKKGEALFPSS 514
MAR_OASL        QVLQDWLSLRGYGVQDSDTLILSEKKGKALFPAS 514
SQM_OASL        QVLQDWLSLGGYGVQDSDTLILSKKKGTALFPAS 514
                *******.*  **:*********:**  ****:*

OAS2 20 species nucleotide alignment

CLUSTAL 2.1 multiple sequence alignment


HUM_OAS2        ATGGGAAATGGGGAGTCCCAGCTGTCCTCGGTGCCTGCTCAGAAGCTGGGTTGGTTTATC 60
CHI_OAS2        ATGGGAAATGGGGAGTCCCAGCTGTCCTCGGTGCCTGCTCAGAAGCTGGGTTGGTTTATC 60
BON_OAS2        ATGGGAAATGGGGAGTCCCAGCTGTCCTCGGTGCCTGCTCAGAAGCTGGGTTGGTTTATC 60
GOR_OAS2        ATGGGAAATGGGGAGTCCCAGCTGTCCTCGGTGCCTGCTCAGAAGCTGGGGTGGTTTATC 60
ORA_OAS2        ATGGGAAATGGGGAGTCCCAGCTGTCCTCGGTGCCTGCTCAGAAGCTGGGTTGGTTTATC 60
SIA_OAS2        ATGGGAAATGGGGAGTCCCAGCTGTCCTCGGTGCCTGCTCAGAAGCTGGGTTGGTTTATC 60
WCG_OAS2        ATGGGAAACGGGGCGTCCCAGCTGTCCTCGGTGCCCGCTCAGAAGCTGGGCTGGTTTATC 60
BAB_OAS2        ATGGGAAATGGGGGGTCCCAGCTGTCCTCGGTGCCTGCTCAGAAGCTGGGTTGGTTTATC 60
RHE_OAS2        ATGGGAAATGGGGGGTCCCAGCTGTCCTCGGTGCCTGCTCAGAAGCTGGGTGGGTTTATC 60
CRA_OAS2        ATGGGAAATGGGGGGTCCCAGCTGTCCTCGGTGCCTGCTCAGAAGCTGGGTGGGTTTATC 60
TAL_OAS2        ATGGGAAATGGGGGGTCCCAGCTGTCCTCGGTGCCTGCTCAGAAGCTGGGTGGGTTTATC 60
PAT_OAS2        ATGGGAAATGGGGGGTCTCAGCTGTCCTCGGTGCCTGCTCAGAAGCTGGGTTGGTTTATC 60
AGM_OAS2        ATGGGAAATGGGGGGTCCCAGCTGTCCTCGGTGCCTGCTCAGAAGCTGGGTTGGTTTATC 60
FLM_OAS2        ATGGGAAATGGGGGGTCTCAGCTGTCCTCGGTGCCTGCTCAGAGGCTGGGTTGGTTTATC 60
COL_OAS2        ATGGGAGATGGGGGGTCCCAGCTGTCCTCGGTGCCTGCTCAGAAGCTGGGTTGGTTTATC 60
MAR_OAS2        ATGGGAAATGGGGAGTCCCAGCTGCCTTCGGTGCCTGCTCAGAAGCTGGATTGGTTTATC 60
TAM_OAS2        ATGGGAAATTGGGAGTCCCAGCTGTCCTCAGTGCTTGCTCAGCAGCTGGATTCGTTTATC 60
SQM_OAS2        ATGGGAAATGGGGAGTCCCAGCTGTCCTCGGTGCCTGCTCAGAAGCTGGATTCGTTTATC 60
WOO_OAS2        ATGGGAAATGGGGAGTCCCAGCTGTCCTCGGTGCCTGCTCAGAAGCTGGATTTGTTTATC 60
TIT_OAS2        ATGGGAAATTGGGAGTCCCAGCTGTCCTCAGTGCCTGCTCAGAAGCTAGATTGGTTTATC 60
                ******.*  *** *** ****** * **.****  ******..***.*.   *******

HUM_OAS2        CAGGAATACCTGAAGCCCTACGAAGAATGTCAGACACTGATCGACGAGATGGTGAACACC 120
CHI_OAS2        CAGGAATACCTGAAGCCCTACGAAGAATGTCAGACACTGATCGACGAGATGGTGAACACC 120
BON_OAS2        CAGGAATACCTGAAGCCCTACGAAGAATGTCAGACACTGATCGACGAGATGGTGAACACC 120
GOR_OAS2        CAGGAATACCTGAAGCCCTACGAAGAATGTCAGACACTGATCGACGAGATGGTGAACACC 120
ORA_OAS2        CAGGAATACCTGAAGCCCTACAAAGAGTGTCAGACACTGATCGACGAGACGGTGAACACC 120
SIA_OAS2        CAGGAATACCTGAAGCCCTACGAAGAGTGTCAGACACTGATCGACGACATGGTGAACACC 120
WCG_OAS2        CAGGAATACCTGAAGCCCTACGAAGAGTGTCAGACAATGATCGACGACATGGTGAACATC 120
BAB_OAS2        CAGGAATACCTGAAGCCCTACGAAGAGTGTCAGACACTGATCGACGACATGGTGAACACC 120
RHE_OAS2        CAGGAATACCTGAAGCCCTACGAAGAGTGTCAGACACTGATCGACGACATGGTGAACACC 120
CRA_OAS2        CAGGAATACCTGAAGCCCTACGAAGAGTGTCAGACACTGATCGACGACATGGTGAACACC 120
TAL_OAS2        CAGGAATACCTGAAGCCCTACGAAGAGTGTCAGACACTGATCGACGACATGGTGAACACC 120
PAT_OAS2        CAGGAATACCTGAAGCCCTACGAAGAGTGTCAGACACTGATCGACGACATGGTGAACACC 120
AGM_OAS2        CAGGAATACCTGAAGCCCTACGAAGAGTGTCAGACACTGATTGACGACATGGTGAACACC 120
FLM_OAS2        CAGGAACACCTGAAGCCCGAGGAAGAGTGTCAGACAATGATCGACGACATGGTGAACATC 120
COL_OAS2        CAGGAATACCTGAAGCCCCACGAAGAGTGTCAGACAATGATCGACGACATGGTGAACATC 120
MAR_OAS2        CAGAAACGCCTGAAGCCCTATGAAGAGTGTCAGAGGCTAATCGACAGGATAGTGACTACC 120
TAM_OAS2        CAGAAACGCCTGAAGCCCTATGAAGAGTGTCGGATGCTAATCGAGGAGGTGGTGATCACC 120
SQM_OAS2        CACAAACACCTGAAGCCCTATGAAGAGTGTCAGAAGCCAATCAACTGGATGGTGACCACC 120
WOO_OAS2        CAGAAACACCTGAAGCCCTATGAAGACTGTCAGTTGCTCATCGATGAGATGGTGGCCACC 120
TIT_OAS2        CACAAACACCTGAAGCCCGGTAAAGAGTGTCAGAGGCTAATCGACGAGATGGTGACCACC 120
                ** .** .********** . .**** ****.*: ..  ** .*  . . .***.  * *

HUM_OAS2        ATCTGTGACGTCCTGCAGGAACCCGAACAGTTCCCCCTGGTGCAGGGAGTGGCCATAGGT 180
CHI_OAS2        ATCTGTGACGTCCTGCAGGAACCCGAACAGTTCCCCCTGGTGCAGGGAGTGGCCATAGGT 180
BON_OAS2        ATCTGTGACGTCCTGCAGGAACCCGAACAGTTCCCCCTGGTGCAGGGAGTGGCCATAGGT 180
GOR_OAS2        ATCTGTGACGTCCTGCAGGAACCCGAACAGTTCCCCCCGGTGCAGGGAGTGGCCATAGGT 180
ORA_OAS2        ATCTGTGACGTTCTGCAGGAACCCGAACAGTTCCCCCTGGTGCAGGGAGTGGCCATAGGT 180
SIA_OAS2        ATCTGTGATGTCCTGCAGGCACCCAAGCAGTTCCCCCTGGTGCAAGGAGTGGCCATTGGT 180
WCG_OAS2        ATCTGTGACGTCCTGCAGGAACCCGAACAGTTCCCCCTGGTGCAGGGAGTGGCCATAGGT 180
BAB_OAS2        ATCTGTGATGTCCTGCAGGCACCCACGCAGTTCCCCCTGGTGCAAGGAGTGGCCATTGGT 180
RHE_OAS2        ATCTGTGATGTCCTGCAGGCACCCAACCAGTTCCCCCTGGTGCAAGGAGTGGCCATTGGT 180
CRA_OAS2        ATCTGTGATGTCCTGCAGGCACCCAACCAGTTCCCCCTGGTGCAAGGAGTGGCCATTGGT 180
TAL_OAS2        ATCTGTGATGTCCTGCAGGCACCCAACCAGTTCCCCCTGGTGCAAGGAGTGGCCATAGGT 180
PAT_OAS2        ATCTGTGATGTCCTGCAGGCACCCAAGCAGTTCCCCCTGGTGCAAGGAGTGGCCATTGGT 180
AGM_OAS2        ATCTGTGATGTCCTGCAGGCACCCAAGCAGTTCCCCCTGGTGCAAGGAGTGGCCATTGGT 180
FLM_OAS2        ATCTGTGATGTCCTGCAGGCACCCAAGCAGTTCCCCCTGGTGCAAGGAGTGGCCATTGGT 180
COL_OAS2        ATCTGTGATGTCCTGCAGGCACCCAAGCAGTTCCCCCTGGTGCAAGGAGTGGCCATTGGT 180
MAR_OAS2        ATCTGTGAAGCCCTGCAGGATCCCGAGCAGTTCCCCCTGGTACAGGGAGTGGCCATCGGT 180
TAM_OAS2        ATCTGTGAAGCCCTGCAGGATCCCGAGCAGTTCCCCCTGGTGCAGGGAGTGGCCATCGGT 180
SQM_OAS2        ATCTGTGCAGCCCTGCAGGATCCCGTGCGGTTCCCCCTGGTGCAGGGAGTGGCCATCGGT 180
WOO_OAS2        ATCTGTGAAGTCCTGCAGGATCCCGAGCAGTTCCACCTGGTGCAGGGAATGGCCATCGGT 180
TIT_OAS2        ATCTGTGACGTCCTGCAGGATCCCGAGCAGTTCCCCCTGGTGCAGGGAGTGGCCATCGGT 180
                *******. *  *******.:***.  *.*****.** ***.**.***.******* ***

HUM_OAS2        GGCTCCTATGGACGGAAAACAGTCTTAAGAGGCAACTCCGATGGTACCCTTGTCCTCTTC 240
CHI_OAS2        GGCTCCTATGGACGGAAAACAGTCTTAAGAGGCAACTCCGATGGTACCCTTGTCCTCTTC 240
BON_OAS2        GGCTCCTATGGACGGAAAACAGTCTTAAGAGGCAACTCCGATGGTACCCTTGTCCTCTTC 240
GOR_OAS2        GGCTCCTATGGACGGAAAACAGTCTTAAGAGGCAACTCCGATGGTACCCTTGTCCTCTTC 240
ORA_OAS2        GGCTCCTATGGACGGAAAACAGTCTTAAGAGGCAACTCCGATGGCACCCTCGTCCTCTTC 240
SIA_OAS2        GGCTCCTATGGACGGAAAACAGTCTTAAGAGGCAACTCCGATGGTACCCTTGTCCTCTTC 240
WCG_OAS2        GGCTCCTATGGACGGAAAACAGTCTTAAGAGGCAACTCCGATGGTACCCTCGTCCTCTTC 240
BAB_OAS2        GGCTCCTATGGACGGAAAACAGTCTTAAGAGGCAACTCCGATGGTACTCTTGTCCTCTTC 240
RHE_OAS2        GGCTCCTATGGACGGAAAACAGTCTTAAGAGGCAACTCCGATGGTACTCTTGTCCTCTTC 240
CRA_OAS2        GGCTCCTATGGACGGAAAACAGTCTTAAGAGGCAACTCCGATGGTACTCTTGTCCTCTTC 240
TAL_OAS2        GGCTCCTATGGACGGAAAACAGTCTTAAGAGGCAACTCCGATGGTACTCTTGTCCTCTTC 240
PAT_OAS2        GGCTCCTATGGACGGAAAACAGTCTTAAGAGGCAACTCCGATGGTACCCTTGTCCTCTTC 240
AGM_OAS2        GGCTCCTATGGACGGAAAACAGTCTTAAGAGGCAACTCCGATGGTACCCTTGTCCTCTTC 240
FLM_OAS2        GGCTCCTATGGACGGAAAACAGTCTTAAGAGGCAACTCCGATGGTACCCTCGTCCTCTTC 240
COL_OAS2        GGCTCCTATGGACGGAAAACAGTCTTAAGGGGCAACTCCGATGGTACCCTCGTCCTCTTC 240
MAR_OAS2        GGCTCCTATGGCCGGGAAACATTCTTAAGAGGCAACTGTGATGGTACCCTCGTCCTCTTC 240
TAM_OAS2        GGCTCCTATGGCCGGAAAACAGTCTTAAGAGGCAACTCCGATGGTACCCTCGTCCTCTTC 240
SQM_OAS2        GGCTCCTATGGCCGGGAAACAGTCTTAAGAGGTGACTCTGATGGTACCCTCGTCCTCTTC 240
WOO_OAS2        GGCTCCTATGGCCGGGAAACAGTCTTAAGAGGCAACTCCGATGGTACCCTTGTCCTCTTC 240
TIT_OAS2        GGCTCCTATGGCCGGGAAACAGTCTTAAGAGGCAACTCCGATGGTACCCTCATCCTCTTC 240
                ***********.***.***** *******.** .***  ***** ** ** .********

HUM_OAS2        TTCAGTGACTTAAAACAATTCCAGGATCAGAAGAGAAGCCAACGTGACATCCTCGATAAA 300
CHI_OAS2        TTCAGTGACTTAAAACAATTCCAGGATCAGAAGAGAAGCCAACGTGACATCCTCGATAAA 300
BON_OAS2        TTCAGTGACTTAAAACAATTCCAGGATCAGAAGAGAAGCCAACGTGACATCCTCGATAAA 300
GOR_OAS2        TTCAGTGACTTAAAACAATTCCAGGATCAGAAGAGAAGCCAACGTGACATCCTCGATAAA 300
ORA_OAS2        TTCAGTGACTTAAAACAATTCCAGGATCAGAAGAGAAGCCAACATGACATCCTCGATAAA 300
SIA_OAS2        TTCAGTGACTTAAAACAATTCCAGGATCAGAAGAAAAGCCAACATGACATACTCGATAAA 300
WCG_OAS2        TTCAGTAACTTAAAACAATTCCAGGATCAGAAGAGAATCCAACGTGACATCCTCGATAAA 300
BAB_OAS2        TTCAGTGACTTAAAACAATTCCAGGATCAGAAGAAAAGCCAACATGACATCCTTGATAAA 300
RHE_OAS2        TTCAGTAACTTAAAACAATTCCAGGATCAGAAGAAAAGCCAACATGACATCCTCGATAAA 300
CRA_OAS2        TTCAGTAACTTAAAACAATTCCAGGATCAGAAGAAAAGCCAACATGACATCCTCGATAAA 300
TAL_OAS2        TTCAGTAACTTAAAACAATTCCAGGATCAGAAGAAAAGCCAACATGACATCCTCGATAAA 300
PAT_OAS2        TTCAGTGACTTAAAACAATTCCAGGATCAGAAGAAAAGCCAACATGACATACTCGATAAA 300
AGM_OAS2        TTCAGTGACTTAAAACAATTCCAGGATCAGAAGAAAAGCCAACATGACATCCTCGATAAA 300
FLM_OAS2        TTCAGTAACTTAGAACAATTCCAGGATCAGAAGAAAAGCCAACATGACATCCTCGAGAAG 300
COL_OAS2        TTCAGTAACTTAAAACAATTCCAGGATCAGAAGAAAAGCCAACATGACATCCTCGAGAAA 300
MAR_OAS2        TTCGGTGACTTAAAACAATTCCAGGATCAGAAGGGAAGTCAACGTGATAAGCTTGTCAAA 300
TAM_OAS2        TTTGGTGACTTAAAACAATTCCAGGATCAGAAGAGAAGCCAACGTGACAACCTTGTCAAA 300
SQM_OAS2        TTCAGTGACTTAAAACAATTCCAGGATCAGAAGAGAAGCCAACGTGACAACCTCATCAAA 300
WOO_OAS2        TTCAGTGACTTAAAACAATTCCAGGATCAGAAGAGAAGCCAACATGACAACCTCGTCAAA 300
TIT_OAS2        TTCAGTGACTTAAAACAATTCCAGGATCAGAAGAGAAGCCAACATGACAAGCTCATCAAA 300
                ** .**.*****.********************..**  ****.*** *: ** .: **.

HUM_OAS2        ACTGGGGATAAGCTGAAGTTCTGTCTGTTCACGAAGTGGTTGAAAAACAATTTCGAGATC 360
CHI_OAS2        ACTGGGGATAAGCTGAAGTTCTGTCTGTTCACGAAGTGGATGGAAAACAATTTCGAGATC 360
BON_OAS2        ACTGGGGATAAGCTGAAGTTCTGTCTGTTCACGAAGTGGATGGAAAACAATTTCGAGATC 360
GOR_OAS2        ACTGGGGATAAGCTGAAGTTCTGTCTGTTCACGAAGTGGATGAAAAACAATTTCGAGATC 360
ORA_OAS2        ACTGGGGATAAGCTGAAGTTCTATCTGTTCACGAAGTTGATGAACAACAATTTCGAGATC 360
SIA_OAS2        ACTGGGCATAAGCTGGAGTCCTGTCTGTACACGAAGTGGATGAAAGACAGTTTCGAAATT 360
WCG_OAS2        ACTGGGGATAAGCTGACGTTCTGTCTGTCCACGAAGTGGATGGAAAACAGTTTCGAGATC 360
BAB_OAS2        ACTGGGAATAAGCTGGAGTTCTGTCTGTACACGAAGTGGATGAAAGACAGTTTCGAGATT 360
RHE_OAS2        ACTGGGCATAAGCTGGAGTTCTGTCTGTATACGAAGTGGATGAAAGACAGTTTCGAGATT 360
CRA_OAS2        ACTGGGCATAAGCTGGAGTTCTGTCTGTATACGAAGTGGATGAAAGACAGTTTCGAGATT 360
TAL_OAS2        ACTGGGCATAAGCTGGAGTTCTGTCTGTATACGAAGTGGATGAAAGACAGTTTCGAGATT 360
PAT_OAS2        ACTGGGCATAAGCTGGAGTCCTGTCTGTACACGAAGTGGATGAAAGACAGTTTCGAAATT 360
AGM_OAS2        ACTGGGCATAAGCTGGAATTCTGTCTGTACGAGAAGTGGATGAAAGACAGTTTCGAAATT 360
FLM_OAS2        ATCGGGCATAGGCTGGAGTTCTGTCTGTACACGAAATGGATGAAAGACTGTTTCGAGATT 360
COL_OAS2        ACTGGGCATAAGCTGGAGTTCTGTCTGTACACGAAGTGGATGAAAGACAGTTTCGAGATT 360
MAR_OAS2        ACTGGACATAAGCTGAACTCATGTCAGTTTGTAGAGTGGATAAAAGACAATTTTGAGATC 360
TAM_OAS2        ACTGGGCAGAAGCTGAACTTATATCACTTCACAGAGTGGATGAAAGACAGTTTTGAGATC 360
SQM_OAS2        ATTGGGCATCAGCTGAACGTAGCTTCGTTCACAGAGTTGATGAAAGACAATTTTGAAATC 360
WOO_OAS2        ACTGGACATAAGCTGAACTCATGTCAGTTCACAAAGTGGATGAAAGACAATTTTGAGATC 360
TIT_OAS2        ACTGGGCATAAGCTGAACTTACGTCTGTTCACAGAGTGGATGAAAGACAGTTCTGAGATC 360
                *  **. * ..****..   .  *   *  . ..*.* *:*..*..**:.**  **.** 

HUM_OAS2        CAGAAGTCCCTTGATGGGTTCACCATCCAGGTGTTCACAAAAAATCAGAGAATCTCTTTC 420
CHI_OAS2        CAGAAGTCCCTTGATGGGTTCACCATCCAGGTGTTCACAAAAAATCAGAGAATCTCTTTC 420
BON_OAS2        CAGAAGTCCCTTGATGGGTTCACCATCCAGGTGTTCACAAAAAATCAGAGAATCTCTTTC 420
GOR_OAS2        CAGAAGTCCCTTGATGGGTTCACCATCCAGGTGTTCACAAAAAATCAGAGAATCTCTTTC 420
ORA_OAS2        CAGAAGTCCCATGATGGGTTCACTATCCAGGTGTTCACAAGAAATCAGAGAATCTCTTTC 420
SIA_OAS2        CAGAAGTCCCATGATGGGTTCACCATCCAGTTGTTCACAAAAAATCAGAGAGTCTCTTTT 420
WCG_OAS2        CAGAAGTCCCATGATGGGTTCACTCTCCAGGTGTTCACAAAAAATCAGAGAATCTCTTTC 420
BAB_OAS2        CAGAAGTCCCATGATGGGTTCACCATCCAGTTGTTCACAAAAAATCAGAGAGTCTCTTTT 420
RHE_OAS2        CAGAAGTCCCATGATGGGTTCACCATCCAGTTGTTCACAAAAAATCAGAGAGTCTCTTTT 420
CRA_OAS2        CAGAAGTCCCATGATGGGTTCACCATCCAGTTGTTCACAAAAAATCAGAGAGTCTCTTTT 420
TAL_OAS2        CAGAAGTCCCATGATGGGTTCACCATCCAGTTGTTCACAAAAAATCAGAGAGTCTCTTTT 420
PAT_OAS2        CAGAAGTCCCATGATGGGTTCACCATCCAGTTGTTCACAAAAAATCAGAGAGTCTCTTTT 420
AGM_OAS2        CAGAAGTCCCATGATGGGTTCACCATCCAGTTGTTCACAAAAAATCAGAGAGTCTCTTTT 420
FLM_OAS2        CAGAAGTCCCATGATGGCTTCACCATCCAGTTGTCCACAAAAAATCAGAGAGTCTCTTTT 420
COL_OAS2        CAGAAGTCCCATGATGGCTTCACCATCCAGTTGTTCACAAAAAATCAGAGAGTCTCTTTT 420
MAR_OAS2        CAGATGTCCTGTGATGGGTTCACCATCCAAGTGTTCACAAAAGATCAGAGAATCTCTTTT 420
TAM_OAS2        CGGATGTCCCATGAGGGGTTCACCATTGAAGTGTTCACAAAAGATCAGAGAATCTCTTTT 420
SQM_OAS2        CAGATGTCCCATGATGGGTTCACCATCCAAGTGTTCATAAAAGATCAGAGAATCTCTTTT 420
WOO_OAS2        CAGATGTCCGATGATGGGTTCACCATCCAAGTGTTCACAAAAGATCAGAGAATCTCTTTT 420
TIT_OAS2        CAGATGTCCCATGATGGATTCACCATCCAAGTGTTCACAGGAGATCAGAGAATCTCTTTT 420
                *.**:****  *** ** ***** .*  *. *** ** *..*.********.******* 

HUM_OAS2        GAGGTGCTGGCCGCCTTCAACGCTCTGAGCTTAAATGATAATCCCAGCCCCTGGATCTAT 480
CHI_OAS2        GAGGTGCTGGCCGCCTTCAACGCTCTGAGCTTAAATGATAATCCCAGCCCCTGGATCTAT 480
BON_OAS2        GAGGTGCTGGCCGCCTTCAACGCTCTGAGCTTAAATGATAATCCCAGCCCCTGGATCTAT 480
GOR_OAS2        GAGGTGCTGGCCGCCTTCAACGCTCTGAGCTTAAATGATAATCCCAGCCCCTGGATCTAT 480
ORA_OAS2        GAGGTGCTGGCTGCCTTCAACGCTCTGAGCTTAAATGATAATCCCAGCCCCTGGATCTAT 480
SIA_OAS2        GAGGTGCTGGCTGCCTTCAATGCTCTGAGCTTAAATGATAATCCCAGCCCCTGGATTTAT 480
WCG_OAS2        GAGGTGCTGGCCACCTTCAACGCTCTGAGCTTCAATGATAATCCCAGCCCCTGGATCTAT 480
BAB_OAS2        GAGGTGCTGGCTGCCTTCAATGCTCTGAGCTTAAATGATAATCCCAGCCCCTGGATTTAT 480
RHE_OAS2        GAGGTGCTGGCTGCCTTCAATGCTCTGAGCTTAAATGATAATCCCAGCCCCTGGATTTAT 480
CRA_OAS2        GAGGTGCTGGCTGCCTTCAATGCTCTGAGCTTAAATGATAATCCCAGCCCCTGGATTTAT 480
TAL_OAS2        GAGGTGCTGGCTGCCTTCAATGCTCTGAGCTTAAATGATAATCCCAGCCCCTGGATTTAT 480
PAT_OAS2        GAGGTGCTGGCTGCCTTCAATGCTCTGAGCTTAAATGATAATCCCAGCCCCTGGATTTAT 480
AGM_OAS2        GAGGTGCTGGCTGCCTTCAATGCTCTGAGCTTAAATGATAACCCCAGCCCCTGGATTTAT 480
FLM_OAS2        GAGGTGCTGGCTGCCTTCAATGCTCTCAGCTTAAATGATAATCCCAGCCCCTGGATTTAT 480
COL_OAS2        GAGGTGCTGGCTGCCTTCAATGCTCTCAGCTTAAATGATAATCCCAGCCCCTGGATTTAT 480
MAR_OAS2        GAGGTGCTGGCTGCCTTCAATGCTCTGGGCTTAAATGACAGTCCCAGCCCCTGGATCTAT 480
TAM_OAS2        GAGGTGCTGGCTGCCTTCAATGCTCTGGGCTTAAATGACAATCCCAGCCCCTGGATCTAT 480
SQM_OAS2        GAGGTGCTGGCCGCCTTCAATGCTCTGGGCTTAAATGACAATCCCAGCCCCTGGATCTAT 480
WOO_OAS2        GAGGTGCTGGCCGCCTTCAATGCTCTGGGCTTAGATGACAATCCCAGCCCCTGGATCTAT 480
TIT_OAS2        GAGGTGCCAGCCGCCTTCAATGCTCTGGGCTTAAATGACAATCCCAGCCCCTGGATCTAT 480
                ******* .** .******* ***** .****..**** *. ************** ***

HUM_OAS2        CGAGAGCTCAAAAGATCCTTGGATAAGACAAATGCCAGTCCTGGTGAGTTTGCAGTCTGC 540
CHI_OAS2        CGAGAGCTCAAAAGATCCTTGGATAAGACAAATGCCAGTCCTGGTGAGTTTGCAGTCTGC 540
BON_OAS2        CGAGAGCTCAAAAGATCCTTGGATAAGACAAATGCCAGTCCTGGTGAGTTTGCAGTCTGC 540
GOR_OAS2        CGAGAGCTCAAAAGATCCTTGGATAAGACAAATGCCAGTCCTGGTGAGTTTGCAGTCTGC 540
ORA_OAS2        CGAGAGCTCAAAAGATCCTTGGATAAGACAAATGCCAGTCCTGGTGAGTTTGCAGTCTGC 540
SIA_OAS2        CGAGAGCTCAAAAGATCCTTGGATAAGACAAGTGCCAGTCCTGGTGAGTTTGCAGTCTGC 540
WCG_OAS2        CGAGAGCTCAAAAGATCCTTGGATAAGACAAATGCCAGTCCTGGTGAGTTTGCAGTCTGC 540
BAB_OAS2        CGAGAGCTCAAAAGATCCTTGGATAAGACAAGTGCCAGTCCTGGTGAGTTTGCAGTCTGC 540
RHE_OAS2        CGAGAGCTCAAAAGATCCTTGGATAAGACAAGTGCCAGTCCTGGTGAGTTTGCAGTCTGC 540
CRA_OAS2        CGAGAGCTCAAAAGATCCTTGGATAAGACAAGTGCCAGTCCTGGTGAGTTTGCAGTCTGC 540
TAL_OAS2        CGAGAGCTCAAAAGATCCTTGGATAAGACAAGTGCCAGTCCTGGTGAGTTTGCAGTCTGC 540
PAT_OAS2        CGAGAGCTCAAAAGATCCTTGGATAAGACAAGTGCCAGTCCTGGTGAGTTTGCAGTCTGC 540
AGM_OAS2        CGAGAGCTCAAAAGATCCTTGGATAAGACAAGTGCCAGTCCTGGTGAGTTTGCAGTCTGC 540
FLM_OAS2        CGAGAGCTCAAAAGATCCTTGGATAAGACAAATGCCAGTCCTGGTGAGTTTGCAATCTGC 540
COL_OAS2        CGAGAGCTCAAAAGATCCTTGGATAAGACAAATGCCAGTCCTGGTGAGTTTGCAATCTGC 540
MAR_OAS2        CGAGAGCTCAAAAGATCCTTGGATAAGACAAATGCCCGCCCTGGTGAGTTTGCAGTCTGC 540
TAM_OAS2        CGAGAGCTCAAAAGATCCTTGGACAAGACAAATGCCCGCCCTGGTGAGTTTGCAGTCTGC 540
SQM_OAS2        CGAGAGCTCAAAAGATCCTTGGATAAGACAAATGCCCGCCCTGGTGAGTTTGCAGTCTGC 540
WOO_OAS2        CGAGAGCTCAAAAGATCCATGGATAAGACAAATGCCCGCCCTGGTGACTTTGCAGTCTGC 540
TIT_OAS2        CGTGAGCTCAAAAGATCCTTGGATAAGACAAATGCCCGCCCTGGTGAGTTTGCAATCTGC 540
                **:***************:**** *******.****.* ******** ******.*****

HUM_OAS2        TTCACTGAACTCCAGCAGAAGTTTTTTGACAACCGTCCTGGAAAACTAAAGGATTTGATC 600
CHI_OAS2        TTCACTGAACTCCAGCAGAAGTTTTTTGACAACCGTCCCGGAAAACTAAAGGATTTGATC 600
BON_OAS2        TTCACTGAACTCCAGCAGAAGTTTTTTGACAACCGTCCCGGAAAACTAAAGGATTTGATC 600
GOR_OAS2        TTCACTGAACTCCAGCAGAAGTTTTTTGACAACCGTCCCGGAAAACTAAAGGATTTGATC 600
ORA_OAS2        TTCACTGAACTCCAGCAGAAGTTTTTTGACAACCGTCCCAGAAAACTAAAGGATTTGATC 600
SIA_OAS2        TTCACCGAACTCCAGCAGAAGTTTTTTGACAACCGTCCCAGAAAACTAAAGGATTTGATC 600
WCG_OAS2        TTCACCGAACTCCAGCAGAAGTTTTTTGACAACCGTCCCAGAAAACTAAAGGATTTGATC 600
BAB_OAS2        TTCACCGAACTCCAGCAGAAGTTTTTTGACAACCGTCCCAGAAAACTAAAGGATTTGATC 600
RHE_OAS2        TTCACCGAACTCCAGCAGAAGTTTTTTGACAACCGTCCCAGAAAACTAAAGGATTTGATC 600
CRA_OAS2        TTCACCGAACTCCAGCAGAAGTTTTTTGACAACCGTCCCAGAAAACTAAAGGATTTGATC 600
TAL_OAS2        TTCACCGAACTCCAGCAGAAGTTTTTTGACAACCGTCCCAGAAAACTAAAGGATTTGATC 600
PAT_OAS2        TTCACCGAACTCCAGCAGAAGTTTTTTGACAACCGTCCCAGAAAACTAAAGGATTTGATC 600
AGM_OAS2        TTCACCGAACTCCAGCAGAAGTTTTTTGACAACCGTCCCAGAAAACTAAAGGATTTGATC 600
FLM_OAS2        TTCACTGAACTCCAGCAGAAGCTTTTTGACAACCGTCCCAGAAAACTAAAGGATTTGATC 600
COL_OAS2        TTCACTGAACTCCAGCAGAAGTTTTTTGACAACCGTCCCAGAAAACTAAAGGATTTGATC 600
MAR_OAS2        TTCACCGAACTTCAGCAGAAGTTTTTCAACAACTGTCCCAGAAAACTAAAGGATTTGATC 600
TAM_OAS2        TTCACCGAACTTCAGCAGAAGTTTTTTAACAACTGTCCCAGAAAACTAAAGGATTTGATC 600
SQM_OAS2        TTCACTGAACTTCAGCAGAAGTTTTTTAACAACTGTCCCAGAAAACTAAAGGATTTGATC 600
WOO_OAS2        TTCACCGAACTTCAGCAGAAGTTTTTTAACAACTGTCCCAGAAAACTAAAGGATTTGATC 600
TIT_OAS2        TTCACCGAACTTCAGCAGAAGTTTTTTAACAACTGTCCCAGAAAACTAAAGGATTTGATC 600
                ***** ***** ********* **** .***** **** .********************

HUM_OAS2        CTCTTGATAAAGCACTGGCATCAACAGTGCCAGAAAAAAATCAAGGATTTACCCTCGCTG 660
CHI_OAS2        CTCTTGATAAAGCACTGGCATCAACAGTGCCAGAAAAAAATCAAGAATTTACCCTCACTG 660
BON_OAS2        CTGTTGATAAAGCACTGGCATCAACAGTGCCAGAAAAAAATCAAGAATTTACCCTCACTG 660
GOR_OAS2        CTCTTGATAAAGCACTGGCATCAACAGTGCCAGAAAAAAATCAAGGATTTACCCTCGCTG 660
ORA_OAS2        CTCTTGATAAAGCACTGGCATCTACAGTGCCAGAAAAAAAACAAGGATTTACCCTCGCTG 660
SIA_OAS2        CTCTTGATAAAGCACTGGCATCAACAGTGTCAGAAAAAAATGAAGGATTTACCCTTGCTG 660
WCG_OAS2        CTCTTGATAAAGCACTGGCATCAAGAGTGCCAAAAAAAAATCAAGGATTTACCCTCGCTG 660
BAB_OAS2        CTCTTGATAAAGCACTGGCATCAACAGTGTCAGAACAAAATGAAGGATTTACCCTTGCTG 660
RHE_OAS2        CTCTTGATAAAGCACTGGCATCAACAGTGTGAGAAAAAAATGAAGGATTTACCCTTGCTG 660
CRA_OAS2        CTCTTGATAAAGCACTGGCATCAACAGTGTGAGAAAAAAATGAAGGATTTACCCTTGCTG 660
TAL_OAS2        CTCTTGATAAAGCACTGGCATCAACAGTGTGAGAAAAAAATGAAGGATTTACCCTTGCTG 660
PAT_OAS2        CTCTTGATAAAGCACTGGCATCAACAGTGTCAGAAAAAAATGAAGGATTTACCCTTGCTG 660
AGM_OAS2        CTCTTGATAAAGCACTGGCATCAACAGTGTCAGAAAAAAATGAAGGATTTACCCTTGCTG 660
FLM_OAS2        CTCTTGATAAAGCACTGGCATCAACAGTGCCAGACAAAAATGAAGGATTTACCCTTGCTG 660
COL_OAS2        CTCTTGATAAAGCACTGGCATCAACAGTGCCAGCAAAAAATGAAGGATTTACCTTTGCTG 660
MAR_OAS2        CTCTTGATAAAGCACTGGCATCAACAGTGCCAGGAAAAAATGAATGGTTTACCCTTGCTG 660
TAM_OAS2        CTCTTGATAAAGCACTGGCATCAACAGTGCCAGGAAAAAATGAATGGTTTACCCTTGCTG 660
SQM_OAS2        CTCTTGATAAAGCACTGGCATCAACAGTGCCAGAAAAAAATGAACGGTTTACCCTTGCCG 660
WOO_OAS2        CTCTTGATAAAGCACTGGCATCAACAGTGCCAGAAAAAAATGAGTGGTTTACCCTTGCTG 660
TIT_OAS2        CTCTTGATGAAGTACTGGCATCAACAGTGCCAGAAAAAAATGAATGGTTTACCCTTGCTG 660
                ** *****.*** *********:* ****  *. ..****: *. ..****** * .* *

HUM_OAS2        TCTCCGTATGCCCTGGAGCTGCTTACGGTGTATGCCTGGGAACAGGGGTGCAGAAAAGAC 720
CHI_OAS2        TCTCCGTACGCCCTGGAGCTGCTTACGGTGTATGCCTGGGAACAGGGGTGCAGAAAAGAC 720
BON_OAS2        TCTCCGTACGCCCTGGAGCTGCTTACGGTGTATGCCTGGGAACAAGGGTGCAGAAAAGAC 720
GOR_OAS2        TCTCCGTACGCCCTGGAGCTGCTTACGGTGTATGCCTGGGAACAGGGGTGCAGAAAAGAC 720
ORA_OAS2        TCTCCGTACGCTCTGGAGCTGCTTACGGTGTATGCCTGGGAACAGGGGTGCAGAAAAGAC 720
SIA_OAS2        TCTCCATATGCCCTGGAGTTGCTTACAGTGTATGCCTGGGAACAGGGGTGCAGAAAAGAC 720
WCG_OAS2        TCTCCATATGCCCTGGAGCTGCTTACGGTGTATGCCTGGGAACAGGGGTGCAGAAAAGAC 720
BAB_OAS2        TCTCCGTATGCCCTGGAGTTGCTTACAGTGTATGCCTGGGAACAGGGGTGCAGAAAAGAC 720
RHE_OAS2        TCTCCGTATGCCCTGGAGTTGCTTACAGTGTATGCCTGGGAACAGGGGTGCAGAAGAGAC 720
CRA_OAS2        TCTCCGTATGCCCTGGAGTTGCTTACAGTGTATGCCTGGGAACAGGGGTGCAGAAGAGAC 720
TAL_OAS2        TCTCCATATGCCCTGGAGTTGCTTACAGTGTATGCCTGGGAACAGGGGTGCAGAAGAGAC 720
PAT_OAS2        TCTCCATATGCCCTGGAGTTGCTTACAGTGTATGCCTGGGAACGGGGGTGCAGAAAAGAC 720
AGM_OAS2        TCTCCGTATGCCCTGGAGTTGCTTACAGTGTATGCCTGGGAACAGGGGTGCAGAAAAGAC 720
FLM_OAS2        TCTCCGTATGCCCTGGAGTTGCTTACAGTGTATGCCTGGGAACAGGGGTGCAGAAAAGAC 720
COL_OAS2        TCTCCGTATGCCCTGGAGTTGCTCACAGTGTATGCCTGGGAACAGGGGTGCAGAAAAGAC 720
MAR_OAS2        TCTCCGTACGCCCTGGAGCTGCTTACTGTGTATGCCTGGGAACAGGGGTGCAGACAAGAT 720
TAM_OAS2        TCTCCGTACGCCCTGGAGCTGCTTACAGTGTATGCCTGGGAACAGGGGTGCAGAAAAGAT 720
SQM_OAS2        TCTCCGTATGCCCTGGAGCTGCTCACAGTGTATGCCTGGGAACAGGGGTGCAGAAAAGAC 720
WOO_OAS2        TCTCCGTACGCCCTGGAGCTGCTTACCGTGTATGCCTGGGAACAGGGGTGCAGAAAAGAC 720
TIT_OAS2        TCTCCATACGCCCTGGAGCTGCTTACGGTGTATGCCTGGGAACAGGGGTGCAGAAAAGAC 720
                *****.** ** ****** **** ** ****************..*********..*** 

HUM_OAS2        AACTTTGACATTGCTGAAGGCGTCAGAACCGTACTGGAGCTGATCAAATGCCAGGAGAAG 780
CHI_OAS2        AACTTTGACATTGCTGAAGGCGTCAGAACCGTTCTGAAGCTGATCAAATGCCAGGAGCAG 780
BON_OAS2        GACTTTGACATTGCTGAAGGCGTCAGAACCGTTCTGAAGCTGATCAAATGCCAGGAGCAG 780
GOR_OAS2        AACTTTGACATTGCTGAAGGCGTCAGAACCGTTCTGGAGCTGATCAAATGCCAGGAGCAG 780
ORA_OAS2        AACTTTGACATTGCTGAAGGCGTCAGAACCGTTCTGGAGCTGATCAAACGCCAGGAGCAG 780
SIA_OAS2        AACTTTGACATTGCTGAAGGCGTCAGAACCATTCTGGAGTTGATCAAATGCCATGAGCAG 780
WCG_OAS2        AACTTTGACATTGCTGAAGGTGTCAGAACCATTCTGGAGCTGATCAAACGCCACGAGCAG 780
BAB_OAS2        AACTTTGACATTGCTGAAGGCGTCAGAACCATTCTGGAGCTGATCAAATGCCATGAGCAA 780
RHE_OAS2        AACTTTGACATTGCTGAAGGCGTCAGAACCATTCTGGAGCTGATCAAATGCCATGAGCAG 780
CRA_OAS2        AACTTTGACATTGCTGAAGGCGTCAGAACCATTCTGGAGCTGATCAAATGCCATGAGCAG 780
TAL_OAS2        AACTTTGACATTGCTGAAGGCGTCAGAACCATTCTGGAGCTGATCAAATGCCATGAGCAG 780
PAT_OAS2        AACTTTGACATTGCTGAAGGCGTCAGAACCATTCTGGAGTTGATCAAATGCCATGAGCAG 780
AGM_OAS2        AACTTTGGCATTGCTGAAGGCGTCAGAACCATTCTGGAATTGATCAAATGCCATGAGCAG 780
FLM_OAS2        AACTTTGACATTGCTGAAGGCGTCAGAACCATTCTGGAGCTGATCA-ATGCCATGAGCAG 779
COL_OAS2        AACTTTGACATTGCTGAAGGTGTCAGAACCATTCTGGAGCTGATCAAATGCCATGAGCAG 780
MAR_OAS2        GACTTCGACATTGCTGAAGGTGTCAGAACCGTTCTGGGGCTGATCAAATGCCAGGAGCAG 780
TAM_OAS2        GACTTTGACATTGCTGAAGGCGTCAGAACCGTTCTGGGGCTGATCAAATGCCAGGAGCAG 780
SQM_OAS2        GACTTTGACATTGCTGAAGGCGTCAGAACTGTTTTGGGGCTGATCAAATGCCAGGAGCAG 780
WOO_OAS2        AACTTTGACATTGCTGAAGGCGTCAGAACCGTTCTGGGGCTGATCAAATGCCATGAGCAA 780
TIT_OAS2        GACTTTGACATTGCTGAAGGTGTCAGAACCATTCTGGGGCTGATCAAATGCCAGGAGCAG 780
                .**** *.************ ******** .*: **... ****** * **** ***.*.

HUM_OAS2        CTGTGTATCTATTGGATGGTCAACTACAACTTTG-AAGATGAGACCATCAGGAACATCCT 839
CHI_OAS2        CTGTGTGTCTATTGGATGGTCAACTACAACTTTG-AAGATGAGACCATCAGGAACATCCT 839
BON_OAS2        CTGTGTGTCTATTGGATGGTCAACTACAACTTTG-AAGATGAGACCATCAGGAACATCCT 839
GOR_OAS2        CTGTGTATCTATTGGATGGTCAACTACAACTTTG-AAGATGAGACCATCAGGAACATCCT 839
ORA_OAS2        CTGTGTATCTATTGGATGGTCAACTACAACTTTGA-AGATGAGACCATCAGGAACATCCT 839
SIA_OAS2        CTGTGTGTCTATTGGACGGTCAACTACAACTTTG-AAGATGAGACCATCAGGAACATCCT 839
WCG_OAS2        CTGTGTATCTATTGGACAGTCAACTACAGCTTTG-AAGATGAGACCATCAGGAACATCCT 839
BAB_OAS2        CTGTGTGTCTATTGGATGGTCAACTACAACTTTG-AAGATGAGACCATCAGGAACATCCT 839
RHE_OAS2        CTGTGTGTCTATTGGATGGTCAACTACAACTTTG-AAGATGAGACCATCAGGAACATCCT 839
CRA_OAS2        CTGTGTGTCTATTGGATGGTCAACTACAGCTTTG-AAGATGAGACCATCAGGAATATCCT 839
TAL_OAS2        CTGTGTGTCTATTGGATGGTCAACTACAACTTTG-AAGATGAGACCATCAGGAACATCCT 839
PAT_OAS2        CTGTGTGTCTATTGGACGGTCAACTACAACTTTG-AAGATGAGACCATCAGGAACATCCT 839
AGM_OAS2        CTGTGTGTCTATTGGACGGTCAACTACAACTTTG-AAGATGAGACCATCAGGAACATCCT 839
FLM_OAS2        CTGTGTGTCTATTGGATGGTCAACTACAACTTGGAAAGATGAGACCATCAGGAACATCCT 839
COL_OAS2        CTGTGTGTCTATTGGATGGTCAACTACAACTTTG-AAGATGAGACCATCAGGAACATCCT 839
MAR_OAS2        CTGTGTATCTATTGGATGGTCAACTACAACTTTG-AAGATGAGACCGTCAGGAACGTCTT 839
TAM_OAS2        CTGTGTATCTATTGGATGGTCAACTACAACTTTG-AAGATGAGACCGTCAGGAACATCTT 839
SQM_OAS2        CTGTGTATCTATTGGATGGTCAACTACAACTTTG-AAGATGAGACCGTCAGGAACGTCTT 839
WOO_OAS2        CTGTGTATCTATTGGATGGTCAACTACAACTTTG-AAGATGAGACTGTCAGGAACGTCTT 839
TIT_OAS2        CTGTGTATCTATTGGATGGTCGACTACAACTTTGA-AGATGAGACCGTCAGGAACGTCTT 839
                ******.********* .***.******.*** *  ********* .******* .** *

HUM_OAS2        GCTGCACCAGCTCCAATCAGCGAGGCCAGTAATCTTGGATCCAGTTGACCCAACCAATAA 899
CHI_OAS2        GCTGCACCAGCTCCAATCAGCGAGGCCAGTAATCTTGGATCCAGTCGACCCAACCAATAA 899
BON_OAS2        GCTGCACCAGCTCCAATCAGCGAGGCCAGTAATCTTGGATCCAGTCGACCCAACCAATAA 899
GOR_OAS2        GCTGCACCAGCTCCAATCAGCGAGGCCAGTAATCTTGGATCCAGTCGACCCAACCAATAA 899
ORA_OAS2        GCTGCACCAGCTCCAATCAGCGAGGCCAGTAATCTTGGATCCAGCTGACCCAACTAATAA 899
SIA_OAS2        GCTGCCCCAGCTCCAATCAGCGAGGCCAGTAATCTTGGATCCAACCGACCCAACCAATAA 899
WCG_OAS2        GCTGCACCAGCTCCAATCAGCAAGGCCAGTAATCTTGGATCCAGCCGACCCAACCAATAA 899
BAB_OAS2        GCTGCCCCAGCTCCAATCAGCGAGGCCAATAATCTTGGATCCAACTGACCCAACCAATAA 899
RHE_OAS2        GCTGCCCCAGCTCCAATCAGCGAGGCCAGTAATCTTGGATCCAACCGACCCAACCAATAA 899
CRA_OAS2        GCTGCCCCAGCTCCAATCAGCGAGGCCAGTAATCTTGGATCCAACCGACCCAACCAATAA 899
TAL_OAS2        GCTGCCCCAGCTCCAATCAGCGAGGCCAGTAATCTTGGATCCAACCGACCCAACCAATAA 899
PAT_OAS2        GCTGCCCCAGCTCCAATCAGCGAGGCCAGTAATCTTGGATCCAACCGACCCAACCAATAA 899
AGM_OAS2        GCTGCCCCAGCTCCAATCAGCGAGGCCAGTAATCTTGGATCCAACCGACCCAACCAATAA 899
FLM_OAS2        GCTGAACCAGCTCCAATCAGCAAGGCCAGTAATCTTGGATCCAACCGACCCAACCAATAA 899
COL_OAS2        GCTGCACCAGCTCCAATCAGCAAGGCCAGTAATCTTGGATCCAACGGACCCAACCAATAA 899
MAR_OAS2        GCTGCACCAGTTCCAATCAGAGAGGCCAGTAATCTTGGATCCAACCGACCCGACCAATAA 899
TAM_OAS2        GCTGCACCAGTTCCAATCAGAGAGGCCAGTAATCTTGGATCCAACCGACCCAACCAATAA 899
SQM_OAS2        GCTGCACCAGCTCCAATCAAAGAGGCCAGTAATCTTGGATCCAACTGACCCGACCAATAA 899
WOO_OAS2        GCTGCACCAGCTCCAATCACAGAGGCCAGTAATCTTGGATCCAACTGACCCAACCAATAA 899
TIT_OAS2        GCTGCACCAGATCCAATCAGAGAGGCCAGTAATCTTGGATCCAACCGACCCAACCAATAA 899
                ****..**** ******** ..******.**************.  *****.** *****

HUM_OAS2        TGTGAGTGGAGATAAAATATGCTGGCAATGGCTGAAAAAAGAAGCTCAAACCTGGTTGAC 959
CHI_OAS2        TGTGAGTGGAGATAAAATATGCTGGCAATGGCTGAAAAAAGAAGCTCAAACCTGGTTGAC 959
BON_OAS2        TGTGAGTGGAGATAAAATATGCTGGCAATGGCTGAAAAAAGAAGCTCAAACCTGGTTGAC 959
GOR_OAS2        TGTGAGTGGAGATAAAATATGCTGGCAATGGCTGAAAAAAGAAGCTCAAACCTGGTTGAC 959
ORA_OAS2        TGTGAGTGGAGATAAAATATGCTGGCAACGGCTGAAAAAAGAAGCTCAAACTTGGTTGAC 959
SIA_OAS2        TGTGAGTGGAGATAAAAGGTGCTGGCAATGGCTGAAAAAAGAAGCTCAAACCTGGTTGAC 959
WCG_OAS2        TGTGAGTGGAGATAAAATATGCTGGCAATGGCTGAAAAAAGAAGCTCAAACCTGGTTGAC 959
BAB_OAS2        TGTGAGTGGAGATAAAAGATGCTGGCAATGGCTGAAAAAAGAAGCTCAAACCTGGCTGAC 959
RHE_OAS2        TGTGAGTGGAGATAAAAGATGCTGGCAATGGCTGAAAAAAGAAGCTCAAACCTGGCTGAC 959
CRA_OAS2        TGTGAGTGGAGATAAAAGATGCTGGCAATGGCTGAAAAAAGAAGCTCAAACCTGGCTGAC 959
TAL_OAS2        TGTGAGTGGAGATAAAAGATGCTGGCAATGGCTGAAAAAAGAAGCTCAAACCTGGCTGAC 959
PAT_OAS2        TGTGAGTGGAGATAAAAGGTGCTGGCAATGGCTGAAAAAAGAAGCTCAAACCTGGTTGAC 959
AGM_OAS2        TGTGAGTGGAGATAAAAGGTGCTGGCAATGGCTGAAAAAAGAAGCTCAAACCTGGTTGAC 959
FLM_OAS2        TGTGAGTGGAGATAAAAGATGCTGGCAATGGCTGAAAAAAGAAGCTCAAACCTGGTTGAC 959
COL_OAS2        TGTGAGTGGAGATAAAAGATGCTGGCAATGGCTGAAAAAAGAAGCTCAAACCTGGTTGAC 959
MAR_OAS2        CGTGAGTGGAGATTACAGATGCTGGCAAAGGCTGAAACAAGAGGCTCAGACCTGGTTGAC 959
TAM_OAS2        CGTGAGTGGAGATTACAGATGCTGGCAAAGGCTGAAACAAGAGGCTCAGACCTGGTTGAC 959
SQM_OAS2        CGTGAGTGGAGATAACAGATGCTGGCAAAGGCTGAAACAAGAAGCCCAGACCTGGTTGAC 959
WOO_OAS2        CGTGAGTGGAGATAACAGATGCTGGCAAAGGCTGAAACAAGAAGCTCAGACCTGGTTGAC 959
TIT_OAS2        TGTGAGCGGAGATAACAGATGCTGGCAAAGGCTGAAACAAGAAGCTCAGACCTGGTTGAC 959
                 ***** ******:*.* .********* ********.****.** **.** *** ****

HUM_OAS2        TTCTCCCAACCTGGATAATGAGTTACCTGCACCATCTTGGAATGTTCTGCCTGCACCACT 1019
CHI_OAS2        TTCTCCCAACCTGGATAATGAGTTACCTGCACCATCTTGGAATGTTCTGCCTGCACCACT 1019
BON_OAS2        TTCTCCCAACCTGGATAATGAGTTACCTGCACCATCTTGGAATGTTCTGCCTGCACCACT 1019
GOR_OAS2        TTCTCCCAACCTGGATAATGAGTTACCTGCACCATCTTGGAATGTTCTGCCTGCACCACT 1019
ORA_OAS2        TTCTCCCAACCTGGATAATGAATTACCTGCACCATCTTGGAATGTTCTGCCTGCACCACT 1019
SIA_OAS2        TTCTCCCAACCTGGATAATGAGTTACCTGCACCATCTTGGAATGTTCTGCCAGCACCACT 1019
WCG_OAS2        TTCTCCCAACCTGGATAATGAGTTACCTGCACCATCTTGGAATGTTCTGCCTGCACCACT 1019
BAB_OAS2        TTCTCCCAACCTGGATAATGAGTTACCTGCACCATCTTGGAATGTTCTGCCAGCACCACT 1019
RHE_OAS2        TTCTCCCAACCTGGATAATGAGTTACCTGCACCATCTTGGAATGTTCTGCCAGCACCACT 1019
CRA_OAS2        TTCTCCCAACCTGGATAATGAGTTACCTGCACCATCTTGGAATGTTCTGCCAGCACCACT 1019
TAL_OAS2        TTCTCCCAACCTGGATAATGAGTTACCTGCACCATCTTGGAATGTCCTGCCTGCACCACT 1019
PAT_OAS2        TTCTCCCAACCTGGATAATGAGTTACCTGCACCATCTTGGAATGTTCTGCCAGCACCACT 1019
AGM_OAS2        TTCTCCCAACCTGGATAATGAGTTACCTGCACCATCTTGGAATGTTCTGCCAGCACCACT 1019
FLM_OAS2        TTCTCCCAACCTGGATAATGAGTTACCTGCACCATCTTGGAATGTTCTGCCAGCACCACT 1019
COL_OAS2        TTCTCCCAACCTGGATAATGAGTTACCTGCACCATCTTGGAATGTTCTGCCGGCACCACT 1019
MAR_OAS2        TTCTCCCAACCTGGATAATGAGTTACCTGCACCATCTTGGAATGTCCTGCCTGCGCCACT 1019
TAM_OAS2        TTCTCCCAACTTGGATAATGAGTTACCTGCACCATCTTGGAATGTCCTGCCTGCACCACT 1019
SQM_OAS2        TTCTCCCAACTTGGATAACGAGTTACCTGCACCATCTTGGAATGTCCTGCCTGCGCCACT 1019
WOO_OAS2        TTCTCCCAACTTGGATAATGAGTTACCTGCACCATCTTGGAATGTCCTGCCTGCGCCACT 1019
TIT_OAS2        TTCTCCCAACTTGGATAATGAGTTACCTGCACCATCTTGGAATGTCCTGCCTGCGCCGCT 1019
                ********** ******* **.*********************** ***** **.**.**

HUM_OAS2        CTTCACGACCCCAGGCCACCTTCTGGATAAGTTCATCAAGGAGTTTCTCCAGCCCAACAA 1079
CHI_OAS2        CTTCACGACCCCAGGCCACCTTCTGGATAAGTTCATCAAGGAGTTTCTCCAGCCCAACAA 1079
BON_OAS2        CTTCACGACCCCAGGCCACCTTCTGGATAAGTTCATCAAGGAGTTTCTCCAGCCCAACAA 1079
GOR_OAS2        CTTCACGACCCCAGGCCACCTTCTGGATAAGTTCATCAAGGAGTTTCTCCAGCCCAACAA 1079
ORA_OAS2        CTTCACGACCCCAGGCCACCTTCTGGATAAGTTCATCAAGGAGTTTCTCCAGCCCAACAA 1079
SIA_OAS2        CTTCACGACCCCAGGTCATCTTCTGGATAAGTTCATCAAAGATTTTCTTCAGCCCAACAA 1079
WCG_OAS2        CTTCACGACCCCAGGCCACCTTCTGGATAAGTTCATCAAGGAGTTTCTCCAGCCCAACAA 1079
BAB_OAS2        CTTCACGACCCCAGGCCATCTTCTGGATAAGTTCATCAAAGAGTTTCTTCAGCCCAACAA 1079
RHE_OAS2        CTTCACGACCCCAGGCCATCTTCTGGATAAGTTCATCAAAGAGTTTCTTCAGCCCAACAA 1079
CRA_OAS2        CTTCACGACCCCAGGCCATCTTCTGGATAAGTTCATCAAAGAGTTTCTTCAGCCCAACAA 1079
TAL_OAS2        CTTCATGACCCCAGGCCATCTTCTGGATAAGTTCATCAAAGAGTTTCTTCAGCCCAACAA 1079
PAT_OAS2        CTTCACGACCCCAGGTCATCTTCTGGATAAGTTCATCAAAGATTTTCTTCAGCCCAACAA 1079
AGM_OAS2        CTTCACGACCCCAGGTCATCTTCTGGATAAGTTCATCAAAGAGTTTCTTCAGCCCAACAA 1079
FLM_OAS2        CTTCACGACCCCAGGCCATCTTCTGGATAAGTTCATCAAAGAGTTTCTTCAGCCCAACAA 1079
COL_OAS2        CTTCACGACCCCAGGCCATCTTCTGGATAAGTTCATCAAAGAGTTTCTTCAGCCCAACAA 1079
MAR_OAS2        CTTCACGACCCTGGGCCACCATCTGGATAAGTTCATCAAGGATTTTCTCCAGCCTGACAA 1079
TAM_OAS2        CTTCACGACCCCGGGCCACCGTCTGGATAAGTTCATCAAGGATTTTCTCCAGCCTGACAA 1079
SQM_OAS2        CTTCACGACCCCGGGCCACTGTCTGGATAAGTTCATCAAGGATTTTCTCCAGCCTGACAA 1079
WOO_OAS2        CTTCACGACCCCGGGCCACCGTCTGGATAAGTTCATCAAGGATTTTCTCCAGCCTGACAA 1079
TIT_OAS2        CTTCGCGACCCCGGGCCACCGTCTGGATAAGTTCATCAAGGATTTTCTCCAGCCTGACAA 1079
                ****. ***** .** **   ******************.** ***** ***** .****

HUM_OAS2        ATGCTTCCTAGAGCAGATTGACAGTGCTGTTAACATCATCCGTACATTCCTTAAAGAAAA 1139
CHI_OAS2        ATGCTTCCTAGAGCAGATTGACAGTGCTGTTAACATCATCTGTACATTCCTTAAAGAAAA 1139
BON_OAS2        ATGCTTCCTAGAGCAGATTGACAGTGCTGTTAACATCATCTGTACATTCCTTAAAGAAAA 1139
GOR_OAS2        ATTCTTCCTAGAGCAGATTGACAGTACTGTTAACATCATCCGTACATTCCTTAAAGAAAA 1139
ORA_OAS2        ATGCTTCCTAGAGCAGATCGACAGTGCTGTTAACATCATCCGTACATTCCTTAAAGAAAA 1139
SIA_OAS2        ATTCTTCCTAGAGCAGATCGATAGTGCTGTTGACATGATCTGTACATTCCTTAAAGAAAA 1139
WCG_OAS2        ATGCTTCCTAGAGCAGATCGACAGTGCTGTTAACATCATCTGTACGTTCCTTAAAGAAAA 1139
BAB_OAS2        ATTCTTCCTAGAGCAGATTGATAGTGCTGTTGACATCATCTGTACATTCCTTAAAGAAAA 1139
RHE_OAS2        ATTCTTCCTAGAGCAGATCGATAGTGCTGTTGACATCATCTGTACATTCCTTAAAGAAAA 1139
CRA_OAS2        ATTCTTCCTAGAGCAGATCGATAGTGCTGTTGACATCATCTGTACATTCCTTAAAGAAAA 1139
TAL_OAS2        ATTCTTCCTAGAGCAGATCGATAGTGCTGTTGACATCATCTGTACATTCCTTAAAGAAAA 1139
PAT_OAS2        ATTCTTCCTAGAGCAGATCGATAGTGCTGTTGACATGATCTGTACATTCCTTAAAGAAAA 1139
AGM_OAS2        ATTCTTCCTAGAGCAGATCGATAGTGCTGTTGACATGATCTGTACATTCCTTAAAGAAAA 1139
FLM_OAS2        ATTCTTCCTAGAGCAGATCGATAGTGCTGTTGACATCATCTGTACATTCCTTAAAGAAAA 1139
COL_OAS2        ATTCTTCCTAGAGCAGATCGACAGTGCTGTTGACATCATCCGTACATTCCTTAAAGAAAA 1139
MAR_OAS2        ATACTTCCTAGAGCAGGTCGACAGTGCTGTTAACATCATCTGTAAATTCCTTGAAGAAAA 1139
TAM_OAS2        ATACTTCCTAGAGCAGGTCAACAGTGCTGTTAACATCATCTGTAAATTCCTTGAAGAAAA 1139
SQM_OAS2        ATACTTCCTAGAGCAGGTCAATGGTGCTGTTAACATCATCTGTAAATTCCTTGAAGAAAA 1139
WOO_OAS2        ATACTTCCTAGAGCAGATCGATAGTGCTGTTAACATCATCTGTACATTCCTTAAAGAAAA 1139
TIT_OAS2        ATACTTCCTAGAGCAGGTCAATAGTGCTGTTAACATCATCTGTAAATTCCTTGAAGACAA 1139
                ** *************.* .* .**.*****.**** *** ***..******.****.**

HUM_OAS2        CTGCTTCCGACAATCAACAGCCAAGATCCAGATTGTCCGGGGAGGATCAACCGCCAAAGG 1199
CHI_OAS2        CTGCTTCCGACAATCAACCGCCAAGATCCAGATTGTCCGGGGAGGATCAACCGCCAAAGG 1199
BON_OAS2        CTGCTTCCGACAATCAACCGCCAAGATCCAGATTGTCCGGGGAGGATCAACCGCCAAAGG 1199
GOR_OAS2        CTGCTTCCGACAATCAACCGCCAAGATCCAGATTGTCCGGGGAGGATCAACCGCCAAAGG 1199
ORA_OAS2        CTGCTTCCGACAATCAACCGCCAAGATCCAGATTGTCCGGGGAGGATCAACTGCCAAAGG 1199
SIA_OAS2        TTGCTTCCGACAATCAACTGCCAAGATCCAGATTGTCCAGGGAGGATCAACCGCCAAAGG 1199
WCG_OAS2        CTGCTTCCGACAATCAACCGCCAAGATCCAGATTGTCCGGGGAGGATCAACCGCCAAAGG 1199
BAB_OAS2        TTGCTTCCGACAATCAACTGCCAAGATCCAGATTGTCCAGGGAGGATCAACCGCCAAAGG 1199
RHE_OAS2        TTGCTTCCGACAATCAACTGCCAAGATCCAGATTGTCCAGGGAGGATCAACCGCCAAAGG 1199
CRA_OAS2        TTGCTTCCGACAATCAACTGCCAAGATCCAGATTGTCCAGGGAGGATCAACCGCCAAAGG 1199
TAL_OAS2        TTGCTTCCGACAATCAACTGCCAAGATCCAGATTGTCCGGGGAGGATCAACCGCCAAAGG 1199
PAT_OAS2        TTGCTTCCGACAATCAACTGCCAAGATCCAGATTGTCCAGGGAGGATCAACCGCCAAAGG 1199
AGM_OAS2        TTGCTTCCGACAATCAACTGCCAAGATCCAGATTGTCCAGGGAGGATCAACCGCCAAAGG 1199
FLM_OAS2        TTGCTTCCGACAATCAACTGCCAAGATCCAGATTGTCCAGGGAGGATCAACCGCCAAGGG 1199
COL_OAS2        TTGCTTCCGACAATCGACTGCCAAGATCCAGATTGTCCAGGGAGGATCAACCGCCAAAGG 1199
MAR_OAS2        TTGCTTCCGACGATCGACCGCCAAGATCCAGACTGTCCAGGGAGGATCAACCGCCAAAGG 1199
TAM_OAS2        TTGCTTCCGACGATCAACCGCCAAGATCCAGACTGTCCAGGGAGGATCAACTGCCAAAGG 1199
SQM_OAS2        TTGCTTCCCACAATCAACCGCCAAGATCAAGACTGTCCAGGGAGGATCAACCGCCAAAGG 1199
WOO_OAS2        TTGCTTCCGACAATCAACCGCCAAGATCCAGACTGTCCGGGGAGGATCAACCGCCAAAGG 1199
TIT_OAS2        TTGCTTCCGACCATCAACCGCCAAGATCCAGACTGTCCAGGGAGGATCAACCGCCAAAGG 1199
                 ******* ** ***.** *********.*** *****.************ *****.**

HUM_OAS2        CACAGCTCTGAAGACTGGCTCTGATGCCGATCTCGTCGTGTTCCATAACTCACTTAAAAG 1259
CHI_OAS2        CACAGCTCTGAAGACTGGCTCTGATGCCGATCTCGTCGTGTTCCATAACTCACTTAAAAG 1259
BON_OAS2        CACAGCTCTGAAGACTGGCTCTGATGCCGATCTCGTCGTGTTCCATAACTCACTTAAAAG 1259
GOR_OAS2        CACAGCTCTGAAGACTGGCTCTGATGCCGATCTCATCGTGTTCCATAACTCACTTAAAAG 1259
ORA_OAS2        CACAGCTCTGAAGACTGGCTCTGATGCCGACCTCGTCGTGTTCCATAACTCGCTTAAAAG 1259
SIA_OAS2        CACCGCTCTGAAAACTGGCTCTGATGTCGACCTCGTCGTGTTCCATAACTCACTGAAAAG 1259
WCG_OAS2        CACAGCTCTGAAGACTGGCTCTGATGCCGACCTCGTCGTGTTCCATAACTCACTTAAAAG 1259
BAB_OAS2        CACCGCTCTGAAGACTGGCTCTGATGGCAACCTCGTCGTGTTCCATAACTCGCTGAAAAG 1259
RHE_OAS2        CACCGCTCTGAAGACTGGCTCTGATGCCAACCTCGTCGTGTTCCATAACTCGCTGAAAAG 1259
CRA_OAS2        CACCGCTCTGAAGACTGGCTCTGATGCCAACCTCGTCGTGTTCCATAACTCGCTGAAAAG 1259
TAL_OAS2        CACCGCTCTGAAGACTGGCTCTGATGCCAACCTCGTCGTGTTCCATAACTCGCTGAAAAG 1259
PAT_OAS2        CACCGCTCTGAAAACTGGCTCTGATGCCGACCTCGTCGTGTTCCATAACTCACTGAAAAG 1259
AGM_OAS2        CACCGCTCTGAAGACTGGCTCTGATGTCGACCTCGTCGTGTTCCATAACTCGCTGAAAAG 1259
FLM_OAS2        CACCGCTCTGAAGACTGGCTCTGATGCCGACCTTGTCGTGTTCCATAACTCGCTGAAAAG 1259
COL_OAS2        CACCGCTCTGAAGACCGGCTCTGATGCCGACCTTGTCGTGTTCCATAACTCGCTGAAAAG 1259
MAR_OAS2        CACAGCTCTGAAAACTGGCTCTGATTCCGACCTCGTCGTGTTCCATAACTCGCTTAAAAG 1259
TAM_OAS2        CACATCTCTGAAAACTGGCTCTGATTCCGACCTCGTCGTGTTCCATAACTCTCTTAAAAG 1259
SQM_OAS2        CACAGCTCTGAAAACTGGCTCTGATGCCGACCTCGTTGTGTTCCATAACTCACTTAGAAG 1259
WOO_OAS2        CACAGCTCTGAAAACTGGCTCTGATGCCGACCTCGTCGTGTTCCATAACTCGCTTAAAAG 1259
TIT_OAS2        CGCAGCTCTGAAAACTGGCTCTGATGCCGACCTCGTCGTGTTCCATAACTCGCTTAAAAG 1259
                *.*. *******.** *********  *.* ** .* ************** ** *.***

HUM_OAS2        CTACACCTCCCAAAAAAACGAGCGGCACAAAATCGTCAAGGAAATCCATGAACAGCTGAA 1319
CHI_OAS2        CTACACCTCCCAAAAAAACGAGCGGCACAAAATCGTCAAGGAAATCCATGAACAGCTGAA 1319
BON_OAS2        CTACACCTCCCAAAAAAACGAGCGGCACAAAATCGTCAAGGAAATCCATGAACAGCTGAA 1319
GOR_OAS2        CTACACCTCCCAAAAAAATGAGCGGCACAAAATCGTCAAGGAAATCCATGAACAGCTGAA 1319
ORA_OAS2        CTACACCTCCCAAAAAAATGAGCGGCACAAAATCGTCAAGGAAATCCACGAACAGCTGGA 1319
SIA_OAS2        CTACACCTCCCAAAAAAACGAGCGGTACAGAATCATCAAGGAAATCCAGGAACAGCTGGA 1319
WCG_OAS2        CTACACCTCCCAAAAAAATGAGCGACACAAAATCGTCAAGGAAATCCACAAACAGCTGGA 1319
BAB_OAS2        CTACACCTCCCAAAAAAACGAGCGGTACAGAATCATCAAGGAAATCCAGGAACAGCTGGA 1319
RHE_OAS2        CTACACCTCCCAAAAAAACGAGCGGTACAGAATCATCAAGGAAATCCATGAACAGCTGGA 1319
CRA_OAS2        CTACACCTCCCAAAAAAACGAGCGGTACAGAATCATCAAGGAAATCCATGAACAGCTGGA 1319
TAL_OAS2        CTACACCTCCCAAAAAAACGAGCGGTACAGAATCATCAAGGAAATCCATGAACAGCTGGA 1319
PAT_OAS2        CTACACCTCCCAAAAAAACGAGCGGTACAGAATCATCAAGGAAATCCAGGAACAGCTGGA 1319
AGM_OAS2        CTACACCTCCCAAAAAAACGAGCGGTACAGAATCATCAAGGAAATCCAGGAACAGCTGGA 1319
FLM_OAS2        CTACACCTCCCAAAAACACGAGCAACACAAAATCGTCAAGGAAATCCATGAACAGCTGGA 1319
COL_OAS2        CTACACCTCCCAAAGACACGAGCGACACAAAATCGTCAAGGAAATCCATGAACAGCTGGA 1319
MAR_OAS2        CTACACCTTCCAAAAAAACGAGCAGCACAAAATCATCAAGGAAATCCATCAACAGCTAGA 1319
TAM_OAS2        CTACACCTCCCAGAAAAACGAGCAGCACAAAATCATCAAGGAAGTTCATCAACAGCTAGA 1319
SQM_OAS2        CTACACCTCCCAAAAATATACGGGGCACAATATCATGAAGGAAATCCATCAACAGCTAGA 1319
WOO_OAS2        CTACACCTGCCAAAAAAACGAGCGGCACAAAATCATCAAGGAAATCCATGAACAGCTAGA 1319
TIT_OAS2        CTACACCTCCCAAAAAAACGAGAGGCACAAAATCATTAAGGAAATCCATCACCAGCTAGA 1319
                ******** ***.*.* * ..* .. ***.:***.* ******.* **  *.*****..*

HUM_OAS2        AGCCTTTTGGAGGGAGAAGGAGGAGGAGCTTGAAGTCAGCTTTGAGCCTCCCAAGTGGAA 1379
CHI_OAS2        AGCCTTTTGGAGGGAGAAGGAGGAGGAGCTTGAAGTCAGCTTTGAGCCTCCCAAGTGGAA 1379
BON_OAS2        AGCCTTTTGGAGGCAGAAGGAGGAGGAGCTTGAAGTCAGCTTTGAGCCTCCCAAGTGGAA 1379
GOR_OAS2        AGCCTTTTCGAGGGAGAAGGAGGAGGAGCTTGAAGTCAGCTTTGAGCCTCCCAAGTGGAA 1379
ORA_OAS2        AGCCTTTTGGAGGGAGAATAAGGAGGAGCTTGAAGTCAGCTTTGAGCCTCCCAAGTGGAA 1379
SIA_OAS2        AACCTTTTGGAGGGAGAAGAAGGAGGAGCTTGAGGTCAGCTGTGATCTTCCCATGTGCAC 1379
WCG_OAS2        AGCCTTTTGGAGGGAGAAGAAGGAGAAGCTTGAAGTCAGCTTTGAGCCTCCCAAGTGGAA 1379
BAB_OAS2        AACCTTTTGGAGGGAGAAGAAGGAGGAGCTTGAGGTCAGCTTTGAGCTTCCCATGTGGAA 1379
RHE_OAS2        AACCTTTTGGAGGGAGAAGAAGGAGGAGCTTGAGGTCAGCTTTGAGCCTCCCATGTGGAA 1379
CRA_OAS2        AACCTTTTGGAGGGAGAAGAAGGAGGAGCTTGAGGTCAGCTTTGAGCCTCCCATGTGGAA 1379
TAL_OAS2        AACCTTTTGGAGGGAGAAGAAGGAGGAGCTTGAGGTCAGCTTTGAGCCTCCCATGTGGAA 1379
PAT_OAS2        AACCTTTTGGAGGGAGAAGAAGGAGGAGCTTGAGGTCAGCTTTGAGCTTCCCATGTGGAA 1379
AGM_OAS2        AACCTTTTGGAGGGAGAAGAAGGAGGAGCTTGAGGTCAGCTTTGAGCTTCCCATGTGGAA 1379
FLM_OAS2        AGCCTTTTGGAGGGAGAAGAAGGAGGAGCTTGAGGTCAGCTTTGAGCCTCCCACGTGGAA 1379
COL_OAS2        AGCCTTTTGGAGGGAGAAGAAGGAGGAGCTTGAGGTCAGCTTTGAGCCTCCCACGTGGAA 1379
MAR_OAS2        AGCCTTTCAGCAGGAGAAGAAGGAGGAGCTTGAAGTCCGCTTCGAGATTTCCAGGTGGAA 1379
TAM_OAS2        AGCCTTTCAGCAGGAGAAGAAGGAGGAGCTTGAAGTCCGCTTTGAGATTTCCAGGTGGAA 1379
SQM_OAS2        AGCCTTTCAGCGGGAGATGGAGGAGGAGATTGAAGTCCGCTTTGAGATTTCCAAGTGGAA 1379
WOO_OAS2        AGCCTTTCAGCGAGAGAAGAAGGAGGAGCTTGAAGTCCGCTTTGAGATTTCCAAGTGGAA 1379
TIT_OAS2        AGCCTTTCAGTGGCAGAAGAAGGAGGAGCTTGAAGTCCGCTTTGAGATTTCCAAGTGGAA 1379
                *.*****  * .. ***: .*****.**.****.***.***  ** . * *** *** *.

HUM_OAS2        GGCTCCCAGGGTGCTGAGCTTCTCTCTGAAATCCAAAGTCCTCAACGAAAGTGTCAGCTT 1439
CHI_OAS2        GGCTCCCAGGGTGCTGAGCTTCTCTCTGAAATCCAAAGTCCTCAACGAAAGTGTCAGCTT 1439
BON_OAS2        GGCTCCCAGGGTGCTGAGCTTCTCTCTGAAATCCAAAGTCCTCAACGAAAGTGTCAGCTT 1439
GOR_OAS2        GGCTCCCAGGGTGCTGAGCTTCTCTCTGAAATCCAAAGTCCTCAACGAAAGTGTCAGCTT 1439
ORA_OAS2        GGCTCCCAGGGTGCTGAGCTTCTCTCTGAAATCCAAAGTCCTCAACGAAAGTGTCAGCTT 1439
SIA_OAS2        AGCTCCCAGGGTGCTGAGTTTCTCTCTGAAATCCATAGTCCTCCACAAATCTGTCAACTA 1439
WCG_OAS2        GGCTCCCAGGGTGCTGCGCTTCTCTCTGAAATCCAAAGTCCTCAATGAAAGTGTCAGCTT 1439
BAB_OAS2        GGCTCCCAGGGTGCTGAGTTTCTCTCTGAAATCCAAAGTCCTCAACGAAAGTGTCAGCTT 1439
RHE_OAS2        GGCTCCCAGGGTGCTGAGTTTCTCTCTGAAATCCAAAGTCCTCAACGAAAGTGTCAGCTT 1439
CRA_OAS2        GGCTCCCAGGGTGCTGAGTTTCTCTCTGAAATCCAAAGTCCTCAACGAAAGTGTCAGCTT 1439
TAL_OAS2        GGCTCCCAGGGTGCTGAGTTTCTCTCTGAAATCCAAAGTCCTCAACGAAAGTGTCAGCTT 1439
PAT_OAS2        GGCTCCCAGGGTGCTGAGTTTCTCTCTGAAATCCAAAGTCCTCAACGAAAGTGTCAGCTT 1439
AGM_OAS2        GGCTCCCAGGGTGCTGAGTTTCTCTCTGAAATCCAAAGTCCTCAACGAAAGTGTCAGCTT 1439
FLM_OAS2        GGCTCCCAGGGTGCTGAGCTTCTCTCTGAAATCCAAAGTCCTCAACGAAAGTGTCAGCGT 1439
COL_OAS2        GGCTCCCAGAGTGCTGAGCTTCTCTCTGAAATCCAAGGTCCTCAACGAAAGTGTCAGCTT 1439
MAR_OAS2        GGCTCCCAGGGTGCTGAGCTTCTCTCTGAAATCCAAAGTCCTCAATGAAAGTGTCAACTT 1439
TAM_OAS2        GGCTCCCAGGGTGCTGAGCTTCTCTCTGAAATCCAAAGTCCTCAATGAAAGTGTCAACTT 1439
SQM_OAS2        GGCTCCCAGGGTGCTGAGCTTCTCTCTGAAATCCAAAGTCCTCAATGAAAGTGTCAGCTT 1439
WOO_OAS2        GGCTCCCAGGGTGCTGAGCTTCTCTCTGAAATCCAAAGTCCTGAATGAAAGTGTCAACTT 1439
TIT_OAS2        GGCTCCCAGGGTGCTGAGCTTCTCTCTGAAATCCAAAGTCCTCAATGAAAGTGTCAACTT 1439
                .********.******.* ****************:.***** .* .**: *****.* :

HUM_OAS2        TGATGTGCTTCCTGCCTTTAATGCACTGGGTCAGCTGAGTTCTGGCTCCACACCCAGCCC 1499
CHI_OAS2        TGATGTGCTTCCTGCCTTTAATGCACTGGGTCAGCTGAGTTCTGGCTCCACACCCAGCCC 1499
BON_OAS2        TGATGTGCTTCCTGCCTTTAATGCACTGGGTCAGCTGAGTTCTGGCTCCACACCCAGCCC 1499
GOR_OAS2        TGATGTGCTTCCTGCCTTTAATGCACTGGGTCAGCTGAGTTCTGGCTCCACACCCAGCCC 1499
ORA_OAS2        TGATGTGCTTCCTGCCTTTAATGCACTGGGTCAGCGGAGTTCTGGCTCCACACCCAGCCC 1499
SIA_OAS2        TGATGTGCTTCCTGCCTTTAACAGTCTGGGTCAGATGACTTCTGGCTCCACACCCACCCC 1499
WCG_OAS2        TGATGTGCTTCCTGCCTTTAATGCACTGGGTCAGCAGAGTTCTGGCTCCACACCCAGCCC 1499
BAB_OAS2        TGATGTGCTTCCTGCCTTTAACACTCTGGGTCAGCTGAGCTCTGGCTCCACACCCAGCCC 1499
RHE_OAS2        TGATGTGCTTCCTGCCTTTAACGCTCTGGGTCAGCTGAGCTCTGGCTCCACACCCAGCCC 1499
CRA_OAS2        TGATGTGCTTCCTGCCTTTAACGCTCTGGGTCAGCTGAGCTCTGGCTCCACACCCAGCCC 1499
TAL_OAS2        TGATGTGCTTCCTGCCTTTAACGCTCTGGGTCAGCTGAGCTCTGGCTCCACACCCAGCCC 1499
PAT_OAS2        TGATGTGCTTCCTGCCTTTAACACTCTGGGTAAGGCTCCTTCTGGCTCCACACCCACCCC 1499
AGM_OAS2        TGATGTGCTTCCTGCCTTTAACGCTCTGGGTCAGCTGAGTTCTGGCTCCACACCCACCCC 1499
FLM_OAS2        TGATGTGCTTCCTGCATTTAACGCTCTGGGTCAGCTGAGTTCTGGCTCCACACCCAGCCC 1499
COL_OAS2        CGATGTGCTTCCTGCCTTTAACGCTCTGGATCAGCTGAGTTCTGGCTCCACACCCAGCCC 1499
MAR_OAS2        TGATGTGCTTCCTGCCTTTAACGCACTGGGTCAGCTGAGTTCTGGCTCCACATCCAGCCC 1499
TAM_OAS2        TGATGTGCTTCCTGCCTTTAATGCACTGGGTCAGCTGAGTTCTGGCTCCACATCCAGCCC 1499
SQM_OAS2        TAATGTGCTTCCTGCCTTTAACGCACTGGGTCAGCTGAGTTCTGGCTCCACATCCAGCCC 1499
WOO_OAS2        TGATGTGCTTCCTGCCTTTAATGCACTGGGTCAGCTGAGTTCTGGCTCCACACCCAGCCC 1499
TIT_OAS2        TGATGTGCTTCCTGCCTTTAACGCACTGGGTCAGCTGAGTTCTGGCTCCACATCCAGCCC 1499
                 .*************.***** . :****.*.**   .  ************ *** ***

HUM_OAS2        CGAGGTTTATGCAGGGCTCATTGATCTGTATAAATCCTCGGACCTCCCGGGAGGAGAGTT 1559
CHI_OAS2        CGAGGTTTATGCAGGGCTCATTGATCTGTATAAATCCTCGGACCTCCCGGGAGGAGAGTT 1559
BON_OAS2        CGAGGTTTATGCAGGGCTCATTGATCTGTATAAATCCTCGGACCTCCCGGGAGGAGAGTT 1559
GOR_OAS2        CGAGGTTTATGCAGGGCTCATTGATCTGTATAAATCCTCGGACCTCCCGGGAGGAGAGTT 1559
ORA_OAS2        CGAGGTTTATGCAGGGCTCATTGATCTGTATAAATCCTCGGACCTCCCGGGAGGAGAGTT 1559
SIA_OAS2        CGAGGTTAATGCAGGGCTCCTTGATCTGTATAAATCCTCAGACTTCCCGGGAGGAGAGTT 1559
WCG_OAS2        CGAGGTTTATGCAGGGCTCATTGATCTGTATAAATCCTCGGACCTCCCGGGAGGAGAGTT 1559
BAB_OAS2        CGAGGTTTATGCAGGGCTCCTTGATCTGTATAAATCCTCAGACTTCCCGGGAGGAGAGTT 1559
RHE_OAS2        TGAGGTTTATGCAGGGCTCCTTGATCTGTATAAATCCTCAGACTTCCCGGGAGGAGAGTT 1559
CRA_OAS2        TGAGGTTTATGCAGGGCTCCTTGATCTGTACAAATCCTCAGACTTCCCGGGAGGAGAGTT 1559
TAL_OAS2        TGAGGTTTATGCAGGGCTCCTTGATCTGTATAAATCCTCAGACTTCCCGGGAGGAGAGTT 1559
PAT_OAS2        CGAGGTTTATGCAGGGCTCCTTGATCTGTATAAATCCTCAGACTTCCCGGGAGGAGAGTT 1559
AGM_OAS2        CGAGGTTTATGCAGGGCTCCTTGATCTGTATAAATCCTCAGACTTCCCGGGAGGAGAGTT 1559
FLM_OAS2        TGAGGTTTATGCAGGGCTCCTTGATCTGTATAAATCCTCAGACTTCCCAGGAGGAGAGTT 1559
COL_OAS2        CGAGGTTTATGCAGGGCTCCTTGATCTGTATAAATCCTCAGACTTCCCAGGAGGAGAGTT 1559
MAR_OAS2        TGAGGTTTATGCAGGGCTCATTGATCTGTATAAATCCTCGGACCTCCCGGGAGGAGAGTT 1559
TAM_OAS2        TGAGGTTTATGCAGGGCTCCTTGATCTGTATAAATCCTCGGACCTCCCGGGAGGAGAGTT 1559
SQM_OAS2        TGAGGTTTATGCAGAGCTCATTGATCTGTACAAATCCTTGGACCTCCCGGGAGGAGAGTT 1559
WOO_OAS2        TGAGGTTTATGCAGGGCTCATTGATCTGTATAAATCCTCGGACCTCCCAGGAGGAGAGTT 1559
TIT_OAS2        TGAGGTTTACGCAGGGCTCATTGACCTGTATAAATCCTCGGACCTCCCCGGAGGAGAGTT 1559
                 ******:* ****.****.**** ***** ******* .*** **** ***********

HUM_OAS2        TTCTACCTGTTTCACAGTCCTGCAGCGAAACTTCATTCGCTCCCGGCCCACCAAACTAAA 1619
CHI_OAS2        TTCTACCTGTTTCACAGTCCTGCAGCGAAACTTCATTCGCTCCCGGCCCACCAAACTAAA 1619
BON_OAS2        TTCTACCTGTTTCACAGTCCTGCAGCGAAACTTCATTCGCTCCCGGCCCACCAAACTAAA 1619
GOR_OAS2        TTCTACCTGTTTCACAGTCCTGCAGCGAAACTTCATTCGCTCCCGGCCCACCAAACTAAA 1619
ORA_OAS2        TTCTACCTGTTTCACAGTTCTGCAGCGAAACTTCATTCGCTCCCGGCCCACCAAACTAAA 1619
SIA_OAS2        TTCTACCTGTTTCACAGTGCTGCAGCGAGACTTCATTCGCTCCCGGCCCACCAAACTGAA 1619
WCG_OAS2        TTCTACCTGTTTCACAGTCCTGCAGCGAAACTTCATTCGCTCCCGGCCCACCAAACTAAA 1619
BAB_OAS2        TTCTACCTGTTTCACAGTGCTGCAGCGAAACTTCATTCACTCCCGGCCCACCAAACTGAA 1619
RHE_OAS2        TTCTACCTGTTTCACGGTGCTGCAGCAAAACTTCATTCGCTCCCGGCCCACCAAACTGAA 1619
CRA_OAS2        TTCTACCTGTTTCACGGTGCTGCAGCAAAACTTCATTCGCTCCCGGCCCACCAAACTGAA 1619
TAL_OAS2        TTCTACCTGTTTCACGGTGCTGCAGCAAAACTTCATTCGCTCCCGGCCCACCAAACTGAA 1619
PAT_OAS2        TTCTACCTGTTTCACAGTGCTGCAGCGAGACTTCATTCGCTCCCGGCCCACCAAACTGAA 1619
AGM_OAS2        TTCTACCTGTTTCACAGTGCTGCAGCGAGACTTCATTCGCTCCCGGCCCACCAAACTGAA 1619
FLM_OAS2        TTCTACCTGTTTCACAGTGCTGCAGCGAAACTTCATTCGCTCCCGGCCCACCAAACTGAA 1619
COL_OAS2        TTCTACCTGTTTCACAGTGCTGCAGCAAAACTTCATTCGCTCCCGGCCCACCAAACTGAA 1619
MAR_OAS2        TTCTACCTGTTTCACCGCGCTGCAGCGAAACTTCATTAGCTCCCAGCACACCAAACTGAA 1619
TAM_OAS2        TTCTACCTGTTTCACCGCGCTGCAGCGAAACTTCATTAGGTCCCAGGACACCAAACTGAA 1619
SQM_OAS2        TTCTACCTGTTTCACCGTGCTGCAGCGAAACTTCATTCACTCTCGGCCCACCAAACTGAA 1619
WOO_OAS2        TTCTACCTGTTTCACCGTGCTGCAGCGAAACTTCATTCGCCCCCGGCCCACCAAACTGAA 1619
TIT_OAS2        TTCTACCTGTTTCACCGCGCTGCAGCGAAACTTCATTAGCTCCAAGCACCCCAAACTGAA 1619
                *************** *  *******.*.********..  * ..* .*.*******.**

HUM_OAS2        GGATTTAATTCGCCTGGTGAAGCACTGGTACAAAGAGTGTGAAAGGAAACTGAAGCCAAA 1679
CHI_OAS2        GGATTTAATTCGCCTGGTGAAGCACTGGTACAAAGAGTGTGAAAGGAAACTGAAGCCAAA 1679
BON_OAS2        GGATTTAATTCGCCTGGTGAAGCACTGGTACAAAGAGTGTGAAAGGAAACTGAAGCCAAA 1679
GOR_OAS2        GGATTTAATTCGCCTGGTGAAGCACTGGTACAAAGAGTGTGAAAGGAAACTGAAGCCAAA 1679
ORA_OAS2        GGATTTAATTCGCCTGGTGAAGCACTGGTACAAAGAGTGTGAAAGGAAACTGAAGCCAAA 1679
SIA_OAS2        GGATTTAATTCGCCTGGTGAAGCACTGGTACAAAGAGTGTGAAAGGAAACTGAAGCCAAA 1679
WCG_OAS2        GGATTTAATTCGCCTGGTGAAGCACTGGTACAAAGAGTGTGAAAGGAAACTGAAGCCAAA 1679
BAB_OAS2        GGATTTAATTCGCCTGGTGAAGCACTGGTACAAAGAGTGTGAAAGGAAACTGAAGCCAAA 1679
RHE_OAS2        GGACTTAATTCGCCTGGTGAAGCACTGGTACAAAGAGTGTAAAAGGAAACTGAAGCCAAA 1679
CRA_OAS2        GGACTTAATTCGCCTGGTGAAGCACTGGTACAAAGAGTGTAAAAGGAAACTGAAGCCAAA 1679
TAL_OAS2        GGACTTAATTCGCCTGGTGAAGCACTGGTACAAAGAGTGTAAAAGGAAACTGAAGCCAAA 1679
PAT_OAS2        GGATTTAATTCGCCTGGTGAAGCACTGGTACAAAGAGTGTGAAAGGAAACTGAAGCCAAA 1679
AGM_OAS2        GGATTTAATTCGCCTGGTGAAGCACTGGTACAAAGAGTGTGAAAGGAAACTGAAGCCAAA 1679
FLM_OAS2        GGATTTAATTCGCCTGGTGAAGCACTGGTACAAAGAGTGTAAAAGGAAACTGAAGCCAAA 1679
COL_OAS2        GGATTTAATTCGCCTGGTGAAGCACTGGTACAAAGAGTGTAAAAGGAAACTGAAGCCAAA 1679
MAR_OAS2        AGATTTAATTCGCCTGGTGAAGCACTGGTACAAAGAGTGTGAAAGGAAACTGAAGCCAAA 1679
TAM_OAS2        AGATTTAATTCGCCTGGTGAAGCACTGGTACAAAGAGTGTGAAAGGAAGCTGAAGCCAAA 1679
SQM_OAS2        GGACTTAATTCGCCTGGTGAAGCACTGGTACAAAGAGTGTGAAAGGAAACTGAAGCCAAA 1679
WOO_OAS2        GGATTTAATTCGCCTGGTGAAGCACTGGTACAAAGAGTGTGAAAGGAAACTGAAGCCAAA 1679
TIT_OAS2        GGATTTAATTCGCCTGATGAAGCACTGGTACAAAGAGTGTGAAAGGAAACTGAAGCCAAA 1679
                .** ************.***********************.*******.***********

HUM_OAS2        GGGGTCTTTGCCCCCAAAGTATGCCTTGGAGCTGCTCACCATCTATGCCTGGGAGCAGGG 1739
CHI_OAS2        GGGGTCTTTGCCCCCAAAGTATGCCTTGGAGCTGCTCACCATCTATGCCTGGGAGCAGGG 1739
BON_OAS2        GGGGTCTTTGCCCCCAAAGTATGCCTTGGAGCTGCTCACCATCTATGCCTGGGAGCAGGG 1739
GOR_OAS2        GGGGTCTTTGCCCCCAAAGTATGCCTTGGAGCTGCTCACCATCTATGCCTGGGAGCAGGG 1739
ORA_OAS2        GGGGTCTTTGCCACCAAAGTATGCCTTGGAGCTGCTCACCATCTATGCCTGGGAGCAGGG 1739
SIA_OAS2        GGGGTCTTTGCCCCCAAAGTATGCCTTGGAGCTGCTCACCGTCTATGCCTGGGAACAGGG 1739
WCG_OAS2        GGGGTCTTTGCCCCCAAAGTATGCCTTGGAACTGCTCACCATCTATGCCTGGGAGCAGGG 1739
BAB_OAS2        GGGGTCTTTGCCCCCAAAGTATGCCTTGGAGCTACTCACCGTCTATGCCTGGGAGCAGGG 1739
RHE_OAS2        GGGGTCTTTGCCCCCAAAGTATGCCTTGGAGCTGCTCACCGTCTATGCCTGGGAGCAGGG 1739
CRA_OAS2        GGGGTCTTTGCCCCCAAAGTATGCCTTGGAGCTGCTCACCGTCTATGCCTGGGAGCAGGG 1739
TAL_OAS2        GGGGTCTTTGCCCCCAAAGTATGCCTTGGAGCTGCTCACCGTCTATGCCTGGGAGCAGGG 1739
PAT_OAS2        GGGGTCTTTGCCCCCAAAGTATGCCTTGGAGCTGCTCACCGTCTATGCCTGGGAACAGGG 1739
AGM_OAS2        GGGGTCTTTGCCCCCAAAGTATGCCTTGGAGCTACTCACCGTCTATGCCTGGGAGCAGGG 1739
FLM_OAS2        GGGGTCTTTGCCCCCAAAGTATGCCTTGGAGCTGCTCACCGTCTATGCCTGGGAGCAGGG 1739
COL_OAS2        GGGGTCTTTGCCCCCAAAGTATGCCTTGGAGCTGCTCACTGTCTATGCCTGGGAGCAGGG 1739
MAR_OAS2        GGGATCTCTGCCCCCAAAGTATGCCTTGGAGCTGCTCACGGTTTATGCCTGGGAGCAGGG 1739
TAM_OAS2        GGGGTCTTTGCCCCCAAAGTATGCCTTGGAGCTGCTCACAGTTTATGCCTGGGAGCAGGG 1739
SQM_OAS2        GGGGTCTTTGCCCCCAAAGTATGCGTTGGAGCTGCTCACTGTCTATGCCTGGGAGCAAGG 1739
WOO_OAS2        GGGGTCTTTGCCCCCAAAGTATGCCTTGGAGCTGCTCACCGTTTACGCCTGGGAGCAAGG 1739
TIT_OAS2        GGGGTCTTTACCCCCAAAGTATGCCTTGGAGCCGCTCACCGTTTACGCCTGGGAGCAAGG 1739
                ***.*** *.**.*********** *****.* .***** .* ** ********.**.**

HUM_OAS2        GAGTGGAGTGCCGGATTTTGACACTGCAGAAGGTTTCCGGACAGTCCTGGAGCTGGTCAC 1799
CHI_OAS2        GAGTGGAGTGCCGGATTTTGACACTGCAGAAGGTTTCCGGACAGTCCTGGAGCTGGTCAC 1799
BON_OAS2        GAGTGGAGTGCCGGATTTTGACACTGCAGAAGGTTTCCGGACAGTCCTGGAGCTGGTCAC 1799
GOR_OAS2        GAGTGGAGTGCCGGATTTTGACACTGCAGAAGGTTTCCGGACAGTCCTGGAGCTGGTCAC 1799
ORA_OAS2        GAGTGGAGTGCCGGATTTTGACACTGCAGAAGGTTTCCGGACAGTCCTGGAGCTGGTCAC 1799
SIA_OAS2        GAGTGGAGCGCCAGATTTTGACACTGCAGAAGGTTTCCGGACAGTCCTGGAGCTGGTCAC 1799
WCG_OAS2        GAGTGGAGTGTCGGATTTTGACACTGCAGAAGGTTTCCGGACAGTCCTGGAGCTGGTCAC 1799
BAB_OAS2        GAGTGGAGCGCCGGATTTTGACACTGCAGAAGGTTTCCGGACAGTCCTGGAGCTGGTCAC 1799
RHE_OAS2        GAGTGGAGCGCCAGATTTTGACACTGCAGAAGGTTTCCGGACAGTCCTGGAGCTGGTCAC 1799
CRA_OAS2        GAGTGGAGCGCCAGATTTTGACACTGCAGAAGGTTTCCGGACAGTCCTGGAGCTGGTCAC 1799
TAL_OAS2        GAGTGGAGCGCCAGATTTTGACACTGCAGAAGGTTTCCGGACAGTCCTGGAGCTGGTCAC 1799
PAT_OAS2        GAGTGGAGCGCCAGATTTTGACACTGCAGAAGGTTTCCGGACAGTCCTGGAGCTGGTCAC 1799
AGM_OAS2        GAGTGGAGCGCCAGATTTTGACACTGCAGAAGGTTTCCGGACAGTCCTGGAGCTGGTCAC 1799
FLM_OAS2        GAGTGGAGCACCGGATTTTGACACTGCAGAAGGTTTCCGGACAGTCCTGGAGCTGGTCAC 1799
COL_OAS2        GAGTGGAGCGCCGGATTTTGACACTGCAGAAGGTTTCCGGACAGTCCTGGAGCTGGTCAC 1799
MAR_OAS2        GAGTGGCCAGCCGGATTTTGACACTGCAGAGGGTTTCCGGACAGTCCTGGAGCTGGTCAC 1799
TAM_OAS2        GAGTGGCCTGCCGGATTTTGACACTGCAGAAGGTTTCCGGACAGTCCTGGAGCTGGTCAC 1799
SQM_OAS2        GAGTGGCCTGCCGGATTTTGACACTGCAGAGGGTTTCCGGACAGTCCTGGAGCTGGTCAC 1799
WOO_OAS2        GAGTGGCGTGGCGGATTTTGACACTGCAGAGGGTTTCCGGACAGTCCTGGGGCTGGTCAC 1799
TIT_OAS2        GAGTGGCATGCCGGATCTTGACACTGCAGAGGGTTTCCGGACAGTCCTGCAGCTGGTCAC 1799
                ******.  . *.*** *************.****************** .*********

HUM_OAS2        ACAATATCAGCAGCTCTGCATCTTCTGGAAGGTCAATTACAACTTTGAAGATGAGACCGT 1859
CHI_OAS2        ACAATATCAGCAGCTCTGCATCTTCTGGAAGGTCAATTACAACTTTGAAGATGAGACCGT 1859
BON_OAS2        ACAATATCAGCAGCTCTGCATCTTCTGGAAGGTCAATTACAACTTTGAAGATGAGACCGT 1859
GOR_OAS2        ACAATATCAGCAGCTCTGCATCTTCTGGAAGGTCAATTACAACTTTGAAGATGAGACCGT 1859
ORA_OAS2        ACAATATCAGCAGCTCTGCATCTTCTGGAAGGTCAATTACAACTTTGAAGATGAGACCAT 1859
SIA_OAS2        ACAATATCGGCAGCTCTGCATCTTCTGGAAGGTCAATTACAACTTTGAAGATGAGACCAT 1859
WCG_OAS2        ACAATATCAGCAGCTCTGCATCTTCTGGAAGATCAATTACAACTTTGAAGATGAGACCGT 1859
BAB_OAS2        ACAATATCGGCAGCTCTGCATCTTCTGGAAGGTCAATTACAACTTTGAAGATGAGACCAT 1859
RHE_OAS2        ACAATATCGGCAGCTCTGCATCTTCTGGAAGGTCAATTACAACTTTGAAGATGAGACCGT 1859
CRA_OAS2        ACAATATCGGCAGCTCTGCATCTTCTGGAAGGTCAATTACAACTTTGAAGATGAGACCGT 1859
TAL_OAS2        ACAATATCGGCAGCTCTGCATCTTCTGGAAGGTCAATTACAACTTTGAAGATGAGACCGT 1859
PAT_OAS2        ACAATATCGGCAGCTCTGCATCTTCTGGAAGGTCAATTACAACTTTGAAGATGAGACCAT 1859
AGM_OAS2        ACAATATCGGCAGCTCTGCATCTTCTGGAAGGTCAATTACAACTTTGAAGATGAGACCAT 1859
FLM_OAS2        ACAATATCGGCAGCTCTGCATCTTCTGGAAGGTCAATTACAACTTTGAAGATGAGACCGT 1859
COL_OAS2        ACAATATCGGCAGCTCTGCGTCTTCTGGAAGGTCAATTACAACTTTGAAGATGAGACCGT 1859
MAR_OAS2        ACAATACCAGCAGCTCTGTATCTTCTGGAAGGTCAACTACAACTTTGAAGATGAGACTGT 1859
TAM_OAS2        ACAGTACCAGCAGCTCTGTATCTTCTGGAAGGTCAACTACAACTTTGAAGATGAGACTGT 1859
SQM_OAS2        ACAATACCAGCAGCTCTGTATCTTCTGGAAGGTCAATTACAACTTTGAAGATGAGACTGT 1859
WOO_OAS2        ACAATACCAGCAGCTCTGCATCTTCTGGAAGGTCAATTACAACTTTGAAGATGAGACTGT 1859
TIT_OAS2        ACAATACCAGCAGCTCTGCGTCTTCTGGAAGGTCAATTACGACTTTGAAGATGAGACTGT 1859
                ***.** *.********* .***********.**** ***.**************** .*

HUM_OAS2        GAGGAAGTTTCTACTGAGCCAGTTGCAGAAAACCAGGCCTGTGATCTTGGACCCAGCCGA 1919
CHI_OAS2        GAGGAAGTTCCTACTGAGCCAGTTGCAGAAAACCAGGCCTGTGATCTTGGACCCAGCCGA 1919
BON_OAS2        GAGGAAGTTCCTACTGAGCCAGTTGCAGAAAACCAGGCCTGTGATCTTGGACCCAGCCGA 1919
GOR_OAS2        GAGGAAGTTTCTACTGAGCCAGTTGCAGAAAACCAGGCCTGTGATCTTGGACCCAGCCGA 1919
ORA_OAS2        TAGGAAGTTCCTGCTGAGCCAATTGCAGAAAACCAGGCCTGTGATCTTGGACCCAGCCGA 1919
SIA_OAS2        GAGGAAGTTCCTACTGAGCCAGTTGCAGAAAACCAGGCCTGTGATCTTGGACCCAGCCGA 1919
WCG_OAS2        GAGGAAGTTCCTACTGAGCCAGTTGCAGAAAACCAGGCCTGTGATCTTGGACCCAGCCGA 1919
BAB_OAS2        GAGGAAGTTCCTACTGAGCCAGTTGCAGAAAACCAGGCCTGTGATCTTGGACCCAGCCGA 1919
RHE_OAS2        GAGGAAGTTCCTACTGAGCCAGTTGCAGAAAACCAGGCCTGTGATCTTGGACCCAGCCGA 1919
CRA_OAS2        GAGGAAGTTCCTACTGAGCCAGTTGCAGAAAACCAGGCCTGTGATCTTGGACCCAGCCGA 1919
TAL_OAS2        GAGGAAGTTCCTACTGAGCCAGTTGCAGAAAACCAGGCCTGTGATCTTGGACCCAGCCGA 1919
PAT_OAS2        GAGGAAGTTCCTACTGAGCCAGTTGCAGAAAACCAGGCCTGTGATCTTGGACCCAGCCGA 1919
AGM_OAS2        GAGGAAGTTCCTACTGAGCCAGTTGCAGAAAACCAGGCCTGTGATCTTGGACCCAGCCGA 1919
FLM_OAS2        GAGGAAGTTCCTACTGAGCCAGTTGCAGAAAACCAGGCCTGTGATCTTGGACCCAGCCGA 1919
COL_OAS2        GAGGAAGTTCCTACTGAGCCAGTTGCAGAAAACCAGGCCTGTAATCTTGGACCCAGCTGA 1919
MAR_OAS2        GAGGAAATTTCTACTGAGCCAGCTGCAGAAAACCAGGCCTGTGATCTTGGACCCAGCCGA 1919
TAM_OAS2        GAGGAAATTCCTACTGAGCCAGCTGCAGAAAACCAGGCCTGTGATCTTGGACCCAGCCGA 1919
SQM_OAS2        GAGGAAATTCCTACTGAGCCAGCTGCAGAAAACCAGGCCTGTGATCTTGGACCCAGCCGA 1919
WOO_OAS2        GAGGAAATTCCTACTGAGCCAGCTGCAGAAAACCAGCCCTGTGATCTTGGACCCAGCCGA 1919
TIT_OAS2        GAGGAAATTCCTACTGAGCCAGCTGCAGAAAACCAGGCCTGTGGTCTTGGACCCAGCCGA 1919
                 *****.** **.********. ************* *****..************* **

HUM_OAS2        ACCCACAGGTGACGTGGGTGGAGGGGACCGTTGGTGTTGGCATCTTCTGGCAAAAGAAGC 1979
CHI_OAS2        ACCCACAGGTGACGTGGGTGGAGGGGACCGTTGGTGTTGGCATCTTCTGGCAAAAGAAGC 1979
BON_OAS2        ACCCACAGGTGACGTGGGTGGAGGGGACCGTTGGTGTTGGCATCTTCTGGCAAAAGAAGC 1979
GOR_OAS2        ACCCACAGGTGACGTGGGTGGAGGGGACCGTTGGTGTTGGCATCTTCTGGCAAAAGAAGC 1979
ORA_OAS2        ACCCACAGGTGACTTGGGTGGAGGGGACCGTTGGTGTTGGCATCTTCTGGCAAAAGAAGC 1979
SIA_OAS2        ACCCACTGGCGACGTGGGTGGAGGGGACCGTTGGTGTTGGCATTTTCTGGCAAAAGAAGC 1979
WCG_OAS2        ACCCACAGGTGACGTGGGTGGAGGGGACCGTTGGTGTTGGCATCTTCTGGCAAAAGAAGC 1979
BAB_OAS2        ACCCACTGGCGACGTGGGTGGAGGGGACCGTTGGTGTTGGCATCTTCTGGCAAAAGAAGC 1979
RHE_OAS2        ACCCACTGGCGATGTGGGTGGAGGGGACCGTTGGTGTTGGCATCTTCTGGCAAAAGAAGC 1979
CRA_OAS2        ACCCACTGGCGACGTGGGTGGAGGGGACCGTTGGTGTTGGCATCTTCTGGCAAAAGAAGC 1979
TAL_OAS2        ACCCACTGGCGACGTGGGTGGAGGGGACCGTTGGTGTTGGCATCTTCTGGCAAAAGAAGC 1979
PAT_OAS2        ACCCACTGGCGACGTGGGTGGAGGGGACCGTTGGTGTTGGCATTTTCTGGCAAAAGAAGC 1979
AGM_OAS2        ACCCACTGGCGACGTGGGTGGAGGGGACCGTTGGTGTTGGCATCTTCTGGCAAAAGAAGC 1979
FLM_OAS2        ACCCACTGGCGACGTGGGTGGAGGGGACCGTTGGTGTTGGCATCTTCTGGCAAAAGAAGC 1979
COL_OAS2        ACCCACTGGCGACGTGGGTGGAGGGGACCGTTGGTGTTGGCATCTTCTGGCAAAAGAAGC 1979
MAR_OAS2        ACCCACTGGTGATGTGGGTGGAGGGGACCGTTGGTGTTGGCATCTTCTGGCAAAAGAAGC 1979
TAM_OAS2        ACCCACTGGCGATGTGGGTGGAGGGGACCGTTGGTGTTGGCATCTTCTGGCAAAAGAAGC 1979
SQM_OAS2        ACCCACTGGTGACGTGGGTGGAGGGGACCGTTGGTGTTGGCATCTTCTGGCAAAAGAAGC 1979
WOO_OAS2        ACCCACTGGTGATGTGGGTGGAGGGGACCGTTGGTGTTGGCATCTTCTGGCAAAAGAAGC 1979
TIT_OAS2        ACCCACTGGTGATGTGGGTGGAGGGGACCGCTGGTGTTGGCATCTTCTGGCAAAAGAAGC 1979
                ******:** **  **************** ************ ****************

HUM_OAS2        AAAGGAATGGTTATCCTCTCCCTGCTTCAAGGATGGGACTGGAAACCCAATACCACCTTG 2039
CHI_OAS2        AAAGGAATGGTTATCCTCTCCCTGCTTCAAGGATGGGACTGGAAACCCAATACCACCTTG 2039
BON_OAS2        AAAGGAATGGTTATCCTCTCCCTGCTTCAAGGATGGGACTGGAAACCCAATACCACCTTG 2039
GOR_OAS2        AAAGGAATGGTTATCCTCTCCCTGCTTCAAGGATGGGACTGGAAACCCAATACCACCTTG 2039
ORA_OAS2        AAAGGAATGGTTATCCTCTCTCTGCTTCAAGGATGGGACTGGAAATCCAATACCACCCTG 2039
SIA_OAS2        AAAGGAATGGTTATTCTCTCTCTGCTTCAAGGATGGGACTGGAAACCCAATACCACCCTG 2039
WCG_OAS2        AAAGGAATGGTTATTCTCTCTCTGCTTCAAGGATGGGACTGGAAACCCAATACCACCCTG 2039
BAB_OAS2        AAAGGAATGGTTATACTCTCTCTGCTTCAAGGATGGGACTGGAAACCCAATATCACCCTG 2039
RHE_OAS2        AAAGGAATGGTCATACTCTCTCTGCTTCAAGGATGAGACTGGAAACCCAATATCACCCTG 2039
CRA_OAS2        AAAGGAATGGTCATACTCTCTCTGCTTCAAGGATGAGACTGGAAACCCAATATCACCCTG 2039
TAL_OAS2        AAAGGAATGGTCATACTCTCTCTGCTTCAAGGATGAGACTGGAAACCCAATATCACCCTG 2039
PAT_OAS2        AAAGGAATGGTTATACTCTCTCTGCTTCAAGGATGGGACTGGAAACCCAATATCACCCTG 2039
AGM_OAS2        AAAGGAATGGTTATACTCTCTCTGCTTCAAGGATGGGACTGGAAACCCAATATCACCCTG 2039
FLM_OAS2        AAAGGAATGGTCATACTCTCTCTGCTTCAAGGATGGGACTGGAAACCAAATATCCCCCTG 2039
COL_OAS2        AAAGGAATGGTCATACTCTCTCTGCTTCAAGGATGGGACTGGAAACCCAATATCACCCTG 2039
MAR_OAS2        AAAGGAATGGTTTTGCTCTCTCTGCTTCAAGGATGGGTCTGGAAACCCAATACCGCCATG 2039
TAM_OAS2        AAAGGAATGGTTATGCTCTCTCTGCTTCAAGGATGGGTCTGGAAACCCAATACCGCCATG 2039
SQM_OAS2        AAAGGAATGGTTATACTCTCTCTGCTTCAAGGGTGGGTCTGGAAACCCAATATCACCATG 2039
WOO_OAS2        AAAGGAATGGTTATGCTCTCTCTGCTTCAAGGATGGGTCTGGAAACCCAATACCGCCATG 2039
TIT_OAS2        AAAGGAATGGTTATGCTCTCCCTGCTTCAAGGATGGGTCTGGAAACCCAATACCGCCATG 2039
                *********** :* ***** ***********.**.*:******* *.**** * ** **

HUM_OAS2        GAAAGTG 2046
CHI_OAS2        GAAAGTG 2046
BON_OAS2        GAAAGTG 2046
GOR_OAS2        GAAAGTG 2046
ORA_OAS2        GAAAGTG 2046
SIA_OAS2        GAAAGTG 2046
WCG_OAS2        GAAAGTG 2046
BAB_OAS2        GAAAGTG 2046
RHE_OAS2        GAAAGTG 2046
CRA_OAS2        GAAAGTG 2046
TAL_OAS2        GAAAGTG 2046
PAT_OAS2        GAAAGTG 2046
AGM_OAS2        GAAAGTG 2046
FLM_OAS2        GAAAGTG 2046
COL_OAS2        GAAAGTG 2046
MAR_OAS2        GAAAGTG 2046
TAM_OAS2        GAAAGTG 2046
SQM_OAS2        GAAAGTG 2046
WOO_OAS2        GAAAGTG 2046
TIT_OAS2        GAAAGTG 2046
                *******

OAS2 20 species amino acid alignment

CLUSTAL 2.1 multiple sequence alignment


HUM_OAS2        MGNGESQLSSVPAQKLGWFIQEYLKPYEECQTLIDEMVNTICDVLQEPEQFPLVQGVAIG 60
CHI_OAS2        MGNGESQLSSVPAQKLGWFIQEYLKPYEECQTLIDEMVNTICDVLQEPEQFPLVQGVAIG 60
BON_OAS2        MGNGESQLSSVPAQKLGWFIQEYLKPYEECQTLIDEMVNTICDVLQEPEQFPLVQGVAIG 60
GOR_OAS2        MGNGESQLSSVPAQKLGWFIQEYLKPYEECQTLIDEMVNTICDVLQEPEQFPPVQGVAIG 60
ORA_OAS2        MGNGESQLSSVPAQKLGWFIQEYLKPYKECQTLIDETVNTICDVLQEPEQFPLVQGVAIG 60
SIA_OAS2        MGNGESQLSSVPAQKLGWFIQEYLKPYEECQTLIDDMVNTICDVLQAPKQFPLVQGVAIG 60
WCG_OAS2        MGNGASQLSSVPAQKLGWFIQEYLKPYEECQTMIDDMVNIICDVLQEPEQFPLVQGVAIG 60
BAB_OAS2        MGNGGSQLSSVPAQKLGWFIQEYLKPYEECQTLIDDMVNTICDVLQAPTQFPLVQGVAIG 60
RHE_OAS2        MGNGGSQLSSVPAQKLGGFIQEYLKPYEECQTLIDDMVNTICDVLQAPNQFPLVQGVAIG 60
CRA_OAS2        MGNGGSQLSSVPAQKLGGFIQEYLKPYEECQTLIDDMVNTICDVLQAPNQFPLVQGVAIG 60
TAL_OAS2        MGNGGSQLSSVPAQKLGGFIQEYLKPYEECQTLIDDMVNTICDVLQAPNQFPLVQGVAIG 60
PAT_OAS2        MGNGGSQLSSVPAQKLGWFIQEYLKPYEECQTLIDDMVNTICDVLQAPKQFPLVQGVAIG 60
AGM_OAS2        MGNGGSQLSSVPAQKLGWFIQEYLKPYEECQTLIDDMVNTICDVLQAPKQFPLVQGVAIG 60
FLM_OAS2        MGNGGSQLSSVPAQRLGWFIQEHLKPEEECQTMIDDMVNIICDVLQAPKQFPLVQGVAIG 60
COL_OAS2        MGDGGSQLSSVPAQKLGWFIQEYLKPHEECQTMIDDMVNIICDVLQAPKQFPLVQGVAIG 60
MAR_OAS2        MGNGESQLPSVPAQKLDWFIQKRLKPYEECQRLIDRIVTTICEALQDPEQFPLVQGVAIG 60
TAM_OAS2        MGNWESQLSSVLAQQLDSFIQKRLKPYEECRMLIEEVVITICEALQDPEQFPLVQGVAIG 60
SQM_OAS2        MGNGESQLSSVPAQKLDSFIHKHLKPYEECQKPINWMVTTICAALQDPVRFPLVQGVAIG 60
WOO_OAS2        MGNGESQLSSVPAQKLDLFIQKHLKPYEDCQLLIDEMVATICEVLQDPEQFHLVQGMAIG 60
TIT_OAS2        MGNWESQLSSVPAQKLDWFIHKHLKPGKECQRLIDEMVTTICDVLQDPEQFPLVQGVAIG 60
                **:  ***.** **:*. **:: *** ::*:  *:  *  ** .** * :*  ***:***

HUM_OAS2        GSYGRKTVLRGNSDGTLVLFFSDLKQFQDQKRSQRDILDKTGDKLKFCLFTKWLKNNFEI 120
CHI_OAS2        GSYGRKTVLRGNSDGTLVLFFSDLKQFQDQKRSQRDILDKTGDKLKFCLFTKWMENNFEI 120
BON_OAS2        GSYGRKTVLRGNSDGTLVLFFSDLKQFQDQKRSQRDILDKTGDKLKFCLFTKWMENNFEI 120
GOR_OAS2        GSYGRKTVLRGNSDGTLVLFFSDLKQFQDQKRSQRDILDKTGDKLKFCLFTKWMKNNFEI 120
ORA_OAS2        GSYGRKTVLRGNSDGTLVLFFSDLKQFQDQKRSQHDILDKTGDKLKFYLFTKLMNNNFEI 120
SIA_OAS2        GSYGRKTVLRGNSDGTLVLFFSDLKQFQDQKKSQHDILDKTGHKLESCLYTKWMKDSFEI 120
WCG_OAS2        GSYGRKTVLRGNSDGTLVLFFSNLKQFQDQKRIQRDILDKTGDKLTFCLSTKWMENSFEI 120
BAB_OAS2        GSYGRKTVLRGNSDGTLVLFFSDLKQFQDQKKSQHDILDKTGNKLEFCLYTKWMKDSFEI 120
RHE_OAS2        GSYGRKTVLRGNSDGTLVLFFSNLKQFQDQKKSQHDILDKTGHKLEFCLYTKWMKDSFEI 120
CRA_OAS2        GSYGRKTVLRGNSDGTLVLFFSNLKQFQDQKKSQHDILDKTGHKLEFCLYTKWMKDSFEI 120
TAL_OAS2        GSYGRKTVLRGNSDGTLVLFFSNLKQFQDQKKSQHDILDKTGHKLEFCLYTKWMKDSFEI 120
PAT_OAS2        GSYGRKTVLRGNSDGTLVLFFSDLKQFQDQKKSQHDILDKTGHKLESCLYTKWMKDSFEI 120
AGM_OAS2        GSYGRKTVLRGNSDGTLVLFFSDLKQFQDQKKSQHDILDKTGHKLEFCLYEKWMKDSFEI 120
FLM_OAS2        GSYGRKTVLRGNSDGTLVLFFSNLEQFQDQKKSQHDILEKIGHRLEFCLYTKWMKDCFEI 120
COL_OAS2        GSYGRKTVLRGNSDGTLVLFFSNLKQFQDQKKSQHDILEKTGHKLEFCLYTKWMKDSFEI 120
MAR_OAS2        GSYGRETFLRGNCDGTLVLFFGDLKQFQDQKGSQRDKLVKTGHKLNSCQFVEWIKDNFEI 120
TAM_OAS2        GSYGRKTVLRGNSDGTLVLFFGDLKQFQDQKRSQRDNLVKTGQKLNLYHFTEWMKDSFEI 120
SQM_OAS2        GSYGRETVLRGDSDGTLVLFFSDLKQFQDQKRSQRDNLIKIGHQLNVASFTELMKDNFEI 120
WOO_OAS2        GSYGRETVLRGNSDGTLVLFFSDLKQFQDQKRSQHDNLVKTGHKLNSCQFTKWMKDNFEI 120
TIT_OAS2        GSYGRETVLRGNSDGTLILFFSDLKQFQDQKRSQHDKLIKTGHKLNLRLFTEWMKDSSEI 120
                *****:*.***:.****:***.:*:******  *:* * * *.:*      : :::  **

HUM_OAS2        QKSLDGFTIQVFTKNQRISFEVLAAFNALSLNDNPSPWIYRELKRSLDKTNASPGEFAVC 180
CHI_OAS2        QKSLDGFTIQVFTKNQRISFEVLAAFNALSLNDNPSPWIYRELKRSLDKTNASPGEFAVC 180
BON_OAS2        QKSLDGFTIQVFTKNQRISFEVLAAFNALSLNDNPSPWIYRELKRSLDKTNASPGEFAVC 180
GOR_OAS2        QKSLDGFTIQVFTKNQRISFEVLAAFNALSLNDNPSPWIYRELKRSLDKTNASPGEFAVC 180
ORA_OAS2        QKSHDGFTIQVFTRNQRISFEVLAAFNALSLNDNPSPWIYRELKRSLDKTNASPGEFAVC 180
SIA_OAS2        QKSHDGFTIQLFTKNQRVSFEVLAAFNALSLNDNPSPWIYRELKRSLDKTSASPGEFAVC 180
WCG_OAS2        QKSHDGFTLQVFTKNQRISFEVLATFNALSFNDNPSPWIYRELKRSLDKTNASPGEFAVC 180
BAB_OAS2        QKSHDGFTIQLFTKNQRVSFEVLAAFNALSLNDNPSPWIYRELKRSLDKTSASPGEFAVC 180
RHE_OAS2        QKSHDGFTIQLFTKNQRVSFEVLAAFNALSLNDNPSPWIYRELKRSLDKTSASPGEFAVC 180
CRA_OAS2        QKSHDGFTIQLFTKNQRVSFEVLAAFNALSLNDNPSPWIYRELKRSLDKTSASPGEFAVC 180
TAL_OAS2        QKSHDGFTIQLFTKNQRVSFEVLAAFNALSLNDNPSPWIYRELKRSLDKTSASPGEFAVC 180
PAT_OAS2        QKSHDGFTIQLFTKNQRVSFEVLAAFNALSLNDNPSPWIYRELKRSLDKTSASPGEFAVC 180
AGM_OAS2        QKSHDGFTIQLFTKNQRVSFEVLAAFNALSLNDNPSPWIYRELKRSLDKTSASPGEFAVC 180
FLM_OAS2        QKSHDGFTIQLSTKNQRVSFEVLAAFNALSLNDNPSPWIYRELKRSLDKTNASPGEFAIC 180
COL_OAS2        QKSHDGFTIQLFTKNQRVSFEVLAAFNALSLNDNPSPWIYRELKRSLDKTNASPGEFAIC 180
MAR_OAS2        QMSCDGFTIQVFTKDQRISFEVLAAFNALGLNDSPSPWIYRELKRSLDKTNARPGEFAVC 180
TAM_OAS2        RMSHEGFTIEVFTKDQRISFEVLAAFNALGLNDNPSPWIYRELKRSLDKTNARPGEFAVC 180
SQM_OAS2        QMSHDGFTIQVFIKDQRISFEVLAAFNALGLNDNPSPWIYRELKRSLDKTNARPGEFAVC 180
WOO_OAS2        QMSDDGFTIQVFTKDQRISFEVLAAFNALGLDDNPSPWIYRELKRSMDKTNARPGDFAVC 180
TIT_OAS2        QMSHDGFTIQVFTGDQRISFEVPAAFNALGLNDNPSPWIYRELKRSLDKTNARPGEFAIC 180
                : * :***:::   :**:**** *:****.::*.************:***.* **:**:*

HUM_OAS2        FTELQQKFFDNRPGKLKDLILLIKHWHQQCQKKIKDLPSLSPYALELLTVYAWEQGCRKD 240
CHI_OAS2        FTELQQKFFDNRPGKLKDLILLIKHWHQQCQKKIKNLPSLSPYALELLTVYAWEQGCRKD 240
BON_OAS2        FTELQQKFFDNRPGKLKDLILLIKHWHQQCQKKIKNLPSLSPYALELLTVYAWEQGCRKD 240
GOR_OAS2        FTELQQKFFDNRPGKLKDLILLIKHWHQQCQKKIKDLPSLSPYALELLTVYAWEQGCRKD 240
ORA_OAS2        FTELQQKFFDNRPRKLKDLILLIKHWHLQCQKKNKDLPSLSPYALELLTVYAWEQGCRKD 240
SIA_OAS2        FTELQQKFFDNRPRKLKDLILLIKHWHQQCQKKMKDLPLLSPYALELLTVYAWEQGCRKD 240
WCG_OAS2        FTELQQKFFDNRPRKLKDLILLIKHWHQECQKKIKDLPSLSPYALELLTVYAWEQGCRKD 240
BAB_OAS2        FTELQQKFFDNRPRKLKDLILLIKHWHQQCQNKMKDLPLLSPYALELLTVYAWEQGCRKD 240
RHE_OAS2        FTELQQKFFDNRPRKLKDLILLIKHWHQQCEKKMKDLPLLSPYALELLTVYAWEQGCRRD 240
CRA_OAS2        FTELQQKFFDNRPRKLKDLILLIKHWHQQCEKKMKDLPLLSPYALELLTVYAWEQGCRRD 240
TAL_OAS2        FTELQQKFFDNRPRKLKDLILLIKHWHQQCEKKMKDLPLLSPYALELLTVYAWEQGCRRD 240
PAT_OAS2        FTELQQKFFDNRPRKLKDLILLIKHWHQQCQKKMKDLPLLSPYALELLTVYAWERGCRKD 240
AGM_OAS2        FTELQQKFFDNRPRKLKDLILLIKHWHQQCQKKMKDLPLLSPYALELLTVYAWEQGCRKD 240
FLM_OAS2        FTELQQKLFDNRPRKLKDLILLIKHWHQQCQTKMKDLPLLSPYALELLTVYAWEQGCRKD 240
COL_OAS2        FTELQQKFFDNRPRKLKDLILLIKHWHQQCQQKMKDLPLLSPYALELLTVYAWEQGCRKD 240
MAR_OAS2        FTELQQKFFNNCPRKLKDLILLIKHWHQQCQEKMNGLPLLSPYALELLTVYAWEQGCRQD 240
TAM_OAS2        FTELQQKFFNNCPRKLKDLILLIKHWHQQCQEKMNGLPLLSPYALELLTVYAWEQGCRKD 240
SQM_OAS2        FTELQQKFFNNCPRKLKDLILLIKHWHQQCQKKMNGLPLPSPYALELLTVYAWEQGCRKD 240
WOO_OAS2        FTELQQKFFNNCPRKLKDLILLIKHWHQQCQKKMSGLPLLSPYALELLTVYAWEQGCRKD 240
TIT_OAS2        FTELQQKFFNNCPRKLKDLILLMKYWHQQCQKKMNGLPLLSPYALELLTVYAWEQGCRKD 240
                *******:*:* * ********:*:** :*: * ..**  **************:***:*

HUM_OAS2        NFDIAEGVRTVLELIKCQEKLCIYWMVNYNFEDETIRNILLHQLQSARPVILDPVDPTNN 300
CHI_OAS2        NFDIAEGVRTVLKLIKCQEQLCVYWMVNYNFEDETIRNILLHQLQSARPVILDPVDPTNN 300
BON_OAS2        DFDIAEGVRTVLKLIKCQEQLCVYWMVNYNFEDETIRNILLHQLQSARPVILDPVDPTNN 300
GOR_OAS2        NFDIAEGVRTVLELIKCQEQLCIYWMVNYNFEDETIRNILLHQLQSARPVILDPVDPTNN 300
ORA_OAS2        NFDIAEGVRTVLELIKRQEQLCIYWMVNYNFEDETIRNILLHQLQSARPVILDPADPTNN 300
SIA_OAS2        NFDIAEGVRTILELIKCHEQLCVYWTVNYNFEDETIRNILLPQLQSARPVILDPTDPTNN 300
WCG_OAS2        NFDIAEGVRTILELIKRHEQLCIYWTVNYSFEDETIRNILLHQLQSARPVILDPADPTNN 300
BAB_OAS2        NFDIAEGVRTILELIKCHEQLCVYWMVNYNFEDETIRNILLPQLQSARPIILDPTDPTNN 300
RHE_OAS2        NFDIAEGVRTILELIKCHEQLCVYWMVNYNFEDETIRNILLPQLQSARPVILDPTDPTNN 300
CRA_OAS2        NFDIAEGVRTILELIKCHEQLCVYWMVNYSFEDETIRNILLPQLQSARPVILDPTDPTNN 300
TAL_OAS2        NFDIAEGVRTILELIKCHEQLCVYWMVNYNFEDETIRNILLPQLQSARPVILDPTDPTNN 300
PAT_OAS2        NFDIAEGVRTILELIKCHEQLCVYWTVNYNFEDETIRNILLPQLQSARPVILDPTDPTNN 300
AGM_OAS2        NFGIAEGVRTILELIKCHEQLCVYWTVNYNFEDETIRNILLPQLQSARPVILDPTDPTNN 300
FLM_OAS2        NFDIAEGVRTILELINAMSSCVSIGWSTTTWKDETIRNILLNQLQSARPVILDPTDPTNN 300
COL_OAS2        NFDIAEGVRTILELIKCHEQLCVYWMVNYNFEDETIRNILLHQLQSARPVILDPTDPTNN 300
MAR_OAS2        DFDIAEGVRTVLGLIKCQEQLCIYWMVNYNFEDETVRNVLLHQFQSERPVILDPTDPTNN 300
TAM_OAS2        DFDIAEGVRTVLGLIKCQEQLCIYWMVNYNFEDETVRNILLHQFQSERPVILDPTDPTNN 300
SQM_OAS2        DFDIAEGVRTVLGLIKCQEQLCIYWMVNYNFEDETVRNVLLHQLQSKRPVILDPTDPTNN 300
WOO_OAS2        NFDIAEGVRTVLGLIKCHEQLCIYWMVNYNFEDETVRNVLLHQLQSQRPVILDPTDPTNN 300
TIT_OAS2        DFDIAEGVRTILGLIKCQEQLCIYWMVDYNFEDETVRNVLLHQIQSERPVILDPTDPTNN 300
                :*.*******:* **:  ..         .::***:**:** *:** **:****.*****

HUM_OAS2        VSGDKICWQWLKKEAQTWLTSPNLDNELPAPSWNVLPAPLFTTPGHLLDKFIKEFLQPNK 360
CHI_OAS2        VSGDKICWQWLKKEAQTWLTSPNLDNELPAPSWNVLPAPLFTTPGHLLDKFIKEFLQPNK 360
BON_OAS2        VSGDKICWQWLKKEAQTWLTSPNLDNELPAPSWNVLPAPLFTTPGHLLDKFIKEFLQPNK 360
GOR_OAS2        VSGDKICWQWLKKEAQTWLTSPNLDNELPAPSWNVLPAPLFTTPGHLLDKFIKEFLQPNK 360
ORA_OAS2        VSGDKICWQRLKKEAQTWLTSPNLDNELPAPSWNVLPAPLFTTPGHLLDKFIKEFLQPNK 360
SIA_OAS2        VSGDKRCWQWLKKEAQTWLTSPNLDNELPAPSWNVLPAPLFTTPGHLLDKFIKDFLQPNK 360
WCG_OAS2        VSGDKICWQWLKKEAQTWLTSPNLDNELPAPSWNVLPAPLFTTPGHLLDKFIKEFLQPNK 360
BAB_OAS2        VSGDKRCWQWLKKEAQTWLTSPNLDNELPAPSWNVLPAPLFTTPGHLLDKFIKEFLQPNK 360
RHE_OAS2        VSGDKRCWQWLKKEAQTWLTSPNLDNELPAPSWNVLPAPLFTTPGHLLDKFIKEFLQPNK 360
CRA_OAS2        VSGDKRCWQWLKKEAQTWLTSPNLDNELPAPSWNVLPAPLFTTPGHLLDKFIKEFLQPNK 360
TAL_OAS2        VSGDKRCWQWLKKEAQTWLTSPNLDNELPAPSWNVLPAPLFMTPGHLLDKFIKEFLQPNK 360
PAT_OAS2        VSGDKRCWQWLKKEAQTWLTSPNLDNELPAPSWNVLPAPLFTTPGHLLDKFIKDFLQPNK 360
AGM_OAS2        VSGDKRCWQWLKKEAQTWLTSPNLDNELPAPSWNVLPAPLFTTPGHLLDKFIKEFLQPNK 360
FLM_OAS2        VSGDKRCWQWLKKEAQTWLTSPNLDNELPAPSWNVLPAPLFTTPGHLLDKFIKEFLQPNK 360
COL_OAS2        VSGDKRCWQWLKKEAQTWLTSPNLDNELPAPSWNVLPAPLFTTPGHLLDKFIKEFLQPNK 360
MAR_OAS2        VSGDYRCWQRLKQEAQTWLTSPNLDNELPAPSWNVLPAPLFTTLGHHLDKFIKDFLQPDK 360
TAM_OAS2        VSGDYRCWQRLKQEAQTWLTSPNLDNELPAPSWNVLPAPLFTTPGHRLDKFIKDFLQPDK 360
SQM_OAS2        VSGDNRCWQRLKQEAQTWLTSPNLDNELPAPSWNVLPAPLFTTPGHCLDKFIKDFLQPDK 360
WOO_OAS2        VSGDNRCWQRLKQEAQTWLTSPNLDNELPAPSWNVLPAPLFTTPGHRLDKFIKDFLQPDK 360
TIT_OAS2        VSGDNRCWQRLKQEAQTWLTSPNLDNELPAPSWNVLPAPLFATPGHRLDKFIKDFLQPDK 360
                ****  *** **:**************************** * ** ******:****:*

HUM_OAS2        CFLEQIDSAVNIIRTFLKENCFRQSTAKIQIVRGGSTAKGTALKTGSDADLVVFHNSLKS 420
CHI_OAS2        CFLEQIDSAVNIICTFLKENCFRQSTAKIQIVRGGSTAKGTALKTGSDADLVVFHNSLKS 420
BON_OAS2        CFLEQIDSAVNIICTFLKENCFRQSTAKIQIVRGGSTAKGTALKTGSDADLVVFHNSLKS 420
GOR_OAS2        FFLEQIDSTVNIIRTFLKENCFRQSTAKIQIVRGGSTAKGTALKTGSDADLIVFHNSLKS 420
ORA_OAS2        CFLEQIDSAVNIIRTFLKENCFRQSTAKIQIVRGGSTAKGTALKTGSDADLVVFHNSLKS 420
SIA_OAS2        FFLEQIDSAVDMICTFLKENCFRQSTAKIQIVQGGSTAKGTALKTGSDVDLVVFHNSLKS 420
WCG_OAS2        CFLEQIDSAVNIICTFLKENCFRQSTAKIQIVRGGSTAKGTALKTGSDADLVVFHNSLKS 420
BAB_OAS2        FFLEQIDSAVDIICTFLKENCFRQSTAKIQIVQGGSTAKGTALKTGSDGNLVVFHNSLKS 420
RHE_OAS2        FFLEQIDSAVDIICTFLKENCFRQSTAKIQIVQGGSTAKGTALKTGSDANLVVFHNSLKS 420
CRA_OAS2        FFLEQIDSAVDIICTFLKENCFRQSTAKIQIVQGGSTAKGTALKTGSDANLVVFHNSLKS 420
TAL_OAS2        FFLEQIDSAVDIICTFLKENCFRQSTAKIQIVRGGSTAKGTALKTGSDANLVVFHNSLKS 420
PAT_OAS2        FFLEQIDSAVDMICTFLKENCFRQSTAKIQIVQGGSTAKGTALKTGSDADLVVFHNSLKS 420
AGM_OAS2        FFLEQIDSAVDMICTFLKENCFRQSTAKIQIVQGGSTAKGTALKTGSDVDLVVFHNSLKS 420
FLM_OAS2        FFLEQIDSAVDIICTFLKENCFRQSTAKIQIVQGGSTAKGTALKTGSDADLVVFHNSLKS 420
COL_OAS2        FFLEQIDSAVDIIRTFLKENCFRQSTAKIQIVQGGSTAKGTALKTGSDADLVVFHNSLKS 420
MAR_OAS2        YFLEQVDSAVNIICKFLEENCFRRSTAKIQTVQGGSTAKGTALKTGSDSDLVVFHNSLKS 420
TAM_OAS2        YFLEQVNSAVNIICKFLEENCFRRSTAKIQTVQGGSTAKGTSLKTGSDSDLVVFHNSLKS 420
SQM_OAS2        YFLEQVNGAVNIICKFLEENCFPQSTAKIKTVQGGSTAKGTALKTGSDADLVVFHNSLRS 420
WOO_OAS2        YFLEQIDSAVNIICTFLKENCFRQSTAKIQTVRGGSTAKGTALKTGSDADLVVFHNSLKS 420
TIT_OAS2        YFLEQVNSAVNIICKFLEDNCFRPSTAKIQTVQGGSTAKGAALKTGSDADLVVFHNSLKS 420
                 ****::.:*::* .**::***  *****: *:*******::****** :*:******:*

HUM_OAS2        YTSQKNERHKIVKEIHEQLKAFWREKEEELEVSFEPPKWKAPRVLSFSLKSKVLNESVSF 480
CHI_OAS2        YTSQKNERHKIVKEIHEQLKAFWREKEEELEVSFEPPKWKAPRVLSFSLKSKVLNESVSF 480
BON_OAS2        YTSQKNERHKIVKEIHEQLKAFWRQKEEELEVSFEPPKWKAPRVLSFSLKSKVLNESVSF 480
GOR_OAS2        YTSQKNERHKIVKEIHEQLKAFSREKEEELEVSFEPPKWKAPRVLSFSLKSKVLNESVSF 480
ORA_OAS2        YTSQKNERHKIVKEIHEQLEAFWRENKEELEVSFEPPKWKAPRVLSFSLKSKVLNESVSF 480
SIA_OAS2        YTSQKNERYRIIKEIQEQLETFWREKKEELEVSCDLPMCTAPRVLSFSLKSIVLHKSVNY 480
WCG_OAS2        YTSQKNERHKIVKEIHKQLEAFWREKKEKLEVSFEPPKWKAPRVLRFSLKSKVLNESVSF 480
BAB_OAS2        YTSQKNERYRIIKEIQEQLETFWREKKEELEVSFELPMWKAPRVLSFSLKSKVLNESVSF 480
RHE_OAS2        YTSQKNERYRIIKEIHEQLETFWREKKEELEVSFEPPMWKAPRVLSFSLKSKVLNESVSF 480
CRA_OAS2        YTSQKNERYRIIKEIHEQLETFWREKKEELEVSFEPPMWKAPRVLSFSLKSKVLNESVSF 480
TAL_OAS2        YTSQKNERYRIIKEIHEQLETFWREKKEELEVSFEPPMWKAPRVLSFSLKSKVLNESVSF 480
PAT_OAS2        YTSQKNERYRIIKEIQEQLETFWREKKEELEVSFELPMWKAPRVLSFSLKSKVLNESVSF 480
AGM_OAS2        YTSQKNERYRIIKEIQEQLETFWREKKEELEVSFELPMWKAPRVLSFSLKSKVLNESVSF 480
FLM_OAS2        YTSQKHEQHKIVKEIHEQLEAFWREKKEELEVSFEPPTWKAPRVLSFSLKSKVLNESVSV 480
COL_OAS2        YTSQRHERHKIVKEIHEQLEAFWREKKEELEVSFEPPTWKAPRVLSFSLKSKVLNESVSF 480
MAR_OAS2        YTFQKNEQHKIIKEIHQQLEAFQQEKKEELEVRFEISRWKAPRVLSFSLKSKVLNESVNF 480
TAM_OAS2        YTSQKNEQHKIIKEVHQQLEAFQQEKKEELEVRFEISRWKAPRVLSFSLKSKVLNESVNF 480
SQM_OAS2        YTSQKYTGHNIMKEIHQQLEAFQREMEEEIEVRFEISKWKAPRVLSFSLKSKVLNESVSF 480
WOO_OAS2        YTCQKNERHKIIKEIHEQLEAFQREKKEELEVRFEISKWKAPRVLSFSLKSKVLNESVNF 480
TIT_OAS2        YTSQKNERHKIIKEIHHQLEAFQWQKKEELEVRFEISKWKAPRVLSFSLKSKVLNESVNF 480
                ** *:   :.*:**::.**::*  : :*::**  : .  .***** ***** **::**. 

HUM_OAS2        DVLPAFNALGQLSSGSTPSPEVYAGLIDLYKSSDLPGGEFSTCFTVLQRNFIRSRPTKLK 540
CHI_OAS2        DVLPAFNALGQLSSGSTPSPEVYAGLIDLYKSSDLPGGEFSTCFTVLQRNFIRSRPTKLK 540
BON_OAS2        DVLPAFNALGQLSSGSTPSPEVYAGLIDLYKSSDLPGGEFSTCFTVLQRNFIRSRPTKLK 540
GOR_OAS2        DVLPAFNALGQLSSGSTPSPEVYAGLIDLYKSSDLPGGEFSTCFTVLQRNFIRSRPTKLK 540
ORA_OAS2        DVLPAFNALGQRSSGSTPSPEVYAGLIDLYKSSDLPGGEFSTCFTVLQRNFIRSRPTKLK 540
SIA_OAS2        DVLPAFNSLGQMTSGSTPTPEVNAGLLDLYKSSDFPGGEFSTCFTVLQRDFIRSRPTKLK 540
WCG_OAS2        DVLPAFNALGQQSSGSTPSPEVYAGLIDLYKSSDLPGGEFSTCFTVLQRNFIRSRPTKLK 540
BAB_OAS2        DVLPAFNTLGQLSSGSTPSPEVYAGLLDLYKSSDFPGGEFSTCFTVLQRNFIHSRPTKLK 540
RHE_OAS2        DVLPAFNALGQLSSGSTPSPEVYAGLLDLYKSSDFPGGEFSTCFTVLQQNFIRSRPTKLK 540
CRA_OAS2        DVLPAFNALGQLSSGSTPSPEVYAGLLDLYKSSDFPGGEFSTCFTVLQQNFIRSRPTKLK 540
TAL_OAS2        DVLPAFNALGQLSSGSTPSPEVYAGLLDLYKSSDFPGGEFSTCFTVLQQNFIRSRPTKLK 540
PAT_OAS2        DVLPAFNTLGKAPSGSTPTPEVYAGLLDLYKSSDFPGGEFSTCFTVLQRDFIRSRPTKLK 540
AGM_OAS2        DVLPAFNALGQLSSGSTPTPEVYAGLLDLYKSSDFPGGEFSTCFTVLQRDFIRSRPTKLK 540
FLM_OAS2        DVLPAFNALGQLSSGSTPSPEVYAGLLDLYKSSDFPGGEFSTCFTVLQRNFIRSRPTKLK 540
COL_OAS2        DVLPAFNALDQLSSGSTPSPEVYAGLLDLYKSSDFPGGEFSTCFTVLQQNFIRSRPTKLK 540
MAR_OAS2        DVLPAFNALGQLSSGSTSSPEVYAGLIDLYKSSDLPGGEFSTCFTALQRNFISSQHTKLK 540
TAM_OAS2        DVLPAFNALGQLSSGSTSSPEVYAGLLDLYKSSDLPGGEFSTCFTALQRNFIRSQDTKLK 540
SQM_OAS2        NVLPAFNALGQLSSGSTSSPEVYAELIDLYKSLDLPGGEFSTCFTVLQRNFIHSRPTKLK 540
WOO_OAS2        DVLPAFNALGQLSSGSTPSPEVYAGLIDLYKSSDLPGGEFSTCFTVLQRNFIRPRPTKLK 540
TIT_OAS2        DVLPAFNALGQLSSGSTSSPEVYAGLIDLYKSSDLPGGEFSTCFTALQRNFISSKHPKLK 540
                :******:*.: .****.:*** * *:***** *:**********.**::** .: .***

HUM_OAS2        DLIRLVKHWYKECERKLKPKGSLPPKYALELLTIYAWEQGSGVPDFDTAEGFRTVLELVT 600
CHI_OAS2        DLIRLVKHWYKECERKLKPKGSLPPKYALELLTIYAWEQGSGVPDFDTAEGFRTVLELVT 600
BON_OAS2        DLIRLVKHWYKECERKLKPKGSLPPKYALELLTIYAWEQGSGVPDFDTAEGFRTVLELVT 600
GOR_OAS2        DLIRLVKHWYKECERKLKPKGSLPPKYALELLTIYAWEQGSGVPDFDTAEGFRTVLELVT 600
ORA_OAS2        DLIRLVKHWYKECERKLKPKGSLPPKYALELLTIYAWEQGSGVPDFDTAEGFRTVLELVT 600
SIA_OAS2        DLIRLVKHWYKECERKLKPKGSLPPKYALELLTVYAWEQGSGAPDFDTAEGFRTVLELVT 600
WCG_OAS2        DLIRLVKHWYKECERKLKPKGSLPPKYALELLTIYAWEQGSGVSDFDTAEGFRTVLELVT 600
BAB_OAS2        DLIRLVKHWYKECERKLKPKGSLPPKYALELLTVYAWEQGSGAPDFDTAEGFRTVLELVT 600
RHE_OAS2        DLIRLVKHWYKECKRKLKPKGSLPPKYALELLTVYAWEQGSGAPDFDTAEGFRTVLELVT 600
CRA_OAS2        DLIRLVKHWYKECKRKLKPKGSLPPKYALELLTVYAWEQGSGAPDFDTAEGFRTVLELVT 600
TAL_OAS2        DLIRLVKHWYKECKRKLKPKGSLPPKYALELLTVYAWEQGSGAPDFDTAEGFRTVLELVT 600
PAT_OAS2        DLIRLVKHWYKECERKLKPKGSLPPKYALELLTVYAWEQGSGAPDFDTAEGFRTVLELVT 600
AGM_OAS2        DLIRLVKHWYKECERKLKPKGSLPPKYALELLTVYAWEQGSGAPDFDTAEGFRTVLELVT 600
FLM_OAS2        DLIRLVKHWYKECKRKLKPKGSLPPKYALELLTVYAWEQGSGAPDFDTAEGFRTVLELVT 600
COL_OAS2        DLIRLVKHWYKECKRKLKPKGSLPPKYALELLTVYAWEQGSGAPDFDTAEGFRTVLELVT 600
MAR_OAS2        DLIRLVKHWYKECERKLKPKGSLPPKYALELLTVYAWEQGSGQPDFDTAEGFRTVLELVT 600
TAM_OAS2        DLIRLVKHWYKECERKLKPKGSLPPKYALELLTVYAWEQGSGLPDFDTAEGFRTVLELVT 600
SQM_OAS2        DLIRLVKHWYKECERKLKPKGSLPPKYALELLTVYAWEQGSGLPDFDTAEGFRTVLELVT 600
WOO_OAS2        DLIRLVKHWYKECERKLKPKGSLPPKYALELLTVYAWEQGSGVADFDTAEGFRTVLGLVT 600
TIT_OAS2        DLIRLMKHWYKECERKLKPKGSLPPKYALEPLTVYAWEQGSGMPDLDTAEGFRTVLQLVT 600
                *****:*******:**************** **:******** .*:********** ***

HUM_OAS2        QYQQLCIFWKVNYNFEDETVRKFLLSQLQKTRPVILDPAEPTGDVGGGDRWCWHLLAKEA 660
CHI_OAS2        QYQQLCIFWKVNYNFEDETVRKFLLSQLQKTRPVILDPAEPTGDVGGGDRWCWHLLAKEA 660
BON_OAS2        QYQQLCIFWKVNYNFEDETVRKFLLSQLQKTRPVILDPAEPTGDVGGGDRWCWHLLAKEA 660
GOR_OAS2        QYQQLCIFWKVNYNFEDETVRKFLLSQLQKTRPVILDPAEPTGDVGGGDRWCWHLLAKEA 660
ORA_OAS2        QYQQLCIFWKVNYNFEDETIRKFLLSQLQKTRPVILDPAEPTGDLGGGDRWCWHLLAKEA 660
SIA_OAS2        QYRQLCIFWKVNYNFEDETMRKFLLSQLQKTRPVILDPAEPTGDVGGGDRWCWHFLAKEA 660
WCG_OAS2        QYQQLCIFWKINYNFEDETVRKFLLSQLQKTRPVILDPAEPTGDVGGGDRWCWHLLAKEA 660
BAB_OAS2        QYRQLCIFWKVNYNFEDETMRKFLLSQLQKTRPVILDPAEPTGDVGGGDRWCWHLLAKEA 660
RHE_OAS2        QYRQLCIFWKVNYNFEDETVRKFLLSQLQKTRPVILDPAEPTGDVGGGDRWCWHLLAKEA 660
CRA_OAS2        QYRQLCIFWKVNYNFEDETVRKFLLSQLQKTRPVILDPAEPTGDVGGGDRWCWHLLAKEA 660
TAL_OAS2        QYRQLCIFWKVNYNFEDETVRKFLLSQLQKTRPVILDPAEPTGDVGGGDRWCWHLLAKEA 660
PAT_OAS2        QYRQLCIFWKVNYNFEDETMRKFLLSQLQKTRPVILDPAEPTGDVGGGDRWCWHFLAKEA 660
AGM_OAS2        QYRQLCIFWKVNYNFEDETMRKFLLSQLQKTRPVILDPAEPTGDVGGGDRWCWHLLAKEA 660
FLM_OAS2        QYRQLCIFWKVNYNFEDETVRKFLLSQLQKTRPVILDPAEPTGDVGGGDRWCWHLLAKEA 660
COL_OAS2        QYRQLCVFWKVNYNFEDETVRKFLLSQLQKTRPVILDPAEPTGDVGGGDRWCWHLLAKEA 660
MAR_OAS2        QYQQLCIFWKVNYNFEDETVRKFLLSQLQKTRPVILDPAEPTGDVGGGDRWCWHLLAKEA 660
TAM_OAS2        QYQQLCIFWKVNYNFEDETVRKFLLSQLQKTRPVILDPAEPTGDVGGGDRWCWHLLAKEA 660
SQM_OAS2        QYQQLCIFWKVNYNFEDETVRKFLLSQLQKTRPVILDPAEPTGDVGGGDRWCWHLLAKEA 660
WOO_OAS2        QYQQLCIFWKVNYNFEDETVRKFLLSQLQKTSPVILDPAEPTGDVGGGDRWCWHLLAKEA 660
TIT_OAS2        QYQQLCVFWKVNYDFEDETVRKFLLSQLQKTRPVVLDPAEPTGDVGGGDRWCWHLLAKEA 660
                **:***:***:**:*****:*********** **:*********:*********:*****

HUM_OAS2        KEWLSSPCFKDGTGNPIPPWKV 682
CHI_OAS2        KEWLSSPCFKDGTGNPIPPWKV 682
BON_OAS2        KEWLSSPCFKDGTGNPIPPWKV 682
GOR_OAS2        KEWLSSPCFKDGTGNPIPPWKV 682
ORA_OAS2        KEWLSSLCFKDGTGNPIPPWKV 682
SIA_OAS2        KEWLFSLCFKDGTGNPIPPWKV 682
WCG_OAS2        KEWLFSLCFKDGTGNPIPPWKV 682
BAB_OAS2        KEWLYSLCFKDGTGNPISPWKV 682
RHE_OAS2        KEWSYSLCFKDETGNPISPWKV 682
CRA_OAS2        KEWSYSLCFKDETGNPISPWKV 682
TAL_OAS2        KEWSYSLCFKDETGNPISPWKV 682
PAT_OAS2        KEWLYSLCFKDGTGNPISPWKV 682
AGM_OAS2        KEWLYSLCFKDGTGNPISPWKV 682
FLM_OAS2        KEWSYSLCFKDGTGNQISPWKV 682
COL_OAS2        KEWSYSLCFKDGTGNPISPWKV 682
MAR_OAS2        KEWFCSLCFKDGSGNPIPPWKV 682
TAM_OAS2        KEWLCSLCFKDGSGNPIPPWKV 682
SQM_OAS2        KEWLYSLCFKGGSGNPISPWKV 682
WOO_OAS2        KEWLCSLCFKDGSGNPIPPWKV 682
TIT_OAS2        KEWLCSPCFKDGSGNPIPPWKV 682
                ***  * ***. :** *.****

cGAS 22 species amino acid Clustal alignment of only the N-terminus (Human 1-160AA)

CLUSTAL 2.1 multiple sequence alignment


Human                -----------------------------------------------MQPWHGKAMQRAS 13
Chimp                -----------------------------------------------MQPWHGKAMQRAS 13
Bonobo               --------MAGCAFSFLWLVSNSCCWLFLLRPFPETDSSFGEQKAPAMQPWHGKAMQRAS 52
Gorilla              -----------------------------------------------MQPWHGKAMQTAS 13
Orang                -----------------------------------------------MQPWHGKAMRRAS 13
WHandGib             -------------------------------------------------------MRRDS 5
WCheekGib            -------------------------------------------------------MRRDS 5
RedTailedGuenon      -----------------------------------------------MQPRQGKATRRAS 13
WolfsGuenon          -----------------------------------------------MQPRQGKATRRAS 13
AllensSwamp          -----------------------------------------------MQPRQGKATRRAS 13
AfricanGreen         -----------------------------------------------MQPRQGKATRRAS 13
Patas                -----------------------------------------------MQPRQGKATRRAS 13
Baboon               -----------------------------------------------MQPRQGKATRRAS 13
Mangabey             -----------------------------------------------MQPRQGKATRRAS 13
Rhesus               -----------------------------------------------MQPRQGKATRRAS 13
CrabMacaque          -----------------------------------------------MQPRQGKATRRAS 13
Colobus              -----------------------------------------------MQPRHGKATRRAP 13
Marmoset             MSTSSVAADWLFGATFLCFVSYRYCGLFLSRPFPEIDSSFGVQKAPAMQPRRGKATRRAS 60
Tamarin              -----------------------------------------------MQPRHGKATRRAS 13
SquirrelMonkey       -----------------------------------------------MQPRHGKAMRRAS 13
Woolly               -----------------------------------------------MQPWHGKATRRDS 13
Saki                 -----------------------------------------------MQPRHGKATQRAS 13
                                                                             :  .

Human                EAGATAPKASARNARGAPMDPTESPAAPEAALPKAGKFGPARKSGSRQKKSAPDTQERPP 73
Chimp                EAGATAPKASARNARGAPTDPNESPAAPEAALPKAGKFGPARKSGSRQKKSAPDTQERPP 73
Bonobo               EAGATAPKASARNARGAPTDPNESPAAPEAALPKAGKFGPARKSGSRQKKSAPDTQERPA 112
Gorilla              EAGATAPKASARNARGAPTDPNESPAAPEAALPKAGKFGPARKSGSRQKKSAPDTQERPP 73
Orang                EAGATAPEASARSARGAPTDPNESPAVPEAALPKAGKFGPARKSGSRQKKSGPDTQERPP 73
WHandGib             EAGATASEASARSARGAPTDPNESPAAPEAALPKAGKFGPARKSGSRQKKSAPDTQERPP 65
WCheekGib            EAGATASEASARSARGAPTDPNESPAAPEAALPKAGKFGPARKSGSRQKKSAPDTQERPP 65
RedTailedGuenon      EAGATVPEASARSARGARTDRNESPAAPEAALPEAGKFGPARKSGSRQKKSPPDTQERSP 73
WolfsGuenon          EAGATVPEASARSARGARTDRNECPAAPEAALPEAGKFRPARKSGSRQKKSPPDTQERSP 73
AllensSwamp          EAGATVPEASARSARGARTDRNESPAAPEAALPEAGKFGPARKSGSRQKKSPPDTQERSP 73
AfricanGreen         EAAATVPEASAHSARGARTDRNESPAAPEAALPEAGKFGPARKSGSRQKKSPPDTQERSP 73
Patas                EAGATVPEVSARSARGARTDCNESPAAPEAALPEAGKFGPARKSGSRQKKSPPDTQERSP 73
Baboon               EAGATVPEASARSARGARTDRNESLAAPEAALPEAGKFGPARKSGSRQKKSPPDTQERSP 73
Mangabey             EAGATVPEASARSARGARTDRNESLAAPEAALPEAGKFGPARKSGSRQKKSPPDTQERSP 73
Rhesus               EAGATVPEASARSARGARTDRNESPAAPEAALPEAGKFGPARKPGSGQKKSPPDTQERSP 73
CrabMacaque          EAGATVPEASARSARGARTDRNESPAAPEAALPEAGKFGPARKSGSGQKKSPPDTQERSP 73
Colobus              EAGATVPEASARSARGARTDPNESPAAPEAALPEAGKFGPARKSGSRQKKSPPDTQERSP 73
Marmoset             QARATAPEASAPSARGARTDPNQSLAAPEAARPHAGKFGPARGSGSRQKKNAQDTQERPP 120
Tamarin              EARATAPEASAPSARGAPTDPNQSLAAPEAAGPNAGKLGPARESGSGQKKSAQDTQERPP 73
SquirrelMonkey       EAGATALEASAPSARGAPTDPNESSAAPEAARPNAGKFGPARESGSGQKKSAQDAQERPP 73
Woolly               KPRATAPEASAPSARDAPTDPNDSLAASEAAQPNAGKFGPARKSGSGQKKSAQDIQERPP 73
Saki                 EAEATAPKASAPSSRGAPTDPNVSPAAPEAARPNAGKFGHARESGSGQRKRAQDTQERPP 73
                     :. **. :.** .:*.*  * . . *..*** *.***:  ** .** *:*   * ***..

Human                VRATGARAKKAPQRAQDTQPSDATSAPGAEGLEPPAAREPALSRA--------------- 118
Chimp                VRATGARAKKAPQRAQDTQPSDATSAPGAEGLEPPAARDPALSRA--------------- 118
Bonobo               VRATGARAKKAPQRAQDTQPSDATSAPGAEGLEPPAARDPALSRA--------------- 157
Gorilla              VRATGARAKKAPQRAQDTQPSDATSAPGAEGLEPPAAREPALSRA--------------- 118
Orang                GRATGARAKKAPQRAQDTQPSDATSAPGAEGLEPTAAREPALSRA--------------- 118
WHandGib             VRATGARAKKAPQRAQDAQPSDATSAPGAEGLEPPAAREPALSRAGSRAKKAPQRSQDAQ 125
WCheekGib            VRATGARAKKAPQRAQDAQPSDATSAPGAEGLEPPAAREPALSRA--------------- 110
RedTailedGuenon      VRATGARAKKAPQPAQDARPSDSPSAAGAEGLEPPAAREPALSRA--------------- 118
WolfsGuenon          VRATGARAKKAPQPAQDARPSDSTSAAGAEGLEPPAAREPALSRA--------------- 118
AllensSwamp          VRATGARAKKAPQRAQDARPSDSTSAAGAEGLEPPAAREPALSRA--------------- 118
AfricanGreen         VRATGARAKKAPQRAQDARPSDSTSAAGAEGLEPPAAREPALSRA--------------- 118
Patas                VRATGARAKKATQRAQDARPSDSTSAAGAEGLEPPAAREPALSRA--------------- 118
Baboon               VRATGARAKKAPQRAQDARPSDSTSAAGAEGLEPPAAREPALSRA--------------- 118
Mangabey             VRATGARAKKALQRAQDARPSDSTSAAGAEGLEPPAAREPALSRA--------------- 118
Rhesus               VRATGARAKKAPQRAQDARPSDSTSAAGAEGLEPPAAREPAVSRA--------------- 118
CrabMacaque          VRATGARAKKAPQRAQDARPSDSTSAAGAEVLEPPAAREPALSRA--------------- 118
Colobus              VRATGARAKKVPQRAQDARPSDATSAAGAEGLEPPAAGEPALSRA--------------- 118
Marmoset             ARELGARPKKVPQRAEDARLSDAISASGAEAGEPPEAPEPAFSRA--------------- 165
Tamarin              ARELGARPKKAPQRAKDARLSDAMSASGAEGREPPAAPEPAFSRA--------------- 118
SquirrelMonkey       ARELGARPKKAPQRAEDARLSDATSAAGAMVRERPAALEPAFSRA--------------- 118
Woolly               ARELGARPKKAPQRAEDARLSDATSAAGADGREPLAAPQPAFSRA--------------- 118
Saki                 ARELGARPKKAPQRPEDARLSDASSASGAEAWEPPAVPEPALSRA--------------- 118
                      *  ***.**. * .:*:: **: **.**   *   . :**.***               

Human                --------------------------GSCRQRGARCSTKPRPPPGPWDVPSPGLPVSAPI 152
Chimp                --------------------------GSCRQRGARCSTKPRPPPGPWDVPSPGLPVSAPI 152
Bonobo               --------------------------GSCRQRGARCSTKPRPPPGPWDVPSPGLPVSAPI 191
Gorilla              --------------------------GSCRQRGARCSTKPRPPPGPWDVPSPGLPVSAPI 152
Orang                --------------------------GSCRQRGARCSPKPRPPPRPWDVPSLGLPVSAPI 152
WHandGib             PSDATSAPGAEGLEPPAARELALSRAGSRHQRGARCSPKPRPPPGPGDVPSPGMPVSAPI 185
WCheekGib            --------------------------GSRHQRGARCSPKPRPPPGPGDVPSPGLPVSDPI 144
RedTailedGuenon      --------------------------GSRRQRGARCPPKPRPPPGPLDVPSPGLPVSVPI 152
WolfsGuenon          --------------------------GSRRQRGARCPPKPRPPPGPLDVPSPGLPVSVPI 152
AllensSwamp          --------------------------GSRRQSGARCSPKPRPPPGPGDVPSPGLPVSVPI 152
AfricanGreen         --------------------------GSRRQRGARGSPKPRPPPGPGDVPSPGLPVSVPI 152
Patas                --------------------------GSRRQRGARCSPKPRPPPGPGDVPSPGLPVSVPI 152
Baboon               --------------------------GSRRQRGARCSPKPRPPPGPRDVPNPGLPVSVPI 152
Mangabey             --------------------------GSRRQRGARCSPKPRPPPGPRDVPNPGLPVSVPI 152
Rhesus               --------------------------GSRRQRGARGSPKPRPLPGPRDVPNPGLPVSVPI 152
CrabMacaque          --------------------------GSRRQRGARCSSKPRPPPGPRDVPNPGLPVSVPI 152
Colobus              --------------------------GSCSQRGARCSPKPRPPPGPWDGPSPGLPVSAPI 152
Marmoset             --------------------------GSRRPTGARCSAEPRPPPGPRDLPSPGLPVSGPI 199
Tamarin              --------------------------GSRRPTGARYSAEPRPPPGPWDLPSPGLPVLGPI 152
SquirrelMonkey       --------------------------GSRRARGARCFAEPRPPPGPWDLPGPGLPVSGPM 152
Woolly               --------------------------GSRRQRGARCSAEPRPLPGPWELPSPGLPVSGPI 152
Saki                 --------------------------GSRRQRDARCSAEPRPPPGPWDLPSPGLPVSGPI 152
                                               **    .**  .:*** * * : *. *:**  *:

Human                LVRR-DAAP 160
Chimp                LVRR-DAAP 160
Bonobo               LVRR-DAAP 199
Gorilla              LVRR-DAAP 160
Orang                W--R-DAAP 158
WHandGib             LVQG-DAAP 193
WCheekGib            LVQG-DAAP 152
RedTailedGuenon      LVRR-DAAP 160
WolfsGuenon          LVRR-DAAP 160
AllensSwamp          LAQR-DAAL 160
AfricanGreen         LEQR-DAAP 160
Patas                LEQR-DAAP 160
Baboon               LVQR-DAAP 160
Mangabey             LVQR-DAAP 160
Rhesus               LVQR-DAAP 160
CrabMacaque          LVHR-DAAP 160
Colobus              LVPPYDAAP 161
Marmoset             LGRR-ESAP 207
Tamarin              LGRR-ESAP 160
SquirrelMonkey       LGRR-ELAP 160
Woolly               LGRR-ESAP 160
Saki                 LGRR-ESAP 160
                          : * 

cGAS 22 species nucleotide alignment used for analysis (“Trimmed”) FASTA format

>Human
ATGCAGAGAGCTTCCGAGGCCGGAGCCACTGCCCCCAAGGCTTCCGCACGGAATGCCAGGGGCGCCCCGATGGATCCCACCGAGTCTCCGGCTGCCCCCGAGGCCGCCCTGCCTAAGGCGGGAAAGTTCGGCCCCGCCAGGAAGTCGGGATCCCGGCAGAAAAAGAGCGCCCCGGACACCCAGGAGAGGCCGCCCGTCCGCGCAACTGGGGCCCGCGCCAAAAAGGCCCCTCAGCGCGCCCAGGACACGCAGCCGTCTGACGCCACCAGCGCCCCTGGGGCAGAGGGGCTGGAGCCTCCTGCGGCTCGGGAGCCGGCTCTTTCCAGGGCTGGTTCTTGCCGCCAGAGGGGCGCGCGCTGCTCCACGAAGCCAAGACCTCCGCCCGGGCCCTGGGACGTGCCCAGCCCCGGCCTGCCGGTCTCGGCCCCCCGGAGGGATGCGGCGCCTGGGGCCTCGAAGCTCCGGGCGGTTTTGGAGAAGTTGAAGCTCAGCCGCGATGATATCTCCACGGCGGCGGGGATGGTGAAAGGGGTTGTGGACCACCTGCTGCTCAGACTGAAGTGCGACTCCGCGTTCAGAGGCGTCGGGCTGCTGAACACCGGGAGCTACTATGAGCACGTGAAGATTTCTGCACCTAATGAATTTGATGTCATGTTTAAACTGGAAGTCCCCAGAATTCAACTAGAAGAATATTCCAACACTCGTGCATATTACTTTGTGAAATTTAAAAGAAATCCGAAAGAAAATCCTCTGAGTCAGTTTTTAGAAGGTGAAATATTATCAGCTTCTAAGATGCTGTCAAAGTTTAGGAAAATCATTAAGGAAGAAATTAACGACATTAAAGATACAGATGTCATCATGAAGAGGAAAAGAGGAGGGAGCCCTGCTGTAACACTTCTTATTAGTGAAAAAATATCTGTGGATATAACCCTGGCTTTGGAATCAAAAAGTAGCTGGCCTGCTAGCACCCAAGAAGGCCTGCGCATTCAAAACTGGCTTTCAGCAAAAGTTAGGAAGCAACTACGACTAAAGCCATTTTACCTTGTACCCAAGCATGCAAAGGAAGGAAATGGTTTCCAAGGAAAAAGGAAAGATTGTTTAAAACTAATGAAATACCTTTTAGAACAGCTGAAAGAAAGGTTTAAAGACAAAAAACATCTGGATAAATTCTCTTCTTATCATGTGAAAACTGCCTTCTTTCACGTATGTACCCAGAACCCTCAAGACAGTCAGTGGGACCGCAAAGACCTGGGCCTCTGCTTTGATAACTGCGTGACATACTTTCTTCAGTGCCTCAGGACAGAAAAACTTGAGAATTATTTTATTCCTGAATTCAATCTATTCTCTAGCAACTTAATTGACAAAAGAAGTAAGGAATTTCTGACAAAGCAAATTGAATATGAAAGAAACAATGAGTTTCCAGTTTTTGAT
>Chimp
ATGCAGAGAGCTTCCGAGGCCGGAGCCACTGCCCCCAAGGCTTCCGCGCGGAATGCCAGGGGCGCCCCGACGGATCCCAACGAGTCTCCGGCTGCCCCCGAGGCCGCCCTGCCTAAGGCGGGAAAGTTCGGCCCCGCCAGGAAGTCGGGATCCCGGCAGAAAAAGAGCGCCCCGGACACCCAGGAGAGGCCGCCCGTCCGCGCAACTGGGGCCCGCGCCAAAAAGGCCCCTCAGCGCGCCCAGGACACGCAGCCGTCTGACGCCACCAGCGCCCCTGGGGCAGAGGGGCTGGAGCCTCCTGCGGCTCGGGATCCGGCTCTTTCCAGGGCTGGTTCTTGCCGCCAGAGGGGCGCGCGCTGCTCTACGAAGCCAAGACCCCCGCCCGGGCCCTGGGACGTGCCCAGCCCCGGCCTGCCGGTCTCGGCCCCCAGGAGGGATGCGGCGCCTGGGGCCTCGAAGCTCCGGGCGGTTTTGGAGAAGTTGAAGCTCAGCCGCGATGATATCTCCACGGCGGCGGGGATGGTGAAAGGGGTTGTGGACCACCTGCTGCTCAGACTGAAGTGCGACTCCGCGTTCAGAGGCGTCGGGCTGCTGAACACCGGGAGCTACTATGAGCACGTGAAGATTTCTGCACCTAATGAATTTGATGTCATGTTTAAACTGGAAGTCCCCAGAATTCAACTAGAAGAATATTCCAACACTCGTGCATATTACTTTGTGAAATTTAAAAGAAATCCGAAAGAAAATCCTCTGAGTCAGTTTTTAGAAGGTGAAATATTATCAGCTTCTAAGATGCTGTCAAAGTTTAGGAAAATCATTAAGGAAGAAATTAACAACATTAAAGATACAGATGTCATCATGAAGAGGAAAAGAGGAGGGAGCCCTGCTGTAACACTTCTTATTAGTGAAAAAATATCTGTGGATATAACCCTGGCTTTGGAATCAAAAAGTAGCTGGCCTGCTAGCACCCAAGAAGGCCTGCCCATTAAAAACTGGCTTTCAGCAAAAGTTAGGAAGCAACTAAGACTAAAGCCATTTTACCTTGTACCCAAGCATGCAAAGGAAGGAAATGGTTTCCAAGGAAAAAGGAAAGATTGTTTAAAACTAATGAAATACCTTTTAGAACAGCTGAAAGAAAAGTTTAAAGACAAAAAACATCTGGATAAATTCTCTTCTTATCATGTGAAAACTGCCTTCTTTCACGTATGTACCGAGAACCCTCAAGACAGTCAGTGGGACCGCAAAGACCTGGGCCTCTGCTTTGATAACTGCGTGACATACTTTCTTCAGTGCCTCAGGATAGAAAAACTTGAGAATTATTTTATTCCTGAATTCAATCTATTCTCTAGCGACTTAATTGACAAAAGAAGTAAAGAATTTCTGACAAAGCAAATTGAATATGAAAGAAACAATGAGTTTCCAGTTTTTGAT
>Bonobo
ATGCAGAGAGCTTCCGAGGCCGGAGCCACTGCCCCCAAGGCTTCCGCGCGGAATGCCAGGGGCGCCCCGACGGATCCCAACGAGTCTCCGGCTGCCCCCGAGGCCGCCCTGCCTAAGGCGGGAAAGTTCGGCCCCGCCAGGAAGTCGGGATCCCGGCAGAAAAAGAGCGCCCCGGACACCCAGGAGAGGCCGGCCGTCCGCGCAACTGGGGCCCGCGCCAAAAAGGCCCCTCAGCGCGCCCAGGACACGCAGCCGTCTGACGCCACCAGCGCCCCTGGGGCAGAGGGGCTGGAGCCTCCTGCGGCTCGGGATCCGGCTCTTTCCAGGGCTGGTTCTTGCCGCCAGAGGGGCGCGCGCTGCTCTACGAAGCCAAGACCCCCGCCCGGGCCCTGGGACGTGCCCAGCCCCGGCCTGCCGGTCTCGGCCCCCAGGAGGGATGCGGCGCCTGGGGCTTCGAAGCTCCGGGCGGTTTTGGAGAAGTTGAAGCTCAGCCGCGATGATATCTCCACGGCGGCGGGGATGGTGAAAGGGGTTGTGGACCACCTGCTGCTCAGACTGAAGTGCGACTCCGCGTTCAGAGGCGTCGGGCTGCTGAACACCGGGAGCTACTATGAGCACGTGAAGATTTCTGCACCTAATGAATTTGATGTCATGTTTAAACTGGAAGTCCCCAGAATTCAACTAGAAGAATATTCCAACACTCGTGCATATTACTTTGTGAAATTTAAAAGAAATCCGAAAGAAAATCCTCTGAGTCAGTTTTTAGAAGGTGAAATATTATCAGCTTCTAAGATGCTGTCAAAGTTTAGGAAAATCATTAAGGAAGAAATTAACAACATTAAGGATACAGATGTCATCATGAAGAGGAAAAGAGGAGGGAGCCCTGCTGTAACACTTCTTATTAGTGAAAAAATATCTGTGGATATAACCCTGGCTTTGGAATCAAAAAGTAGCTGGCCTGCTAGCACCCAAGAAGGCCTGCCCATTAAAAACTGGCTTTCAGCAAAAGTTAGGAAGCAACTAAGACTAAAGCCATTTTACCTTGTACCCAAGCATGCAAAGGAAGGAAATGGTTTCCAAGGAAAAAGGAAAGATTGTTTAAAACTAATGAAATACCTTTTAGAACAGCTGAAAGAAAAGTTTAAAGACAAAAAACATCTGGATAAATTCTCTTCTTATCATGTGAAAACTGCCTTCTTTCACGTATGTACCGAGAACCCTCAAGACAGTCAGTGGGACCGCAAAGACCTGGGCCTCTGCTTTGATAACTGCGTGACATACTTTCTTCAGTGCCTCAGGATAGAAAAACTTGAGAATTATTTTATTCCTGAATTCAATCTATTCTCTAGCGACTTAATTGACAAAAGAAGTAAAGAATTTCTGACAAAGCAAATTGAATATGAAAGAAACAATGAGTTTCCAGTTTTTGAT
>Gorilla
ATGCAGACAGCTTCCGAGGCCGGAGCCACTGCCCCCAAGGCTTCCGCGCGGAATGCCAGGGGCGCCCCGACGGATCCCAACGAGTCTCCGGCTGCCCCCGAGGCCGCCCTGCCTAAGGCGGGAAAGTTCGGCCCCGCCAGGAAGTCGGGATCCCGGCAGAAAAAGAGCGCCCCGGACACCCAGGAGAGGCCGCCCGTCCGCGCAACTGGGGCCCGCGCCAAAAAGGCTCCTCAGCGCGCCCAGGACACGCAGCCGTCTGACGCCACCAGCGCCCCTGGGGCAGAGGGGCTGGAGCCTCCTGCGGCTCGGGAGCCGGCTCTTTCCAGGGCTGGTTCTTGCCGCCAGAGGGGCGCGCGCTGCTCTACGAAGCCAAGACCCCCGCCCGGGCCCTGGGACGTGCCCAGCCCCGGCCTGCCGGTCTCGGCCCCCCGGAGAGATGCGGCGCCTGGGGCCTCGAAGCTACGGGCGGTTTTGGAGAAGTTGAAGCTCAGCCGCGATGATATCTCCACGGCGGCGGGGATGGTGAAAGGGGTTGTGGACCACCTGCTGCTCAGACTGAAGTGCGACTCCGCGTTCAGAGGCGTCGGGCTGCTGAACACCGGGAGCTACTATGAGCACGTGAAGATTTCTGCACCTAATGAATTTGATGTCATGTTTAAACTGGAAGTCCCCAGAATTCAACTAGAAGAATATTCCAACACTCGTGCATATTACTTTGTGAAATTTAAAAGAAATCCGAAAGAAAATCCTCTGAGTCAGTTTTTAGAAGGTGAAATATTATCAGCTTCTAAGATGCTGTCAAAGTTTAGGAAAATCATTAAGGAAGAAATTAACAACATTAAAGATACAGATGTCATCATGAAGAGGAAAAGAGGAGGGAGCCCTGCTGTAACACTTCTTATTAGTGAAAAAATATCTGTGGATATAACCCTGGCTTTGGAATCAAAAAGTAGCTGGCCTGCTAGCACCCAAGAAGGCCTGCGCATTCAAAACTGGCTTTCAGCAAAAGTTAGGAGGCAACTAAGACTAAAGCCATTTTACCTTGTACCCAAGCATGCAAAGGAAGGAAATGGTTTCCAAGGAAAAAGGAAAGATTGTTTAAAACTAATGAAATACCTTTTAGAACAGCTGAAAGAAAGGTTTAAAGACAAAAAACATCTGGATAAATTCTCTTCTTATCATGTGAAAACTGCCTTCTTTCACGTATGTACCCAGAACCCTCAAGACAGTCAGTGGGACCGCAAACAGCTGGGCCTCTGCTTTGATAACTGCGTGACATACTTTCTTCAGTGCCTTAGGACAGAAAGACTTGAGAATTATTTTATTCCTGAATTCAATCTATTCTCTAGGAACTTAATTGACAAAAGAAGTAAAGAATTTCTGACAAAGCAAATTGAGTATGAAAGAAACAATGAGTTTCCAGTTTTTGAT
>Orang
ATGCGGAGAGCTTCCGAGGCCGGAGCCACTGCCCCCGAGGCTTCCGCGCGGAGTGCCAGGGGCGCCCCGACGGATCCCAACGAGTCTCCGGCTGTCCCCGAGGCCGCCCTGCCTAAGGCGGGAAAGTTCGGCCCCGCCAGGAAGTCAGGATCCCGGCAGAAAAAGAGCGGCCCGGACACCCAGGAGAGGCCGCCCGGCCGCGCAACTGGGGCCCGCGCCAAAAAGGCCCCTCAGCGCGCCCAGGACACGCAGCCCTCTGACGCCACCAGCGCCCCTGGGGCAGAGGGGCTGGAGCCAACTGCGGCTCGGGAGCCGGCTCTTTCCAGGGCTGGTTCTTGCCGCCAAAGGGGCGCGCGCTGCTCTCCGAAGCCAAGACCCCCGCCCCGGCCCTGGGACGTGCCCAGCCTCGGCCTGCCGGTCTCGGCCCCCTGGAGGGATGCGGCGCCCGGGGCCTCGAAGCTCCGGGCGGTTTTGGAGAAGTTGAAGCTCAGCCGCCTGGAAATCTCCAAGGCGGCGGAGGTGGTGAACAGGGTTGTGGACCACCTGCTGCGCAGACTGAAGTACAACTCCGAGTTCAGAGGCGTCGGGCTGCTGCGCACCGGGAGCTACTATGAGCACGTGAAGATTTCTGCACCTAATGAATTTGATGTCATGTTTAAACTGGAAGTCCCCAGAATTCAACTAGAAGAATATTCCAACACTGGTGCATATTACTTTGTGAAATTTAAAAGAAATCCGAAAGAAAATCCTCTGAGTCAGTTTTTAGAAGGTGAAATATTATCAGCTTCTAAGATGCTGTCAAAGTTTAGGAAAATCATTAAGGAAGAAATTAACAACATTAAAGATACAGATGTCATCATGAAGAGGAAAAGAGGAGGGAGCCCTGCTGTAACACTTCTTATTAGTGAAGAAATATCTGTGGATATAACCCTGGCTTTGGAATCAAAAAGTAGCTGGCCTGCTAGCACCCAAGAAGGCCTGCCCATTAAAAACTGGCTTTCAGCAAAAGTTAGGAAGCAACTAAGACTAAAGCCATTTTACCTTGTACCCAAGCATGCAAAGGAAGGAAATGGTTTCCAAGGAAAAAGGAAAGATTGTTTAAAACTAATGAAATACCTTTTAGAACAGCTGAAAGAAAGGTTTAAAGACAAAAAACATCTGGATAAATTCTCTTCTTATCATGTGAAAACTGCCTTCTTTCACGTATGTACCCAGAACCCTCAAGACAGTCAGTGGGACCCCAAAGACCTGGGCCTCTGCTTTGATAACTGCGTGACATACTTTCTTCAGTGCCTCAGGACAGAACAACTTGGGAATTATTTTATTCCTGGATTCAATCTATTCTCTAGCAACTTAATTGACAAAAGAAGTAAAGAATTTCTGACAAAGCAAATTGAATATGAAAGAAACAATGAGTTTCCAGTTTTTGAT
>WCheek
ATGCGGAGAGATTCCGAGGCCGGAGCCACTGCCTCCGAGGCTTCCGCGCGGAGTGCCAGGGGCGCCCCGACGGATCCCAACGAGTCTCCGGCTGCCCCCGAGGCCGCCCTGCCTAAGGCGGGAAAGTTCGGCCCCGCCAGGAAGTCGGGATCCCGGCAGAAAAAGAGCGCCCCGGACACCCAGGAGAGGCCGCCCGTCCGCGCAACTGGGGCTCGCGCCAAAAAGGCCCCTCAGCGCGCCCAGGACGCGCAGCCCTCTGACGCCACCAGCGCCCCTGGGGCAGAGGGGCTGGAGCCTCCTGCGGCTCGGGAGCCGGCTCTTTCCAGGGCTGGTTCTCGCCACCAGAGAGGCGCGCGCTGCTCTCCGAAGCCAAGACCCCCGCCCGGGCCCGGGGACGTGCCCAGCCCCGGCCTGCCGGTCTCGGACCCCCAGGGAGATGCGGCGCCTGGGGCCAGGAAGCTCCGGGCGGTTTTGGAGAAGTTGAAGCTCAGCCGCCAGGAAATCTCCGAGGCGGCGGAGGTGGTGAACGGGGTTGTGGACCACCTGCTGCGCAGACTGAAGTGCGACTCCGAGTTCAGAGGCGTCGGGCTGCTGCGCACCGGGAGCTACTATGAGCACGTGAAGATTTCTGCACCTAATGAATTTGACGTCATGTTTAAACTGGAAGTCCCCAGAATTCAACTAGAAGAATATTCCAACACTGGTGCATATTACTTTGTGAAATTTAAAAGAAATCCGAAAGAAAATCCTCTGAGTCAGTTTTTAGAAGGTGAAATATTATCAGCTTCTAAGATGCTGTCAAAATTTAGGAAAATCATTAAGGAAGAAATTAACAACATTAAAGATACAGATGTCATCATGAAGAGGAAAAGAGGAGGGAGCCCTGCTGTAACACTTCTTATTAGTGAAAAAATATCTGTGGATATAACCCTGGCTTTGGAATCAAACAGTAGCTGGCCTGCTAGCACCCAAGAAGGCCTGCCCATTAAAGACTGGCTTTCAGGAAAAGTTAGGAGGCAACTAAGACTAAAGCCATTTTACCTTGTACCCAAGCATGCAAAGGAAGGAAATGGTTTCCAAGGAAAAAGGAAAGATTGTTTAAAACTAATGAAATACCTTTTAGAACAGCTGAAAGAAAGGTTTAAAGACAAAAAACATCTGGATAAATTCTCTTCTTATCATGTGAAAACTGCCTTCTTCCATGTATGTACCGAGTACCCTCAAGACAGTCAGTGGGACCCCAAAAACCTGGGCTTCTGCTTTGATAAATGCGTGATATACTTTCTTAAGTGCCTCAGGACAGAACAACTTGGGAATTATTTTATTCCTGGATTCAATCTATTCTCTAGCAACTTAATTGACAAAAGAAGTAAAGAATTTCTGTCAAAGCAAATTGAATATGAAAGAAACAATGAGTATCCAGTTTTTGGT
>WHand
ATGCGGAGAGATTCCGAGGCCGGAGCCACTGCCTCCGAGGCTTCCGCGCGGAGTGCCAGGGGCGCCCCGACGGATCCCAACGAGTCTCCGGCTGCTCCAGAGGCCGCCCTGCCTAAGGCGGGAAAGTTCGGCCCCGCCAGGAAGTCGGGATCCCGGCAGAAAAAGAGCGCCCCGGACACCCAGGAGAGGCCGCCCGTCCGCGCAACTGGGGCTCGCGCCAAAAAGGCCCCTCAGCGCGCCCAGGACGCGCAGCCCTCTGACGCCACCAGCGCCCCTGGGGCAGAGGGGCTGGAGCCTCCTGCGGCTCGGGAGCCGGCTCTTTCCAGGGCTGGTTCTCGCCACCAGAGAGGCGCGCGCTGCTCTCCGAAGCCAAGACCCCCGCCCGGGCCCGGGGACGTGCCCAGCCCCGGCATGCCGGTCTCGGCCCCCCAGGGGGATGCGGCGCCTGGGGCCAGGAAGCTCCCGGCGGTTTTGGAGAAGTTGAAGCTCAGCCGCCAGGAAATCTGCGAGGCGGCGGAGGTGGTGAACGGGGTTGTGGACCACCTGCTGCGCAGACTGAAGTGCGACTCCGAGTTCAGAGGCGTCGGGCTGCTGCGCACCGGGAGCTACTATGAGCACGTGAAGATTTCTGCACCTAATGAATTTGACGTCATGTTTAAACTGGAAGTCCCCAGAATTCAACTAGAAGAATATTCCAACACTGGTGCATATTACTTTGTGAAATTTAAAAGAAATCCGAAAGAAAATCCTCTGTGTCAGTTTTTAGAAGGTGAAATATTATCAGCTTCTAAGATGCTGTCAAAGTTTAGGAAAATCATTAAGGAAGAAATTAACAACATTAAAGATACAGATGTCATCCTGAAGAGGAAAAGAGGAGGGAGCCCTGCTGTAACACTTCTTATTAGTGAAAAAATATCTGTGGATATAACCCTGGCTTTGGAATCAAAGAGTAGCTGGCCTGCTAGCACCCAAGAAGGCCTGCCCATTAAAGACTGGCTTTCAGGAAAAGTTAGGACGCAACTAAGACTAAAGCCATTTTACCTTGTACCCAAGCATGCAAAGGAAGGAAATGGTTTCCAAGGAGAAAGGAAAGATTGTTTAAAACTAATGAAATACCTTTTAGAACAGCTGAAAGAAAGGTTTAAAGACAAAAAACATCTGGATAAATTCTCTTCTTATCATGTGAAAACTGCCTTCTTTCATGTATGTACCGAGAACCCAAAAGACAGTCAGTGGGACCCCAAAGACCTGGGCCTCTGCTTTGATAAATGCGTGATATACTTTCTTCAGTGCCTCAGTACAGAACAACTTGGGAATTATTTTATTCCTGGATTCAATCTATTCTCTAGCAACTTAATTGACAAAAGAAGTAAAGAATTTCTGTCAAAGCAAATTGAATATGAAAGAAACAATGAGTATCCAGTTTTTGGT
>RTGue
ACGCGGAGAGCTTCCGAGGCCGGAGCCACTGTCCCCGAGGCTTCCGCGCGTAGTGCCAGGGGGGCCCGGACGGACCGCAACGAGTCTCCGGCTGCCCCCGAAGCCGCCCTGCCCGAGGCGGGAAAGTTCGGCCCCGCCAGGAAGTCGGGATCCCGGCAGAAGAAGAGCCCCCCGGACACCCAGGAGCGGTCGCCAGTCCGCGCAACTGGGGCCCGCGCTAAAAAGGCCCCTCAGCCCGCCCAGGACGCGCGGCCCTCTGACTCCCCCAGCGCCGCTGGGGCGGAGGGGCTGGAACCTCCTGCGGCTCGGGAACCGGCTCTTTCCAGGGCTGGTTCTCGCCGCCAGAGGGGCGCGCGCTGCCCTCCGAAGCCAAGACCCCCGCCCGGGCCCCTGGACGTGCCCAGCCCCGGCCTGCCGGTCTCAGTCCCCCGGAGGGATGCGGCACCTGGGGCCAGGAAGCTCCGGGCGGTTTTGGAGAAGTTAAGGCTCAGCCACCAGGACATCTCCAAGGCGGCGAAGGTGGTGAACGGGGTTGTGGGCCACCTGCTGCACAGATTGAAGTGCGAGTCCGGGTTCGGAGGCGTAGAGCGGCTGCACACCGGGAGCTACTACGAGCACGTGAAGATTTCTGCACCTAATGAATTCGATGTCATGTTTAAACTGGAAGTCCCCAGAATTCAACTAGAACCATATTCTGACACTGGTGCATATTACTTTGTGAAATTTAAAAGAAATCCAAAAGAAAATCCTCTGAGCCAGTTTTTAGAAGATGAAATATTATCAGCTTCTAAGATGCTGTCGAAGTTTAGGAAAATCATTAAGGAAGAAATTAACAACATTAAAGATACAGATGTCATCATGAAGAGGAAAAGACGAGGGAGCCCTGCTGTAACACTTCTTATTAATAAAGAAATATCTGTGGATATAACCCTGGCTTTGGAATTAAAAACTAGCTGGCCTACTAGCACCCAAGACGGCCTGGCCGTTAAAAACTGGCTTTCAGCAAAAGTTAGGCAGCAACTAAGACTAAAGCCGTTCTACCTTGTACCCAAGCATGCAAAGGAAGGAAATGGTTTCCAAGGAAAAAGGAAAGATTGTTTAAAACTAATGAAATACCTTTTAGAACAGCTGAAAGAAAAGTTTAAAGACAAAAAACATCTGGATAAATTCTCTTCTTATCATGTGAAAACTGCCTTCTTTCACCTATGTACCGACAACCCTCAAGACAGTCAGTGGGACCCCAAAGACCTGGGCCTCTGCTTTGATAACTGCGTGACATACTTTCTTCAGTGCCTCAGGACAGAACAACTGAAGAATTTTTTTATTCCTGGATTCAATCTATTCTCTAGCAACTTAATTGACACAAGTAGTAAAGAATTTCTGTCAAAGCAAATTGAATATGAAAGAAACAATGAGTTTCCAGTTTTTGGT
>Wolf
ACGCGGAGAGCTTCCGAGGCCGGAGCCACTGTCCCCGAGGCTTCCGCGCGTAGTGCCAGGGGGGCCCGGACGGACCGCAACGAGTGTCCGGCTGCCCCCGAAGCCGCCCTGCCCGAGGCGGGAAAGTTCCGCCCCGCCAGGAAGTCGGGATCCCGGCAGAAGAAGAGCCCCCCGGACACCCAGGAGCGGTCGCCAGTCCGCGCAACTGGGGCCCGCGCTAAAAAGGCCCCTCAGCCCGCCCAGGACGCGCGGCCCTCTGACTCCACCAGCGCCGCTGGGGCGGAGGGGCTGGAACCTCCTGCGGCTCGGGAACCGGCTCTTTCCAGGGCTGGTTCTCGCCGCCAGAGGGGCGCGCGCTGCCCTCCGAAGCCAAGACCCCCGCCCGGGCCCCTGGACGTGCCCAGCCCCGGCCTGCCGGTCTCAGTCCCCCGGAGGGATGCGGCACCTGGGGCCAGGAAGCTCCGGGCGGTTTTGGAGAAGTTAAGGCTCAGCCACCAGGACATCTCCAAGGCGGCGAAGGTGGTGAATGGGGTTGTGGGCCACCTGCTGCACAGATTGAAGTGCGAGTCCGGGTTCGGAGGCGTAGAGCGGCTGCACACCGGGAGCTACTACGAGCACGTGAAGATTTCTGCACCTAATGAATTCGATGTCATGTTTAAACTGGAAGTCCCCAGAATTCAACTAGAAGAATATTCTGACACTGGTGCATATTACTTTGTGAAATTTAAAAGAAATCCAAAAGAAAATCCTCTGAGCCAGTTTTTAGAAGATGAAATATTATCAGCTTCTAAGATGCTGTCGAAATTTAGGAAAATCATTAAGGAAGAAATTAACAACATTAAAGATACAGATGTCATCATGAAGAGGAAAAGACGAGGGAGCCCTGCTGTAACACTTCTTATTAATAAAGAAATATCTGTGGATATAACCCTGGCTTTGGAATTAAAAACTAGCTGGCCTACTAGCACCCAAGACGGCCTGGCCGTTAAAAACTGGCTTTCAGCAAAAGTTAGGCAGCAACTAAGACTAAAGCCGTTCTACCTTGTACCCAAGCATGCAAAGGAAGGAAATGGTTTCCAAGGAAAAAGGAAAGATTGTTTAAAACTAATGAAATACCTTTTAGAACAGCTGAAAGAAAAGTTTAAAGACAAAAAACATCTGGATAAATTCTCTTCTTATCATGTGAAAACTGCCTTCTTTCACCTATGTACCGACAACCCTCAAGACAGTCAGTGGGATCCCAAAGACCTGGGCCTCTGCTTTGATAACTGCGTGACATACTTTCTTCAGTGCCTCAGGACAGAACAACTGAAGAATTTTTTTATTCCTGGATTCAATCTATTCTCTAGCAACTTAATTGACACAAGTAGTAAAGAATTTCTGTCAGAGCAAATTGAATATGAAAGAAACAATGAGTTTCCAGTTTTTGGT
>Allens
ACGAGGAGAGCTTCCGAGGCCGGAGCCACTGTCCCCGAGGCTTCCGCGCGGAGTGCCAGGGGGGCCCGGACGGACCGCAACGAGTCTCCGGCTGCCCCCGAAGCCGCCCTGCCCGAGGCGGGAAAGTTCGGCCCCGCCAGGAAGTCGGGATCCCGGCAGAAGAAGAGCCCCCCGGACACCCAGGAGCGGTCGCCAGTCCGCGCAACTGGGGCCCGCGCTAAAAAGGCCCCTCAGCGCGCCCAGGACGCGCGGCCCTCTGACTCCACCAGCGCCGCTGGGGCGGAGGGGCTGGAGCCTCCTGCGGCTCGGGAACCGGCTCTTTCCAGGGCTGGTTCTCGCCGCCAGAGTGGCGCGCGCTGCTCTCCGAAGCCAAGACCCCCGCCCGGGCCCGGGGACGTGCCCAGCCCCGGCCTGCCGGTCTCGGTCCCCCAGAGGGATGCGGCGCTTGGGGCCAGGAAGCTCCGGGCGGTTTTGGAGAAGTTAAGGCTCAGCCACCAGGACATCTCCAAGGCGGCGAAGGTGGTGAACGGGGTTGTGGGCCACCTGCTGCACAGATTGAAGTGCGAGTCCGGGTTCGGAGGCGTGGAGCGGCTGCACACCGGGAGCTACTACGAGCACGTGAAGATTTCTGCACCTAATGAATTCGATGTCATGTTTAAACTGGAAGTCCCCAGAATTCAACTAGAAGAATATTCTGACACTGGTGCATATTACTTTGTGAAATTTAAAAGAAATCCAAAAGAAAATCCTCTGAGCCAGTTTTTAGAAGATGAAATATTATCAGCTTCTAAGATGCTGTCAAAGTTTAGGAAAATCATTAAGGAAGAAATTAACAACATTAAAGATACAGATGTCATCATGAAGAGGAAAAGACCAGGGAGCCCTGCTGTAACACTTCTTATTAATAAAGAAATATCTGTGGATATAACCCTGGCTTTGGAATTAAAAACTAGCTGGCCTACTAGCACCCAAGAAGGCCTGCCCGTTAAAAACTGGCTTTCAGCAAAAGTTAGGCAGCAACTAAGACTAAAGCCGTTCTACCTTGTACCCAAGCATGCAAAGGAAGGAAATGGTTTCCAAGGAAAAAGGAAAGATTGTTTAAAACTAATGAAATACCTTTTAGAACAGCTGAAAGAAAAGTTTAAAGACAAAAAACATCTGGATAAATTCTCTTCTTATCATGTGAAAACTGCCTTCTTTCACCTATGTACCGACAACCCTCAAGACAGTCAGTGGGACCCCAAAGACCTGGGCCTCTGCTTTGATAACTGCGTGACATACTTTCTTCAGTGCCTCAGGACAGAACAACTGAAGAATTTTTTTATTCCTAGATTCAATCTATTCTCTAGCAACTTAATTGACACAAGTAGTAAAGAATTTCTGTCCAAGCAAATTGAATATGAAAGAAACAATGAGTTTCCAGTTTTTGGT
>AGM
ACGCGGAGAGCTTCCGAGGCCGCAGCCACTGTCCCCGAGGCTTCCGCGCATAGTGCCAGGGGGGCCCGGACGGACCGCAACGAGTCTCCGGCTGCCCCCGAAGCCGCCCTGCCCGAGGCGGGAAAGTTCGGCCCCGCCAGGAAGTCGGGATCCCGGCAGAAGAAGAGCCCCCCGGACACCCAGGAGAGGTCGCCCGTCCGCGCAACTGGGGCCCGCGCCAAAAAGGCGCCTCAGCGCGCCCAGGACGCGCGGCCCTCTGACTCCACCAGCGCCGCTGGGGCGGAGGGGCTGGAGCCTCCTGCGGCTCGGGAACCGGCTCTTTCCAGGGCTGGTTCTCGCCGCCAGAGGGGCGCGCGCGGCTCTCCGAAGCCAAGACCCCCGCCCGGGCCCGGGGACGTGCCCAGCCCCGGCCTGCCGGTCTCGGTCCCCCAGAGGGATGCGGCGCCTGGGGCCAAGAAGCTCCGGGCGGTTTTGGAGAAGTTAAAGCTCAGCCACCAGGACATCTCCAAGGCGGCGAAGGTGGTGAACGGGGTTGTGGGCCACCTGCTGCACAGACTGAAGTGCGAGTCCGGGTTCGGAGGCATCGAGCGGCTGCACACCGGGAGCTACTACGAGCACGTGAAGATTTCTGCACCTAATGAATTCGATGTCATGTTTAAACTGGAAGTCCCCAGAATTCAACTAGAAGAATATTCTGACACTGGTGCATATTACTTTGTGAAATTTAAAAGAAATCCAAAAGAAAATCCTCTGAGCCAGTTTTTAGAAGATGAAATATTATCAGCTTCTAAGATGCTGTCAAAGTTTAGGAAAATCATTAAGGAAGAAATTAACAACATTAAAGATACAGATGTCATCATGAAGAGGAAAAGACGAGGGAGCCCTGCTGTAACACTTCTTATTAATAAAGAAATATCTGTGGATATAACCCTGGCTTTGGAATTAAAAACTAGCTGGCCTACTAGCACCCAAGACGGCCTGCCCGTTAAAAACTGGCTTTCAGCAAAAGTTAGGCAGCAACTAAGACTAAAGCCGTTCTACCTTGTACCCAAGCATGCAAAGGAAGGAAATGGTTTCCAAGGAAAAAGAAAAAATTGTTTAAAACTAATGAAATACCTTTTAGAACAGCTGAAAGAAAAGTTTAAAGACAAAAAACATCTGGATAAATTCTCTTCTTATCATGTGAAAACTGCCTTCTTTCACCTATGTGCTGACAACCCTCAAGACAGTCAGTGGGACCCCAAAGACCTGGGCCTCTGCTTTGATAACTGCGTGACATACTTTCTTCAGTGCCTCAGGACAGAAAAACTTAAGAATTTTTTTATTCCTGGATTCAATCTATTCTCTAGCAACTTAATTGACACAAGTAGTAAAGAATTTCTGTCAAAGCAAATTGAATATGAAAGAAACAATGAGTTTCCAGTTTTTGGT
>Patas
ACGCGGAGAGCTTCCGAGGCCGGAGCCACTGTCCCCGAGGTTTCCGCGCGTAGTGCCAGGGGGGCCCGGACGGACTGCAACGAGTCTCCGGCTGCCCCCGAAGCCGCCCTGCCCGAGGCGGGAAAGTTCGGCCCCGCCAGGAAGTCGGGATCCCGGCAGAAGAAGAGCCCCCCGGACACCCAGGAGAGGTCGCCCGTCCGCGCAACTGGGGCCCGCGCCAAAAAGGCCACTCAGCGCGCCCAGGACGCGCGGCCCTCTGACTCCACCAGCGCCGCTGGGGCGGAGGGGCTGGAGCCTCCTGCGGCTCGGGAACCGGCTCTTTCCAGGGCTGGTTCTCGCCGCCAGAGGGGCGCGCGCTGCTCTCCGAAGCCAAGACCCCCGCCCGGGCCCGGGGACGTGCCCAGCCCCGGCCTGCCGGTCTCGGTCCCCCAGAGGGATGCGGCGCCTGGGGCCAAGAAGCTCCGGGCGGTTTTGGAGAAGTTAAAGCTCAGCCACCAGGACATCTCCAAGGCGGCGAAGGTGGTGAACGGGGTTGTGGGCCACCTGGTGCACAGATTGAAATGCGAGTCCGGGTTCGGAGGCATCGAGCGGCTGCACACCGGGAGCTACTACGAGCACGTGAAGATTTCTGCACCTAATGAATTCGATGTCATGTTTAAACTGGAAGTCCCCAGAATTCAACTAGAAGAATATTCTGACACTGGTGCATATTACTTTGTGAAATTTAAAAGAAATCCAAAAGAAAATCCTCTGAGCCAGTTTTTAGAAGATGAAATATTATCAGCTTCTAAGATGCTGTCAAAGTTTAGGAAAATCATTAAGGAAGAAATTAACAACATTAAAGATACAGATGTCATCATGAAGAGGAAAAGACAAGGGAGCCCTGCTGTAACACTTCTTATTAATAAAGAAATATCTGTGGATATAACCCTGGCTTTGGAATTAAAAACTAGCTGGCCTACTAGCACCCAAGACGGCCTGCCCGTTAAAAACTGGCTTTCAGCAAAAGTTAGGCAGCAACTAAGACTAAAGCCGTTCTACCTTGTACCCAAGCATGCAAAGGAAGGAAAAGGTTTCCAAGGAAAAAGAAAAAATTGTTTAAAACTAATGAAATACCTTTTAGAACAGCTGAAAGAAAAGTTTAAAGACAAAAAACATCTGGATAAATTCTCTTCTTATCATGTGAAAACTGCCTTCTTTCACCTATGTGCCGACAACCCTCAAGACAGTCAGTGGGACCCCAAAGACCTGGGCCTCTGCTTTGATAACTGCGTGACATACTTTCTTCAGTGCCTCAGGACAGAAAAACTTAAGAATTTTTTTATTCCTGGATTCAATCTATTCTCTAGCAACTTAATTGACACAAGTAGTAAAGAATTTCTGTCAAAGCAAATTGAATATGAAAGAAACAATGAGTTTCCAGTTTTTGGT
>Baboon
ACGCGGAGAGCTTCCGAGGCCGGAGCCACTGTCCCCGAGGCTTCCGCGCGGAGTGCCAGGGGGGCCCGGACGGACCGCAACGAGTCTCTGGCTGCCCCCGAAGCCGCCCTGCCCGAGGCGGGAAAGTTCGGCCCCGCCAGGAAGTCGGGATCCCGGCAGAAGAAGAGCCCCCCGGACACCCAGGAGCGGTCGCCAGTCCGCGCAACTGGGGCCCGCGCTAAAAAGGCCCCTCAGCGCGCCCAGGACGCGCGGCCCTCTGACTCCACCAGCGCCGCAGGGGCGGAGGGACTGGAGCCTCCTGCGGCTCGGGAACCGGCTCTTTCCAGGGCTGGTTCTCGCCGCCAGAGGGGCGCGCGCTGCTCTCCGAAGCCAAGACCCCCGCCCGGGCCCCGGGACGTGCCCAACCCCGGCCTGCCGGTCTCGGTCCCCCAGAGGGATGCGGCGCCTGGGGCCAGGAAGCTCCGGGCGGTTTTGGAGAAGTTAAGGCTCAGCCACCAGGACATCTCCAAGGCGGCGAAGGTGGTGAATGGGGTTGTGGGCCACCTGCTGCACAGATTGAAGTGTGAGTCCGAGTTCGAAGGCGTCGAGCAGCTGCACACCGGGAGCTACTACGAGCACGTGAAGATTTCTGCACCTAATGAATTCGATGTCATGTTTAAACTGCAAGTCCCCAGAATTCAACTAGAAGAATATTCTGACACTGGTGCATATTACTTTGTGAAATTTAAAAGAAATCCAAAAGGAAATCCTCTGAGCCAGTTTTTAGAAGATGAAATATTATCAGCTTCTAAGATGCTGTCACAGTTTAGGAAAATCATTAAGGAAGAAATTAACAACATTAAAGATACAGATGTCATCATGAAGAGGAAAAGACGAGGGAGCCCTGCTGTAACACTTCTTATTAATAAAGAAATATCTGTGGATATAACCCTGGCTTTGGAATTAAAAACTAGCTGGCCTGCCAGCACCCAAGAAGGCCTGGCCATTAAAAACTGGCTTTCAGCAAAAGTTAGGCAGCAACTAAGACTAAAGCCGTTTTACCTTGTACCCAAGCATGCAAAGGAAGGAAATGGTTTCCAAGGAAAAAGGAAAGATTGTTTAAAACTAATGAAATACCTTTTAGAACAGCTGAAAGAAAAGTTTAAAGACAAAAAACATCTGGATAAATTCTCTTCTTATCATGTGAAAACTGCCTTCTTTCACCTATGTACCGAGAACCCTCAAGACAGTCAGTGGGACCCCAAAGACCTGGGCCTCTGCTTTGATAACTGCGTGACACACTTTCTTCAGTGCCTCAGGACAGAAAAACTTGCGAATTATTTTATTCCTGGATTCAATCTATTCTCTAGCAACTTAATTGACAAAAGTAGTAAAGAATTTCTGTCAAAGCAAATTGAATATGAAAGAAACAATGAGTTTCCAGTTTTTGGT
>BMang
ACGCGGAGAGCTTCCGAGGCCGGAGCCACTGTCCCCGAGGCTTCCGCGCGGAGTGCCAGGGGGGCCCGGACGGACCGCAACGAGTCTCTGGCTGCCCCCGAAGCCGCCCTGCCCGAGGCGGGAAAGTTCGGCCCCGCCAGGAAGTCGGGATCCCGGCAGAAGAAGAGCCCCCCGGACACCCAGGAGCGGTCGCCAGTCCGCGCAACTGGGGCCCGCGCTAAAAAGGCCCTTCAGCGCGCCCAGGACGCGCGGCCCTCTGACTCCACCAGCGCCGCAGGGGCGGAGGGACTGGAGCCTCCTGCGGCTCGGGAACCGGCTCTTTCCAGGGCTGGTTCTCGCCGCCAGAGGGGCGCGCGCTGCTCTCCGAAGCCAAGACCCCCGCCCGGGCCCCGGGACGTGCCCAACCCCGGCCTGCCGGTCTCGGTCCCCCAGAGGGATGCGGCGCCTGGGGCCAGGAAGCTCCGGGCGGTTTTGGAGAAGTTAAGGCTCAGCCACCAGGACATCTCCAAGGCGGCGAAGGTGGTGAATGGGGTTGTGGGCCACCTGCTGCACAGATTGAAGTGCGAGTCCGAGTTCGAAGGCGTCGAGCAGCTGCACACCGGGAGCTACTACGAGCACGTGAAGATTTCTGCACCTAATGAATTCGATGTCATGTTTAAACTGCAAGTCCCCAGAATTCAACTAGAAGAATATTCTGACACTGGTGCATATTACTTTGTGAAATTTAAAAGAAATCCAAAAGGAAATCCTCTGAGCCAGTTTTTAGAAGATGAAATATTATCAGCTTCTAAGATGCTGTCACAGTTTAGGAAAATCATTAAGGAAGAAATTAACAACATTAAAGATACAGATGTCATCATGAAGAGGAAAAGACGAGGGAGCCCTGCTGTAACACTTCTTATTAATAAAGAAATATCTGTGGATATAACCCTGGCTTTGGAATTAAAAACTAGCTGGCCTGCCAGCACCCAAGAAGGCCTGGCCATTAAAAACTGGCTTTCAGCAAAAGTTAGGCAGCAACTAAGACTAAAGCCGTTTTACCTTGTACCCAAGCATGCAAAGGAAGGAAATGGTTTCCAAGGAAAAAGGAAAGATTGTTTAAAACTAATGAAATACCTTTTAGAACAGCTGAAAGAAAAGTTTAAAGACAAAAAACATCTGGATAAATTCTCTTCTTATCATGTGAAAACTGCCTTCTTTCACCTATGTACCGAGAACCCTCAAGACAGTCAGTGGGACCCCAAAGACCTGGGCCTCTGCTTTGATAACTGCGTGACACACTTTCTTCAGTGCCTCAGGACAGAAAAACTTGCGAATTATTTTATTCCTGGATTCAATCTATTCTCTAGCAACTTAATTGACAAAAGTAGTAAAGAATTTCTGTCAAAGCAAATTGAATATGAAAGAAACAATGAGTTTCCAGTTTTTGGT
>Rhesus
ACGCGGAGAGCTTCCGAGGCCGGAGCCACTGTCCCCGAGGCTTCCGCGCGGAGTGCCAGGGGGGCCCGGACCGACCGCAACGAGTCTCCGGCTGCCCCCGAAGCCGCCCTGCCCGAGGCGGGAAAGTTCGGCCCCGCCAGGAAGCCGGGATCCGGGCAGAAGAAGAGCCCCCCGGACACCCAGGAGCGGTCGCCCGTCCGCGCAACTGGGGCCCGCGCTAAAAAGGCCCCTCAGCGCGCCCAGGACGCGCGGCCCTCTGACTCCACCAGCGCCGCTGGGGCGGAGGGGCTGGAGCCTCCTGCGGCTCGGGAACCGGCTGTTTCCAGGGCTGGTTCTCGCCGCCAGAGGGGCGCGCGCGGCTCTCCGAAGCCAAGACCCCTGCCCGGGCCCCGGGACGTGCCCAACCCCGGCCTGCCGGTCTCGGTCCCCCAGAGGGATGCGGCGCCTGGGGCCAGGAAGCTCCGGGCGGTTTTGGAGAAGTTAAGGCTCAGCCACCAGGACATCTCCAAGGCGGCGAAGGTGGTGAATGGGGTTGTGGGCCACCTGCTGCGCAGATTGAAGTGCGAGCCCGAGTTCGGAGGCGTCGAGCAGCTGCACACCGGGAGCTACTACGAGCACGTGAAGATTTCTGCACCTAATGAATTCGATGTCATGTTTAAACTGCAAGTCCCCAGAATTCAGCTAGAAGAATATTCTGACACTGGTGCATATTACTTTGTGAAATTTAAAAGAAATCCAGAAGGAAATCCTCTGAGCCTGTTTTTAGAAGATGAAATATTATCAGCTTCTAAGATGCTGTCAAAGTTTAGGAAAATCATTAAGGAAGAAATTAACAACATTAAAGATGCAGATGTCATCATGAAGAGGAAAAGACCAGGGAGCCCTGCTGTAACACTTCTTATTAATAAAGAAATATCTGTGGATATAACCCTGGCTTTGGAATTAAAAACTAGCTGGCCTGCCAGCACCCAAGAAGGCCTGGCCATTAAAAACTGGCTTTCAGCAAAAGTTAGGCAGCAACTAAGACTAAAGCCGTTTTACCTTGTACCCAAGCATGCAAAGGAAGGAAATGGTTTCCAAGGAAAAAGGAAAGATTGTTTAAAACTAATGAAATACCTTTTAGAACAGCTGAAAGAAAAGTTTAAAGACAAAAAACATCTGGATAAATTCTCTTCTTATCATGTGAAAACTGCCTTCTTTCACCTATGTACCGAGAACCCTCAAGACAGTCAGTGGGACCCCAAAGACCTGGGCCTCTGCTTTGATAACTGCGTGACATACTTTCTTGAGTGCCTCAGGACAGAACAACTTAAGAATTATTTTATTCCTGGATTCAATCTATTCTCTAGCAACTTAATTGACAAAACAAGTAAAGAATTTCTGTCAAAGCAAATTGAATATGAAAGAAACAATGAGTTTCCAGTTTTTGGT
>CrabMac
ACGCGGAGAGCTTCCGAGGCCGGAGCCACTGTCCCCGAGGCTTCCGCGCGGAGTGCCAGGGGGGCCCGGACGGACCGCAACGAGTCTCCGGCTGCCCCCGAAGCCGCCCTGCCCGAGGCGGGAAAGTTCGGCCCCGCCAGGAAGTCGGGATCCGGGCAGAAGAAGAGCCCCCCGGACACCCAGGAGCGGTCGCCAGTCCGCGCAACTGGGGCCCGCGCTAAAAAGGCCCCTCAGCGCGCCCAGGACGCGCGGCCCTCTGACTCCACCAGCGCCGCTGGGGCGGAGGTGCTGGAGCCTCCTGCGGCTCGGGAACCGGCTCTTTCCAGGGCTGGTTCTCGCCGCCAGAGGGGCGCGCGCTGCTCTTCGAAGCCAAGACCCCCGCCCGGGCCCCGGGATGTGCCCAACCCCGGCCTGCCGGTCTCGGTCCCCCATAGGGATGCGGCGCCTGGGGCCAGGAAGCTCCGGGCGGTTTTGGAGAAGTTAAGGCTCAGCCACCAGGACATCTCCAAGGCGGCGAAGGTGGTGAATGGGGTAGTGGGCCACCTGCTGCGCAGATTGAAGTGCGAGCCCGAGTTCGGAGGCGTCGAGCAGCTGCACACCGGGAGCTACTACGAGCACGTGAAGATTTCTGCACCTAATGAATTCGATGTCATGTTTAAACTGCAAGTCCCCAGAATTCAGCTAGAAGAATATTCTGACACTGGTGCATATTACTTTGTGAAATTTAAAAGAAATCCAGAAGGAAATCCTCTGAGCCTGTTTTTAGAAGATGAAATATTATCAGCTTCTAAGATGCTGTCAAAGTTTAGGAAAATCATTAAGGAAGAAATTAACAACATTAAAGATGCAGATGTCATCATGAAGAGGAAAAGACCAGGGAGCCCTGCTGTAACACTTCTTATTAATAAAGAAATATCTGTGGATATAACCCTGGCTTTGGAATTAAAAACTAGCTGGCCTGCCAGCACCCAAGAAGGCCTGGCCATTAAAAACTGGCTTTCAGCAAAAGTTAGGCAGCAACTAAGACTAAAGCCGTTTTACCTTGTACCCAAGCATGCAAAGGAAGGAAATGGTTTCCAAGGAAAAAGGAAAGATTGTTTAAAACTAATGAAATACCTTTTAGAACAGCTGAAAGAAAAGTTTAAAGACAAAAAACATCTGGATAAATTCTCTTCTTATCATGTGAAAACTGCCTTCTTTCACCTATGTACCGAGAACCCTCAAGACAGTCAGTGGGACCCCAAAGACCTGGGCCTCTGCTTTGATAACTGCGTGACATACTTTCTTGAGTGCCTCAGGACAGAACAACTTAAGAATTATTTTATTCCTGGATTCAATCTATTCTCTAGCAACTTAATTGACAAAACAAGTAAAGAATTTCTGTCAAAGCAAATTGAATATGAAAGAAACAATGAGTTTCCAGTTTTTGGT
>Colobus
[truncated: 202,285 more chars]
